# Supplementary material for: Nucleosome positioning stability is a modulator of germline mutation rate variation across the human genome
Source: Nat Commun. 2020 Mar 13;11:1363. doi: 10.1038/s41467-020-15185-0 (PMC7070026; doi:10.1038/s41467-020-15185-0)
Supplement: Supplementary file 4 — Supplementary Data 1 [file 41467_2020_15185_MOESM4_ESM.xlsx]

## Sheet: SNVs - A or T sites
all A/T sites					A/T > C/G					A/T > G/C					A/T > T/A
term	coefficient	std.error	statistic	p.value(Wald test)	term	coefficient	std.error	statistic	p.value(Wald test)	term	coefficient	std.error	statistic	p.value(Wald test)	term	coefficient	std.error	statistic	p.value(Wald test)
(Intercept)	-2.08466	0.057016	-36.5627	1.12e-292	(Intercept)	-3.31126	0.125483	-26.3882	1.87e-153	(Intercept)	-2.76951	0.0692992	-39.9645	0	(Intercept)	-3.53014	0.135193	-26.1119	2.67e-150
d_mean_bin2	-0.190937	0.0476157	-4.00995	6.07e-05	d_mean_bin2	-0.0985707	0.10461	-0.942268	0.346056	d_mean_bin2	-0.22334	0.0575705	-3.87941	0.000104708	d_mean_bin2	-0.14273	0.114558	-1.24591	0.212796
d_mean_bin3	-0.21262	0.0471421	-4.51019	6.48e-06	d_mean_bin3	-0.118092	0.103598	-1.1399	0.254327	d_mean_bin3	-0.237297	0.0569858	-4.16414	3.13e-05	d_mean_bin3	-0.195335	0.113437	-1.72196	0.0850764
d_mean_bin4	-0.205592	0.0470796	-4.36689	1.26e-05	d_mean_bin4	-0.136826	0.103483	-1.32221	0.186098	d_mean_bin4	-0.232188	0.0569091	-4.07998	4.5e-05	d_mean_bin4	-0.162908	0.113293	-1.43793	0.150454
d_mean_bin5	-0.235352	0.0508053	-4.63244	3.61e-06	d_mean_bin5	-0.245244	0.113462	-2.16147	0.0306592	d_mean_bin5	-0.30764	0.0617316	-4.9835	6.24e-07	d_mean_bin5	0.00502535	0.119136	0.0421816	0.966354
d_var	-0.120393	0.00697653	-17.2568	9.95e-67	d_var	-0.151359	0.015553	-9.7318	2.21e-22	d_var	-0.109895	0.00855078	-12.8521	8.37e-38	d_var	-0.134133	0.0162666	-8.2459	1.64e-16
occupancy	-0.00101613	0.000506006	-2.00813	0.0446296	occupancy	-0.00559232	0.00182369	-3.06648	0.00216597	occupancy	-0.0001019	0.000427355	-0.238444	0.811537	occupancy	-0.00434424	0.00178182	-2.4381	0.0147649
us5C	0.0498508	0.00891984	5.58875	2.29e-08	us5C	0.0389598	0.0202499	1.92395	0.0543604	us5C	0.0761551	0.0108524	7.01736	2.26e-12	us5C	-0.0406176	0.0215863	-1.88164	0.0598854
us5G	-0.0203814	0.00895355	-2.27635	0.0228253	us5G	-0.0174548	0.0203045	-0.859656	0.389979	us5G	-0.0158219	0.0109453	-1.44554	0.148306	us5G	-0.0450666	0.0213805	-2.10784	0.0350448
us5T	0.024874	0.00782309	3.17956	0.00147498	us5T	-0.00897444	0.0180287	-0.497787	0.618634	us5T	0.0277933	0.00955049	2.91015	0.0036126	us5T	0.0505544	0.0183683	2.75227	0.00591844
us4C	0.0291262	0.0089547	3.25261	0.00114349	us4C	0.104207	0.0196975	5.29036	1.22e-07	us4C	0.0509812	0.0109699	4.64735	3.36e-06	us4C	-0.147608	0.0219281	-6.73145	1.68e-11
us4G	-0.00265563	0.00902238	-0.294338	0.7685	us4G	-0.0413809	0.0208197	-1.98758	0.0468578	us4G	0.0476762	0.0109582	4.35071	1.36e-05	us4G	-0.155485	0.0217745	-7.14069	9.29e-13
us4T	0.00158359	0.00786147	0.201437	0.840357	us4T	-0.0919362	0.0184033	-4.99564	5.86e-07	us4T	0.0258415	0.0096024	2.69114	0.00712074	us4T	0.00808911	0.0181513	0.445648	0.655851
us3C	0.0884741	0.00900088	9.8295	8.4e-23	us3C	0.173352	0.0197626	8.77169	1.76e-18	us3C	0.108714	0.011067	9.8233	8.94e-23	us3C	-0.0823666	0.0217486	-3.78722	0.000152343
us3G	-0.0145803	0.00908814	-1.60432	0.108643	us3G	-0.174714	0.0216701	-8.06245	7.48e-16	us3G	0.0526667	0.0110472	4.76742	1.87e-06	us3G	-0.105551	0.0212814	-4.95979	7.06e-07
us3T	0.0897891	0.00790391	11.3601	6.61e-30	us3T	0.0183185	0.018137	1.01001	0.312491	us3T	0.142833	0.00966624	14.7765	2.08e-49	us3T	-0.0323486	0.0185602	-1.7429	0.0813509
us2C	0.396332	0.00840597	47.1489	0	us2C	0.192849	0.020099	9.59499	8.39e-22	us2C	0.547317	0.00991118	55.2222	0	us2C	-0.192104	0.0233977	-8.21038	2.2e-16
us2G	0.0208783	0.00900609	2.31824	0.020436	us2G	0.0543631	0.0207059	2.62549	0.00865244	us2G	0.0328753	0.0110459	2.97625	0.00291801	us2G	-0.0556564	0.0209993	-2.6504	0.00803971
us2T	-0.0815868	0.00826077	-9.87642	5.27e-23	us2T	0.0996455	0.0182913	5.44771	5.1e-08	us2T	-0.195457	0.0104773	-18.6553	1.14e-77	us2T	0.0961044	0.0180041	5.33792	9.4e-08
us1C	0.252782	0.00811987	31.1313	9.08e-213	us1C	0.308595	0.0176382	17.4958	1.54e-68	us1C	0.238283	0.0099	24.069	5.28e-128	us1C	0.254809	0.0205661	12.3898	2.97e-35
us1G	0.00651183	0.0095924	0.678853	0.497231	us1G	-0.142501	0.0215477	-6.61327	3.76e-11	us1G	-0.0716205	0.0121901	-5.87531	4.22e-09	us1G	0.386291	0.0209768	18.4151	9.94e-76
us1T	0.236318	0.00829929	28.4744	2.43e-178	us1T	-0.184034	0.0205665	-8.94826	3.61e-19	us1T	0.321137	0.00992514	32.3559	1.15e-229	us1T	0.289344	0.0203222	14.2378	5.33e-46
ds1C	0.324691	0.00979705	33.1418	7.44e-241	ds1C	0.0235689	0.0204684	1.15148	0.249536	ds1C	0.462174	0.0124312	37.1786	1.51e-302	ds1C	0.231483	0.0230171	10.057	8.56e-24
ds1G	0.158022	0.00925686	17.0708	2.45e-65	ds1G	-0.125434	0.0192523	-6.5153	7.25e-11	ds1G	0.289886	0.0117902	24.5869	1.74e-133	ds1G	0.067247	0.0218622	3.07595	0.00209833
ds1T	0.756502	0.00799075	94.6722	0	ds1T	-0.118414	0.0186047	-6.36473	1.96e-10	ds1T	1.04199	0.0100467	103.715	0	ds1T	0.572106	0.0187063	30.5836	2.02e-205
ds2C	-0.106468	0.00924586	-11.5152	1.11e-30	ds2C	0.0988083	0.0207259	4.76739	1.87e-06	ds2C	-0.187338	0.0113549	-16.4983	3.77e-61	ds2C	7.33e-05	0.0220713	0.00331895	0.997352
ds2G	0.00819013	0.0086671	0.944968	0.344675	ds2G	0.0751927	0.0206624	3.6391	0.000273588	ds2G	-0.0104163	0.0103637	-1.00508	0.314857	ds2G	0.00712811	0.0214631	0.33211	0.739806
ds2T	-0.0640503	0.00785966	-8.14925	3.66e-16	ds2T	0.173768	0.0179568	9.67703	3.78e-22	ds2T	-0.182033	0.00965446	-18.8548	2.68e-79	ds2T	0.135505	0.018411	7.36001	1.84e-13
ds3C	-0.0991752	0.00914865	-10.8404	2.21e-27	ds3C	0.211093	0.0201	10.5021	8.45e-26	ds3C	-0.239676	0.0113989	-21.0262	3.78e-98	ds3C	0.0891129	0.021384	4.16727	3.08e-05
ds3G	0.0335089	0.00886489	3.77995	0.000156857	ds3G	-0.0195681	0.0215729	-0.907066	0.364372	ds3G	0.0698245	0.0105116	6.64261	3.08e-11	ds3G	-0.0801298	0.0224569	-3.56816	0.000359494
ds3T	-0.0541502	0.00783667	-6.90985	4.85e-12	ds3T	0.122666	0.0181774	6.74828	1.5e-11	ds3T	-0.143205	0.00955402	-14.989	8.67e-51	ds3T	0.112518	0.0184769	6.08968	1.13e-09
ds4C	0.033804	0.0090593	3.73141	0.000190411	ds4C	0.131826	0.0203873	6.46609	1.01e-10	ds4C	0.0319701	0.0110796	2.88549	0.00390804	ds4C	-0.0574161	0.0217957	-2.63429	0.00843137
ds4G	0.0883455	0.00898208	9.83576	7.9e-23	ds4G	0.0842124	0.0211602	3.97975	6.9e-05	ds4G	0.107589	0.0108763	9.89208	4.51e-23	ds4G	0.0251818	0.0213951	1.17699	0.2392
ds4T	0.0863428	0.00787525	10.9638	5.7e-28	ds4T	0.126798	0.0180932	7.00805	2.42e-12	ds4T	0.0955265	0.00962637	9.92342	3.29e-23	ds4T	0.009215	0.0184893	0.498396	0.618205
ds5C	0.0189035	0.00887873	2.12908	0.0332476	ds5C	-0.016482	0.0202189	-0.815178	0.41497	ds5C	0.0621373	0.010777	5.76573	8.13e-09	ds5C	-0.121452	0.0217585	-5.5818	2.38e-08
ds5G	0.0193171	0.00899001	2.14873	0.0316555	ds5G	0.0213761	0.0205178	1.04183	0.29749	ds5G	0.0124277	0.0110431	1.12538	0.260426	ds5G	0.0494693	0.0208438	2.37333	0.0176285
ds5T	0.0316466	0.0078781	4.01703	5.89e-05	ds5T	-0.00036388	0.0180876	-0.0201177	0.983949	ds5T	0.0579016	0.00961155	6.02417	1.7e-09	ds5T	-0.0347762	0.0186311	-1.86657	0.061962
DNA_methylation	0.000881769	0.0119676	0.0736796	0.941265	DNA_methylation	-0.0673599	0.0276118	-2.43953	0.0147063	DNA_methylation	0.0108164	0.0144768	0.747157	0.454969	DNA_methylation	0.0578423	0.029132	1.98552	0.0470862
open_chromatin	0.00020498	9.85e-05	2.08107	0.0374274	open_chromatin	-1.98e-05	0.000254841	-0.0775517	0.938185	open_chromatin	0.000220278	9.35e-05	2.35593	0.0184766	open_chromatin	-0.000257297	0.000327776	-0.784978	0.432466
expression_level	0.0168744	0.00186791	9.03387	1.66e-19	expression_level	0.00542139	0.00432021	1.25489	0.209518	expression_level	0.0269721	0.00225958	11.9368	7.61e-33	expression_level	-0.0118662	0.00456115	-2.60158	0.00927946
recombination_rate	0.00234757	0.000636364	3.68903	0.000225112	recombination_rate	0.000572984	0.00149292	0.3838	0.701127	recombination_rate	0.00305757	0.000765931	3.99196	6.55e-05	recombination_rate	0.00145093	0.00153249	0.946776	0.343753
replication_timing	-0.00138127	0.000141025	-9.79452	1.19e-22	replication_timing	-0.00192605	0.000323167	-5.95991	2.52e-09	replication_timing	-0.000998607	0.000172293	-5.79597	6.79e-09	replication_timing	-0.00228588	0.000334639	-6.83088	8.44e-12
H3K4me1	-0.00868526	0.00274675	-3.16202	0.00156679	H3K4me1	-0.0200811	0.00629005	-3.19252	0.00141039	H3K4me1	-0.0043914	0.00328871	-1.3353	0.181779	H3K4me1	-0.0140798	0.00667743	-2.10857	0.0349817
H3K4me2	0.00105569	0.00179934	0.586708	0.5574	H3K4me2	0.00422288	0.00381563	1.10673	0.26841	H3K4me2	0.000485484	0.00222583	0.218113	0.827341	H3K4me2	0.000897202	0.00420993	0.213116	0.831237
H3K4me3	0.000869338	0.0019757	0.440015	0.659926	H3K4me3	0.00481288	0.00416741	1.15489	0.248137	H3K4me3	-0.00253999	0.00247011	-1.02829	0.303813	H3K4me3	0.00736576	0.0044394	1.65918	0.0970802
H3K9me3	0.000602801	0.000100368	6.00593	1.9e-09	H3K9me3	0.000597073	0.000165952	3.59787	0.000320836	H3K9me3	0.000410125	9.66e-05	4.24561	2.18e-05	H3K9me3	0.000545362	0.000145258	3.75444	0.000173729
H3K9ac	0.00100766	0.0028576	0.352625	0.72437	H3K9ac	-0.000801536	0.00649218	-0.123462	0.901742	H3K9ac	0.00184892	0.00345673	0.534874	0.592737	H3K9ac	0.000994186	0.00692307	0.143605	0.885813
H3K27ac	-0.000955652	0.00329899	-0.28968	0.772061	H3K27ac	-0.01216	0.00833557	-1.45881	0.144618	H3K27ac	0.0049036	0.00400473	1.22445	0.220782	H3K27ac	-0.0123566	0.00893106	-1.38356	0.166494
H3K27me3	-0.00063878	0.00101424	-0.629811	0.528819	H3K27me3	-0.00024336	0.00222238	-0.109504	0.912803	H3K27me3	-0.00130412	0.00124719	-1.04565	0.295722	H3K27me3	0.00236043	0.00231753	1.01851	0.308435
H3K36me3	-0.00111013	0.00226112	-0.490963	0.623452	H3K36me3	0.00862023	0.00527532	1.63407	0.102244	H3K36me3	-0.00510793	0.00272236	-1.87628	0.0606164	H3K36me3	0.00364858	0.00556342	0.655816	0.511942

## Sheet: SNVs - C or G sites (non-CpG)
All C/G sites (non-CpG context)					C/G > A/T (non-CpG context)					C/G > G/C (non-CpG context)					C/G > T/A (non-CpG context)
term	coefficient	std.error	statistic	p.value(Wald test)	term	coefficient	std.error	statistic	p.value(Wald test)	term	coefficient	std.error	statistic	p.value(Wald test)	term	coefficient	std.error	statistic	p.value(Wald test)
(Intercept)	-1.30434	0.0566647	-23.0186	3.04e-117	(Intercept)	-2.19567	0.122278	-17.9564	4.27e-72	(Intercept)	-2.84055	0.115552	-24.5824	1.95e-133	(Intercept)	-2.13137	0.0716519	-29.7461	1.95e-194
d_mean_bin2	-0.058485	0.0450011	-1.29964	0.193726	d_mean_bin2	0.0876307	0.0999351	0.876876	0.380554	d_mean_bin2	-0.116062	0.0916652	-1.26615	0.205461	d_mean_bin2	-0.083535	0.0563079	-1.48354	0.137931
d_mean_bin3	-0.0647489	0.0446296	-1.45081	0.146834	d_mean_bin3	0.0398097	0.099263	0.401052	0.688382	d_mean_bin3	-0.090852	0.0907982	-1.00059	0.317024	d_mean_bin3	-0.0869338	0.0558342	-1.557	0.11947
d_mean_bin4	-0.0386493	0.0446141	-0.866302	0.386325	d_mean_bin4	0.0536201	0.0992279	0.540373	0.58894	d_mean_bin4	-0.0674381	0.0907404	-0.743198	0.457362	d_mean_bin4	-0.0545593	0.055825	-0.977328	0.328407
d_mean_bin5	-0.0130207	0.0506636	-0.257003	0.797176	d_mean_bin5	0.137162	0.110396	1.24245	0.214069	d_mean_bin5	-0.0511419	0.103134	-0.495877	0.619981	d_mean_bin5	-0.0431061	0.0638127	-0.675509	0.499352
d_var	-0.0792254	0.00708847	-11.1766	5.31e-29	d_var	-0.0993081	0.0149089	-6.66099	2.72e-11	d_var	-0.0893729	0.0146533	-6.09915	1.07e-09	d_var	-0.0699874	0.00903298	-7.74799	9.34e-15
occupancy	-0.000185427	0.000502732	-0.368839	0.712248	occupancy	-0.00019985	0.000948736	-0.210648	0.833162	occupancy	-0.00191753	0.00125509	-1.5278	0.126561	occupancy	0.000827822	0.000501022	1.65227	0.0984801
us5C	0.0422629	0.008863	4.76846	1.86e-06	us5C	0.143205	0.018596	7.70085	1.35e-14	us5C	0.0630387	0.0186	3.38918	0.000701032	us5C	-0.00191225	0.0113037	-0.16917	0.865663
us5G	-0.0507422	0.00910846	-5.57089	2.53e-08	us5G	-0.0516882	0.0194531	-2.65708	0.00788217	us5G	-0.053796	0.019189	-2.80349	0.00505529	us5G	-0.0497589	0.0115615	-4.30386	1.68e-05
us5T	-0.0315648	0.00825793	-3.82236	0.00013218	us5T	-0.0435597	0.0176329	-2.47036	0.0134976	us5T	-0.0241737	0.0173707	-1.39164	0.164033	us5T	-0.0312127	0.0104782	-2.97884	0.00289343
us4C	0.0523088	0.0089395	5.85142	4.87e-09	us4C	0.149568	0.0185026	8.08363	6.29e-16	us4C	0.13995	0.0186498	7.50413	6.18e-14	us4C	-0.0129334	0.0114935	-1.12528	0.26047
us4G	0.046948	0.00919492	5.10586	3.29e-07	us4G	0.120717	0.0191547	6.30221	2.93e-10	us4G	0.0793197	0.0193113	4.10741	4e-05	us4G	0.0110178	0.0117734	0.935822	0.349365
us4T	-0.00161445	0.00835248	-0.19329	0.846732	us4T	-0.16323	0.0182598	-8.9393	3.92e-19	us4T	-0.00233735	0.0177686	-0.131544	0.895345	us4T	0.0484885	0.0105085	4.61423	3.95e-06
us3C	-0.0816446	0.00895049	-9.1218	7.39e-20	us3C	-0.176146	0.0187912	-9.37383	6.99e-21	us3C	-0.241905	0.0189437	-12.7697	2.42e-37	us3C	0.00979818	0.0114194	0.858028	0.390877
us3G	0.00356087	0.00926095	0.384503	0.700605	us3G	-0.0134349	0.0193371	-0.694769	0.4872	us3G	-0.0486342	0.0191688	-2.53716	0.0111757	us3G	0.0338882	0.0118973	2.84841	0.00439388
us3T	-0.079828	0.00822717	-9.70297	2.93e-22	us3T	-0.197677	0.017454	-11.3256	9.8e-30	us3T	-0.172158	0.0170861	-10.0759	7.06e-24	us3T	-0.00426448	0.0105373	-0.404703	0.685696
us2C	0.0479395	0.00884011	5.42296	5.86e-08	us2C	-0.291014	0.0189296	-15.3735	2.46e-53	us2C	0.0573546	0.0176047	3.25791	0.00112237	us2C	0.16379	0.0114669	14.2838	2.76e-46
us2G	-0.126454	0.0094276	-13.4131	5.06e-41	us2G	-0.297879	0.019355	-15.3903	1.9e-53	us2G	-0.285939	0.0197367	-14.4877	1.45e-47	us2G	0.00231516	0.0122035	0.189713	0.849534
us2T	-0.079467	0.00830586	-9.56758	1.09e-21	us2T	-0.313783	0.017157	-18.2889	1.01e-74	us2T	-0.389563	0.0180268	-21.6102	1.44e-103	us2T	0.112847	0.0106599	10.5861	3.46e-26
us1C	-0.235394	0.00862989	-27.2766	8.05e-164	us1C	-0.471292	0.0192027	-24.5431	5.13e-133	us1C	-0.0910296	0.0185489	-4.90755	9.22e-07	us1C	-0.209417	0.0107545	-19.4724	1.88e-84
us1G	-0.170064	0.00919277	-18.4998	2.07e-76	us1G	-0.132793	0.0185515	-7.1581	8.18e-13	us1G	-0.196883	0.0207667	-9.48072	2.53e-21	us1G	-0.179702	0.0116026	-15.488	4.18e-54
us1T	-0.322577	0.0083811	-38.4887	0	us1T	-0.338816	0.0175194	-19.3394	2.5e-83	us1T	0.0553962	0.0171781	3.22482	0.00126054	us1T	-0.459816	0.0108675	-42.3113	0
ds1C	0.195054	0.0079764	24.4539	4.57e-132	ds1C	0.362276	0.0161688	22.4059	3.45e-111	ds1C	0.243605	0.0177831	13.6987	1.03e-42	ds1C	0.119888	0.0101067	11.8623	1.86e-32
ds1T	0.0380372	0.00743697	5.11461	3.14e-07	ds1T	-0.128403	0.0165707	-7.74881	9.28e-15	ds1T	0.417002	0.015531	26.8496	8.54e-159	ds1T	-0.0465722	0.00941876	-4.94462	7.63e-07
ds2C	0.108072	0.00900193	12.0055	3.33e-33	ds2C	-0.10833	0.0186749	-5.80086	6.6e-09	ds2C	-0.230363	0.0190975	-12.0625	1.67e-33	ds2C	0.310268	0.0115906	26.7689	7.43e-158
ds2G	-0.0609108	0.00966188	-6.30424	2.9e-10	ds2G	-0.314776	0.0212785	-14.7932	1.62e-49	ds2G	-0.107424	0.0189558	-5.66709	1.45e-08	ds2G	0.0475486	0.0125978	3.77435	0.000160425
ds2T	0.068529	0.00837799	8.17964	2.85e-16	ds2T	-0.0324782	0.016932	-1.91815	0.055092	ds2T	-0.2531	0.0175706	-14.4048	4.83e-47	ds2T	0.229348	0.0109097	21.0223	4.1e-98
ds3C	0.0533087	0.0090942	5.86184	4.58e-09	ds3C	0.0151386	0.0191631	0.789986	0.429536	ds3C	-0.207091	0.0199408	-10.3853	2.89e-25	ds3C	0.150289	0.0114817	13.0895	3.78e-39
ds3G	0.063751	0.00931964	6.8405	7.89e-12	ds3G	-0.0986168	0.0202053	-4.88074	1.06e-06	ds3G	0.128921	0.0186727	6.90424	5.05e-12	ds3G	0.0913585	0.0120078	7.60829	2.78e-14
ds3T	0.0994218	0.00839297	11.8458	2.26e-32	ds3T	0.124863	0.0174847	7.14127	9.25e-13	ds3T	0.0293751	0.0174882	1.67971	0.0930129	ds3T	0.116191	0.0107676	10.7909	3.8e-27
ds4C	0.00313732	0.00899056	0.348957	0.727122	ds4C	-0.122865	0.0190465	-6.4508	1.11e-10	ds4C	0.0425798	0.0190661	2.23327	0.0255309	ds4C	0.0326797	0.0114106	2.86398	0.00418356
ds4G	-0.0534783	0.00921325	-5.8045	6.46e-09	ds4G	-0.208207	0.0197442	-10.5452	5.34e-26	ds4G	-0.0163849	0.0192142	-0.852752	0.393797	ds4G	-0.0111456	0.0117393	-0.94942	0.342407
ds4T	0.0238795	0.00836105	2.85604	0.00428963	ds4T	-0.0111656	0.0172972	-0.645518	0.518592	ds4T	0.0845452	0.0176974	4.77726	1.78e-06	ds4T	0.0160333	0.010691	1.49971	0.13369
ds5C	0.0395193	0.0088201	4.4806	7.44e-06	ds5C	-0.0258817	0.0185808	-1.39293	0.163641	ds5C	0.15704	0.0184405	8.51602	1.65e-17	ds5C	0.0203378	0.0112636	1.80563	0.0709769
ds5G	0.00688523	0.0092527	0.744132	0.456797	ds5G	-0.113971	0.0196687	-5.79453	6.85e-09	ds5G	0.0525995	0.0197167	2.66776	0.00763578	ds5G	0.0331444	0.0117165	2.82888	0.00467116
ds5T	0.00288558	0.00828625	0.348237	0.727662	ds5T	-0.0572673	0.017357	-3.29937	0.000969009	ds5T	0.0644423	0.0175949	3.66254	0.000249723	ds5T	0.00283632	0.0105552	0.268712	0.788151
DNA_methylation	-0.0494666	0.0108453	-4.56111	5.09e-06	DNA_methylation	-0.083644	0.0236966	-3.52979	0.00041589	DNA_methylation	-0.0459462	0.0228831	-2.00786	0.0446578	DNA_methylation	-0.0375246	0.0136595	-2.74715	0.00601163
open_chromatin	0.000359171	0.000141863	2.53181	0.0113476	open_chromatin	0.000196029	0.000254959	0.768862	0.441975	open_chromatin	0.00028103	0.000214435	1.31056	0.190007	open_chromatin	0.000390805	0.000142275	2.74683	0.00601751
expression_level	-0.00236712	0.00193843	-1.22116	0.222027	expression_level	-0.0392974	0.00423085	-9.28831	1.57e-20	expression_level	0.0196811	0.00400206	4.91774	8.75e-07	expression_level	0.00163589	0.00244683	0.668575	0.503766
recombination_rate	0.00335665	0.000609623	5.5061	3.67e-08	recombination_rate	0.000683882	0.00134525	0.50837	0.611194	recombination_rate	0.00418678	0.0012567	3.33156	0.000863601	recombination_rate	0.00390295	0.00076438	5.10604	3.29e-07
replication_timing	-0.00291392	0.000144902	-20.1097	6.07e-90	replication_timing	-0.00426138	0.000304287	-14.0045	1.46e-44	replication_timing	-0.00266191	0.000304346	-8.74633	2.2e-18	replication_timing	-0.00254993	0.000184195	-13.8436	1.39e-43
H3K4me1	-0.0148335	0.00245448	-6.04345	1.51e-09	H3K4me1	-0.00940246	0.00526849	-1.78466	0.0743167	H3K4me1	-0.01178	0.00508067	-2.3186	0.020417	H3K4me1	-0.0171752	0.00308492	-5.56747	2.58e-08
H3K4me2	-0.00143314	0.00149964	-0.955657	0.339246	H3K4me2	-0.00438291	0.00344713	-1.27147	0.203563	H3K4me2	0.00117005	0.00280996	0.416396	0.67712	H3K4me2	-0.00156015	0.00187108	-0.833821	0.404382
H3K4me3	0.00343454	0.00165565	2.07443	0.0380391	H3K4me3	0.00187267	0.00385229	0.486119	0.626883	H3K4me3	0.00517027	0.00314494	1.644	0.100176	H3K4me3	0.00299761	0.00204045	1.46909	0.141807
H3K9me3	0.000507898	0.000117485	4.32308	1.54e-05	H3K9me3	0.000424344	0.000107194	3.95866	7.54e-05	H3K9me3	0.000138512	0.000121953	1.13579	0.256046	H3K9me3	0.000166411	9.58e-05	1.73748	0.082302
H3K9ac	0.000589583	0.0023511	0.250769	0.801992	H3K9ac	0.00371802	0.00532303	0.698478	0.484878	H3K9ac	-0.00173103	0.00476144	-0.363553	0.716192	H3K9ac	0.000678094	0.00293111	0.231344	0.817048
H3K27ac	0.00623757	0.0029307	2.12835	0.0333077	H3K27ac	-0.00189224	0.00673977	-0.280757	0.778896	H3K27ac	0.00879752	0.00569657	1.54435	0.122503	H3K27ac	0.00680226	0.00358926	1.89517	0.0580699
H3K27me3	-0.000873346	0.000833304	-1.04805	0.294615	H3K27me3	-0.000383098	0.00176921	-0.216536	0.82857	H3K27me3	-0.00213542	0.00181421	-1.17705	0.239176	H3K27me3	-0.000541901	0.00103351	-0.524333	0.600047
H3K36me3	0.00290235	0.00233508	1.24293	0.213892	H3K36me3	-0.000251283	0.00453765	-0.0553773	0.955838	H3K36me3	0.00424975	0.00458121	0.927649	0.35359	H3K36me3	0.0041042	0.00274224	1.49666	0.134482

## Sheet: SNVs - C or G sites (CpG)
All C/G sites (CpG context)					C/G > A/T (CpG context)					C/G > G/C (CpG context)					C/G > T/A (CpG context)
term	coefficient	std.error	statistic	p.value(Wald test)	term	coefficient	std.error	statistic	p.value(Wald test)	term	coefficient	std.error	statistic	p.value(Wald test)	term	coefficient	std.error	statistic	p.value(Wald test)
(Intercept)	0.696973	0.0999315	6.97451	3.07e-12	(Intercept)	-1.5894	0.303883	-5.23029	1.69e-07	(Intercept)	-1.40321	0.304701	-4.60521	4.12e-06	(Intercept)	0.504936	0.10271	4.91614	8.83e-07
d_mean_bin2	-0.0375129	0.0736233	-0.509525	0.610385	d_mean_bin2	-0.0602691	0.218333	-0.276042	0.782516	d_mean_bin2	0.136059	0.225552	0.603224	0.54636	d_mean_bin2	-0.0421014	0.0757202	-0.556012	0.578203
d_mean_bin3	-0.0139647	0.0731404	-0.19093	0.848581	d_mean_bin3	-0.0387638	0.216399	-0.179132	0.857834	d_mean_bin3	0.157224	0.223794	0.702539	0.482343	d_mean_bin3	-0.0173413	0.0752384	-0.230484	0.817716
d_mean_bin4	-0.00756073	0.0731494	-0.10336	0.917677	d_mean_bin4	-0.00559302	0.216603	-0.0258216	0.9794	d_mean_bin4	0.266689	0.223584	1.19279	0.23295	d_mean_bin4	-0.0179246	0.0752486	-0.238205	0.811722
d_mean_bin5	-0.105778	0.0858823	-1.23167	0.218074	d_mean_bin5	0.134608	0.248137	0.542473	0.587492	d_mean_bin5	-0.134246	0.269616	-0.497913	0.618545	d_mean_bin5	-0.120706	0.0884071	-1.36534	0.172145
d_var	-0.0349952	0.0124702	-2.80629	0.00501148	d_var	-0.108276	0.0379766	-2.85112	0.00435651	d_var	-0.194743	0.0367782	-5.29506	1.19e-07	d_var	-0.0229916	0.0128816	-1.78484	0.0742877
occupancy	0.00339779	0.0013389	2.53775	0.0111567	occupancy	0.00122101	0.0022326	0.546899	0.584448	occupancy	0.000465393	0.00320221	0.145335	0.884446	occupancy	0.00389722	0.00131079	2.97318	0.00294727
us5C	0.00566425	0.0187254	0.302489	0.762279	us5C	0.26216	0.0584939	4.48184	7.4e-06	us5C	0.181869	0.0616396	2.95052	0.00317242	us5C	-0.0192557	0.0192303	-1.00133	0.316669
us5G	-0.0231321	0.0174659	-1.32442	0.185364	us5G	-0.00672256	0.0582813	-0.115347	0.90817	us5G	0.0330075	0.058854	0.560837	0.574909	us5G	-0.0258737	0.0178917	-1.44613	0.148141
us5T	0.0334391	0.0181039	1.84706	0.064738	us5T	-0.0187504	0.0610476	-0.307144	0.758734	us5T	-0.0390761	0.0628121	-0.622112	0.533868	us5T	0.0392454	0.0185037	2.12094	0.0339265
us4C	0.0262164	0.0180719	1.45067	0.146871	us4C	0.321425	0.0569708	5.64192	1.68e-08	us4C	0.226372	0.0611477	3.70206	0.000213858	us4C	0.000917498	0.0185387	0.049491	0.960528
us4G	-0.0181174	0.0181755	-0.996803	0.31886	us4G	0.00011304	0.0614145	0.0018406	0.998531	us4G	0.249809	0.0604232	4.13433	3.56e-05	us4G	-0.0339951	0.0186331	-1.82445	0.0680842
us4T	0.0547548	0.0181241	3.02111	0.00251849	us4T	0.0379655	0.0605985	0.626508	0.530981	us4T	0.0484647	0.0632594	0.766126	0.443601	us4T	0.0564043	0.0185303	3.0439	0.00233536
us3C	-0.0131023	0.0184684	-0.709447	0.478047	us3C	-0.056524	0.0581848	-0.971458	0.33132	us3C	0.0176904	0.0624736	0.283166	0.77705	us3C	-0.012339	0.0189517	-0.651077	0.514997
us3G	0.00197955	0.0184575	0.107249	0.914592	us3G	-0.0155038	0.0586336	-0.264419	0.791457	us3G	0.184458	0.0604816	3.04981	0.00228986	us3G	-0.00872913	0.018944	-0.460787	0.644951
us3T	-0.0126558	0.0176914	-0.715367	0.474382	us3T	-0.25993	0.0593498	-4.37962	1.19e-05	us3T	-0.0430384	0.061297	-0.702129	0.482599	us3T	-0.000660119	0.018095	-0.0364808	0.970899
us2C	-0.0598452	0.0183991	-3.25262	0.00114346	us2C	-0.22514	0.0610464	-3.68801	0.000226017	us2C	0.094519	0.0591906	1.59686	0.110298	us2C	-0.0587738	0.0188696	-3.11473	0.00184111
us2G	-0.0412118	0.0192348	-2.14257	0.0321478	us2G	-0.185441	0.0610881	-3.03564	0.00240026	us2G	-0.127579	0.0644108	-1.98071	0.0476233	us2G	-0.0287316	0.0197253	-1.45659	0.145231
us2T	0.0785409	0.0187598	4.18667	2.83e-05	us2T	0.0581025	0.0577464	1.00617	0.314336	us2T	-0.202809	0.0659999	-3.07286	0.00212015	us2T	0.0932846	0.0192089	4.85632	1.2e-06
us1C	-0.157383	0.0174044	-9.0427	1.53e-19	us1C	-0.502793	0.0619141	-8.12082	4.63e-16	us1C	0.0110985	0.0583591	0.190176	0.849171	us1C	-0.15063	0.0177763	-8.47364	2.38e-17
us1G	-0.164198	0.0185875	-8.83379	1.01e-18	us1G	0.24135	0.0550273	4.38601	1.15e-05	us1G	-0.16127	0.0651542	-2.4752	0.0133161	us1G	-0.185642	0.0190655	-9.73704	2.1e-22
us1T	-0.337974	0.0183747	-18.3934	1.48e-75	us1T	-0.367409	0.0623766	-5.89018	3.86e-09	us1T	0.0537371	0.060043	0.894977	0.370799	us1T	-0.354587	0.018826	-18.8349	3.91e-79
ds2C	0.0669277	0.0193454	3.45961	0.000540957	ds2C	0.00187641	0.0624812	0.0300316	0.976042	ds2C	-0.350137	0.0637823	-5.48956	4.03e-08	ds2C	0.0899879	0.0198399	4.53571	5.74e-06
ds2G	0.0973768	0.0181106	5.37679	7.58e-08	ds2G	0.0366451	0.0587743	0.623489	0.532963	ds2G	-0.305606	0.0581522	-5.25527	1.48e-07	ds2G	0.122033	0.0185741	6.57008	5.03e-11
ds2T	-0.108593	0.0185081	-5.8673	4.43e-09	ds2T	-0.125546	0.0603173	-2.08142	0.0373952	ds2T	-0.311556	0.0593581	-5.24876	1.53e-07	ds2T	-0.0971272	0.0189879	-5.11522	3.13e-07
ds3C	-0.0516581	0.0190602	-2.71026	0.00672308	ds3C	0.0546214	0.0627369	0.870642	0.383949	ds3C	-0.18969	0.0656921	-2.88756	0.00388242	ds3C	-0.0493906	0.01952	-2.53026	0.0113979
ds3G	-0.0515231	0.0182161	-2.82843	0.00467769	ds3G	0.0390254	0.0598784	0.651743	0.514567	ds3G	0.0968475	0.0582049	1.6639	0.0961314	ds3G	-0.065629	0.0186869	-3.51202	0.00044471
ds3T	-0.0455101	0.0187328	-2.42944	0.0151222	ds3T	0.101428	0.0606959	1.67109	0.0947039	ds3T	-0.154824	0.0644026	-2.404	0.0162168	ds3T	-0.0480534	0.0191655	-2.5073	0.0121659
ds4C	-0.0496404	0.0187637	-2.64556	0.00815564	ds4C	-0.136181	0.0619869	-2.19694	0.028025	ds4C	0.0438138	0.0622359	0.703995	0.481436	ds4C	-0.0488586	0.0192188	-2.54222	0.0110149
ds4G	-0.0706829	0.0186053	-3.79908	0.000145236	ds4G	-0.0767862	0.0599721	-1.28036	0.200417	ds4G	0.0279373	0.0612768	0.455921	0.648447	ds4G	-0.0715979	0.0190773	-3.75304	0.0001747
ds4T	-0.0827593	0.0175909	-4.70466	2.54e-06	ds4T	-0.0227402	0.0564881	-0.402567	0.687267	ds4T	-0.0527499	0.0606357	-0.869948	0.384329	ds4T	-0.085399	0.0180037	-4.74342	2.1e-06
ds5C	-0.0330017	0.0185546	-1.77863	0.0753009	ds5C	-0.0990079	0.0608711	-1.62652	0.10384	ds5C	-0.0438139	0.0609571	-0.718766	0.472285	ds5C	-0.0281707	0.0190172	-1.48132	0.13852
ds5G	-0.0713119	0.0189362	-3.76591	0.000165945	ds5G	-0.0507085	0.0605405	-0.837596	0.402258	ds5G	-0.0893915	0.0632339	-1.41366	0.157461	ds5G	-0.0687363	0.0194193	-3.53959	0.00040075
ds5T	-0.0328248	0.0179262	-1.83111	0.0670837	ds5T	-0.0214018	0.058137	-0.368127	0.712778	ds5T	-0.094289	0.0598768	-1.57472	0.115322	ds5T	-0.029583	0.0183496	-1.61219	0.106922
DNA_methylation	0.403884	0.0214861	18.7974	7.93e-79	DNA_methylation	-0.160806	0.0654995	-2.45508	0.0140854	DNA_methylation	-0.302091	0.0671601	-4.49807	6.86e-06	DNA_methylation	0.460708	0.0221836	20.7679	8.44e-96
open_chromatin	0.000184946	0.000358656	0.515663	0.60609	open_chromatin	0.000646223	0.0036999	0.17466	0.861347	open_chromatin	0.0147817	0.0043806	3.37436	0.000739879	open_chromatin	0.000145545	0.000234615	0.620358	0.535022
expression_level	-0.0118712	0.00389589	-3.04709	0.00231066	expression_level	-0.0141853	0.0128202	-1.10648	0.268518	expression_level	0.0226447	0.013008	1.74083	0.0817132	expression_level	-0.0138277	0.00400889	-3.44926	0.000562119
recombination_rate	0.00681062	0.00120952	5.63086	1.79e-08	recombination_rate	0.00862906	0.00359793	2.39834	0.0164697	recombination_rate	0.00117959	0.00421183	0.280066	0.779427	recombination_rate	0.00689037	0.00123059	5.59926	2.15e-08
replication_timing	-0.00453921	0.000309857	-14.6494	1.36e-48	replication_timing	-0.00636491	0.000982513	-6.4782	9.28e-11	replication_timing	-0.00523136	0.0010267	-5.09533	3.48e-07	replication_timing	-0.00437096	0.000317663	-13.7597	4.45e-43
H3K4me1	-0.00300165	0.00468972	-0.640049	0.522141	H3K4me1	0.0146243	0.0138218	1.05806	0.290027	H3K4me1	0.0375954	0.0134838	2.78819	0.00530036	H3K4me1	-0.000112409	0.00495429	-0.0226892	0.981898
H3K4me2	-0.0346838	0.00272282	-12.7382	3.63e-37	H3K4me2	-0.00849776	0.00602377	-1.4107	0.158332	H3K4me2	-0.00935142	0.0054961	-1.70147	0.0888555	H3K4me2	-0.0455262	0.00329002	-13.8377	1.51e-43
H3K4me3	-0.0116852	0.00301111	-3.88068	0.000104163	H3K4me3	0.004633	0.00690542	0.670922	0.50227	H3K4me3	-0.000577725	0.0053668	-0.107648	0.914275	H3K4me3	-0.0166452	0.00370532	-4.49225	7.05e-06
H3K9me3	0.00105886	0.000254989	4.15258	3.29e-05	H3K9me3	-7.84e-05	0.000481393	-0.162907	0.870592	H3K9me3	-0.00136322	0.000533584	-2.55484	0.0106236	H3K9me3	0.00117895	0.000263549	4.47336	7.7e-06
H3K9ac	0.00289023	0.00431328	0.670076	0.50281	H3K9ac	-0.020759	0.0121573	-1.70753	0.0877235	H3K9ac	0.012668	0.00885953	1.42987	0.152754	H3K9ac	0.000860238	0.00508119	0.169298	0.865562
H3K27ac	-0.010251	0.00609161	-1.6828	0.0924139	H3K27ac	0.0166705	0.0170931	0.975273	0.329425	H3K27ac	-0.0131207	0.0128098	-1.02427	0.305706	H3K27ac	-0.014538	0.00673774	-2.1577	0.0309509
H3K27me3	-0.00776985	0.00139228	-5.58066	2.4e-08	H3K27me3	0.00270453	0.00287965	0.939189	0.347634	H3K27me3	-0.00804811	0.00383397	-2.09916	0.0358027	H3K27me3	-0.00981112	0.0015918	-6.16353	7.11e-10
H3K36me3	0.0138329	0.00502616	2.75217	0.0059201	H3K36me3	0.0101573	0.0149398	0.679885	0.496577	H3K36me3	0.0025868	0.017186	0.150518	0.880356	H3K36me3	0.0163212	0.00530242	3.07807	0.00208346

## Sheet: INDELs
All sites
term	coefficient	std.error	statistic	p.value(Wald test)
(Intercept)	-1.73448	0.162771	-10.656	1.64e-26
d_mean_bin2	0.459207	0.143936	3.19036	0.00142094
d_mean_bin3	0.419265	0.142962	2.93271	0.00336016
d_mean_bin4	0.49663	0.142787	3.47812	0.000504952
d_mean_bin5	0.679892	0.147643	4.60497	4.13e-06
d_var	-0.132414	0.0166382	-7.95847	1.74e-15
occupancy	-0.0235858	0.00230247	-10.2437	1.26e-24
us5C	0.0343393	0.0219335	1.56561	0.117441
us5G	0.0324295	0.0215865	1.50231	0.133018
us5T	-0.0416852	0.019621	-2.12452	0.0336269
us4C	-0.173332	0.0223212	-7.76536	8.14e-15
us4G	-0.150479	0.0222503	-6.76302	1.35e-11
us4T	-0.126763	0.0190926	-6.6394	3.15e-11
us3C	0.0481844	0.0217059	2.21988	0.026427
us3G	0.0450096	0.0217792	2.06663	0.0387688
us3T	-0.129144	0.0200121	-6.45328	1.09e-10
us2C	-0.228507	0.0224134	-10.1951	2.08e-24
us2G	-0.25062	0.0225417	-11.1181	1.02e-28
us2T	-0.116658	0.0188686	-6.18267	6.3e-10
us1C	0.523849	0.0208115	25.1711	8.31e-140
us1G	0.139605	0.0227164	6.14556	7.97e-10
us1T	0.0501604	0.0206192	2.4327	0.0149867
ds1C	-0.352347	0.0233799	-15.0705	2.53e-51
ds1G	-0.250866	0.0223088	-11.2452	2.45e-29
ds1T	0.00327656	0.0186194	0.175976	0.860313
ds2C	-0.404349	0.0241154	-16.7673	4.24e-63
ds2G	-0.167997	0.0221189	-7.59519	3.07e-14
ds2T	0.0514558	0.0187662	2.74194	0.00610781
ds3C	-0.322035	0.0235901	-13.6513	1.98e-42
ds3G	-0.19098	0.0222511	-8.58292	9.25e-18
ds3T	0.030086	0.0189243	1.58981	0.111878
ds4C	-0.197941	0.0231369	-8.55519	1.18e-17
ds4G	-0.126172	0.0225312	-5.59987	2.15e-08
ds4T	0.101662	0.0190159	5.34614	8.98e-08
ds5C	-0.146914	0.0227279	-6.46404	1.02e-10
ds5G	-0.157534	0.0228594	-6.89145	5.52e-12
ds5T	0.119629	0.01889	6.33293	2.41e-10
DNA_methylation	-0.135985	0.0293756	-4.62917	3.67e-06
open_chromatin	0.000198216	0.000599693	0.330529	0.741
expression_level	0.0243647	0.00458961	5.30867	1.1e-07
recombination_rate	0.00230965	0.00159334	1.44957	0.147179
replication_timing	0.00167759	0.000351698	4.76999	1.84e-06
H3K4me1	-0.00754188	0.00658208	-1.14582	0.25187
H3K4me2	0.00933185	0.00401389	2.32489	0.0200778
H3K4me3	-0.00505011	0.00462356	-1.09226	0.274721
H3K9me3	0.000497964	0.000375215	1.32714	0.184461
H3K9ac	0.00147353	0.00667064	0.220899	0.825171
H3K27ac	0.0041649	0.00843993	0.493475	0.621677
H3K27me3	0.00252758	0.00217284	1.16326	0.244722
H3K36me3	0.00866518	0.00667901	1.29738	0.194502
