# Supplementary material for: Nucleosome positioning stability is a modulator of germline mutation rate variation across the human genome
Source: Nat Commun. 2020 Mar 13;11:1363. doi: 10.1038/s41467-020-15185-0 (PMC7070026; doi:10.1038/s41467-020-15185-0)
Supplement: Supplementary file 5 — Supplementary Data 2 [file 41467_2020_15185_MOESM5_ESM.xlsx]

## Sheet: SNVs - A or T sites
A/T sites (all)
variable	p.value (LRT)	adj.p.value (LRT)	deviance reduction (reduced model)	deviance reduction (full model)	diff. in degrees of freedom (full vs reduced)	McFadden pseudo R2 (reduced model)	McFadden pseudo R2 (full model)	diff. in pseudo R2 (full vs reduced)	diff (% of full) in pseudo R2 (full vs reduced)
d_mean	4.61e-05	9.23e-05	18293.9	18319	4	0.0216362	0.0216659	2.98e-05	0.137491
d_var	4.07e-64	2.64e-63	18033.2	18319	1	0.0213279	0.0216659	0.000338029	1.56019
occupancy	0.0153315	0.0221455	18313.2	18319	1	0.021659	0.0216659	6.95e-06	0.0320866
us5	4.79e-13	1.13e-12	18258.6	18319	3	0.0215945	0.0216659	7.15e-05	0.329805
us4	0.0029992	0.00458702	18305.1	18319	3	0.0216495	0.0216659	1.65e-05	0.0760519
us3	4.47e-51	2.33e-50	18082.2	18319	3	0.0213858	0.0216659	0.000280173	1.29315
us2	0	0	15025.5	18319	3	0.0177707	0.0216659	0.00389524	17.9786
us1	0	0	16778.6	18319	3	0.0198441	0.0216659	0.00182187	8.40891
ds1	0	0	7994.24	18319	3	0.00945479	0.0216659	0.0122112	56.3611
ds2	2.65e-43	9.83e-43	18118.1	18319	3	0.0214283	0.0216659	0.000237648	1.09687
ds3	5.09e-48	2.21e-47	18096.3	18319	3	0.0214025	0.0216659	0.000263455	1.21599
ds4	4.24e-34	1.38e-33	18160.7	18319	3	0.0214787	0.0216659	0.000187238	0.864202
ds5	0.00092677	0.0016064	18302.6	18319	3	0.0216465	0.0216659	1.94e-05	0.0896725
DNA_methylation	0.941349	0.941349	18319	18319	1	0.0216659	0.0216659	6.4e-09	2.95e-05
open_chromatin	0.0456577	0.062479	18315.1	18319	1	0.0216612	0.0216659	4.72e-06	0.0218034
expression_level	2.09e-19	5.44e-19	18237.9	18319	1	0.02157	0.0216659	9.6e-05	0.442977
recombination_rate	0.000271215	0.000503685	18305.8	18319	1	0.0216503	0.0216659	1.57e-05	0.0723805
replication_timing	1.32e-22	3.82e-22	18223.3	18319	1	0.0215527	0.0216659	0.000113213	0.522537
H3K4me1	0.0015251	0.0024783	18309	18319	1	0.0216541	0.0216659	1.19e-05	0.0548502
H3K4me2	0.55799	0.690845	18318.7	18319	1	0.0216655	0.0216659	4.06e-07	0.00187344
H3K4me3	0.660433	0.746577	18318.9	18319	1	0.0216657	0.0216659	2.28e-07	0.00105354
H3K9ac	0.724853	0.785258	18318.9	18319	1	0.0216658	0.0216659	1.47e-07	0.00067629
H3K9me3	1.35e-11	2.92e-11	18273.3	18319	1	0.0216118	0.0216659	5.41e-05	0.249723
H3K27ac	0.772057	0.802939	18319	18319	1	0.0216658	0.0216659	9.92e-08	0.000458091
H3K27me3	0.526875	0.684937	18318.6	18319	1	0.0216655	0.0216659	4.74e-07	0.00218579
H3K36me3	0.623394	0.736738	18318.8	18319	1	0.0216657	0.0216659	2.85e-07	0.00131626
A/T sites (A>C)
variable	p.value (LRT)	adj.p.value (LRT)	deviance reduction (reduced model)	deviance reduction (full model)	diff. in degrees of freedom (full vs reduced)	McFadden pseudo R2 (reduced model)	McFadden pseudo R2 (full model)	diff. in pseudo R2 (full vs reduced)	diff (% of full) in pseudo R2 (full vs reduced)
d_mean	0.0760116	0.123519	2097.5	2105.96	4	0.00947314	0.00951136	3.82e-05	0.401868
d_var	4.84e-21	3.11e-20	2017.36	2105.96	1	0.00911122	0.00951136	0.000400137	4.20693
occupancy	0.00116318	0.00274933	2095.41	2105.96	1	0.00946372	0.00951136	4.76e-05	0.500861
us5	0.0550688	0.0954526	2098.36	2105.96	3	0.00947704	0.00951136	3.43e-05	0.360833
us4	5.98e-21	3.11e-20	2008.68	2105.96	3	0.00907201	0.00951136	0.000439348	4.6192
us3	7.62e-50	9.9e-49	1874.76	2105.96	3	0.00846717	0.00951136	0.00104419	10.9783
us2	1.04e-20	4.49e-20	2009.79	2105.96	3	0.00907702	0.00951136	0.000434338	4.56652
us1	1.77e-164	4.6e-163	1345.67	2105.96	3	0.00607758	0.00951136	0.00343378	36.1019
ds1	1.12e-18	3.65e-18	2019.26	2105.96	3	0.0091198	0.00951136	0.000391557	4.11673
ds2	2.21e-20	8.2e-20	2011.32	2105.96	3	0.00908393	0.00951136	0.000427423	4.49382
ds3	6.85e-34	5.93e-33	1948.61	2105.96	3	0.00880071	0.00951136	0.000710644	7.47153
ds4	1.08e-13	3.12e-13	2042.52	2105.96	3	0.00922484	0.00951136	0.000286521	3.0124
ds5	0.408317	0.482556	2103.07	2105.96	3	0.00949829	0.00951136	1.31e-05	0.137402
DNA_methylation	0.0140704	0.0261308	2099.93	2105.96	1	0.00948413	0.00951136	2.72e-05	0.286297
open_chromatin	0.937478	0.937478	2105.95	2105.96	1	0.00951133	0.00951136	2.78e-08	0.000292164
expression_level	0.210359	0.28786	2104.39	2105.96	1	0.00950427	0.00951136	7.09e-06	0.0745007
recombination_rate	0.702065	0.793639	2105.81	2105.96	1	0.0095107	0.00951136	6.61e-07	0.00694848
replication_timing	2.61e-09	6.79e-09	2070.5	2105.96	1	0.00935123	0.00951136	0.000160128	1.68354
H3K4me1	0.00132028	0.0028606	2095.64	2105.96	1	0.00946478	0.00951136	4.66e-05	0.489751
H3K4me2	0.270555	0.334972	2104.74	2105.96	1	0.00950588	0.00951136	5.48e-06	0.0576428
H3K4me3	0.25239	0.328107	2104.65	2105.96	1	0.00950544	0.00951136	5.92e-06	0.0622057
H3K9ac	0.902639	0.937478	2105.94	2105.96	1	0.00951129	0.00951136	6.76e-08	0.000710559
H3K9me3	0.00167596	0.00335193	2096.08	2105.96	1	0.00946676	0.00951136	4.46e-05	0.468878
H3K27ac	0.142027	0.205151	2103.8	2105.96	1	0.00950162	0.00951136	9.74e-06	0.102369
H3K27me3	0.91246	0.937478	2105.95	2105.96	1	0.0095113	0.00951136	5.46e-08	0.000573896
H3K36me3	0.103033	0.15758	2103.3	2105.96	1	0.00949935	0.00951136	1.2e-05	0.126211
A/T sites (A>G)
variable	p.value (LRT)	adj.p.value (LRT)	deviance reduction (reduced model)	deviance reduction (full model)	diff. in degrees of freedom (full vs reduced)	McFadden pseudo R2 (reduced model)	McFadden pseudo R2 (full model)	diff. in pseudo R2 (full vs reduced)	diff (% of full) in pseudo R2 (full vs reduced)
d_mean	4.41e-05	7.65e-05	23559.3	23584.6	4	0.037963	0.0380037	4.07e-05	0.107205
d_var	2.41e-36	8.95e-36	23426.1	23584.6	1	0.0377483	0.0380037	0.0002554	0.672039
occupancy	0.808899	0.827377	23584.5	23584.6	1	0.0380036	0.0380037	9.42e-08	0.000248001
us5	2.44e-15	6.33e-15	23513.5	23584.6	3	0.0378891	0.0380037	0.00011463	0.301629
us4	1.85e-06	3.7e-06	23555.2	23584.6	3	0.0379564	0.0380037	4.74e-05	0.124628
us3	5.64e-52	2.45e-51	23343.5	23584.6	3	0.0376153	0.0380037	0.000388422	1.02206
us2	0	0	18378.2	23584.6	3	0.0296142	0.0380037	0.00838951	22.0755
us1	0	0	21891.3	23584.6	3	0.0352752	0.0380037	0.00272855	7.1797
ds1	0	0	10883.3	23584.6	3	0.0175371	0.0380037	0.0204666	53.8542
ds2	2.02e-122	1.05e-121	23018.3	23584.6	3	0.0370912	0.0380037	0.000912547	2.4012
ds3	5.65e-186	3.67e-185	22725.2	23584.6	3	0.0366189	0.0380037	0.00138483	3.64392
ds4	1.65e-31	4.78e-31	23438.3	23584.6	3	0.037768	0.0380037	0.000235748	0.620328
ds5	6.43e-12	1.52e-11	23529.5	23584.6	3	0.0379149	0.0380037	8.88e-05	0.233768
DNA_methylation	0.45547	0.51488	23584	23584.6	1	0.0380028	0.0380037	8.98e-07	0.00236172
open_chromatin	0.0342922	0.0524469	23580.1	23584.6	1	0.0379965	0.0380037	7.22e-06	0.0189958
expression_level	1.38e-32	4.49e-32	23443.3	23584.6	1	0.037776	0.0380037	0.000227692	0.599131
recombination_rate	8.8e-05	0.000142944	23569.2	23584.6	1	0.0379789	0.0380037	2.48e-05	0.0652074
replication_timing	7.21e-09	1.56e-08	23551.1	23584.6	1	0.0379498	0.0380037	5.39e-05	0.141946
H3K4me1	0.18114	0.247876	23582.8	23584.6	1	0.0380008	0.0380037	2.88e-06	0.00758227
H3K4me2	0.827377	0.827377	23584.5	23584.6	1	0.0380036	0.0380037	7.66e-08	0.000201629
H3K4me3	0.301904	0.356796	23583.5	23584.6	1	0.038002	0.0380037	1.72e-06	0.00451889
H3K9ac	0.59428	0.643803	23584.3	23584.6	1	0.0380033	0.0380037	4.57e-07	0.00120295
H3K9me3	1.38e-05	2.56e-05	23565.7	23584.6	1	0.0379733	0.0380037	3.05e-05	0.0801417
H3K27ac	0.231413	0.300836	23583.2	23584.6	1	0.0380014	0.0380037	2.31e-06	0.00607243
H3K27me3	0.290124	0.356796	23583.5	23584.6	1	0.0380019	0.0380037	1.8e-06	0.00474482
H3K36me3	0.0582758	0.0841762	23581	23584.6	1	0.0379979	0.0380037	5.78e-06	0.0152039
A/T sites (A>T)
variable	p.value (LRT)	adj.p.value (LRT)	deviance reduction (reduced model)	deviance reduction (full model)	diff. in degrees of freedom (full vs reduced)	McFadden pseudo R2 (reduced model)	McFadden pseudo R2 (full model)	diff. in pseudo R2 (full vs reduced)	diff (% of full) in pseudo R2 (full vs reduced)
d_mean	0.00137255	0.0027451	2608.97	2626.73	4	0.0125755	0.0126612	8.56e-05	0.67626
d_var	1.18e-15	5.11e-15	2562.63	2626.73	1	0.0123522	0.0126612	0.000308996	2.44051
occupancy	0.00672454	0.0116559	2619.39	2626.73	1	0.0126257	0.0126612	3.54e-05	0.279629
us5	5e-06	1.18e-05	2599.39	2626.73	3	0.0125294	0.0126612	0.000131777	1.0408
us4	1.04e-21	6.76e-21	2525.92	2626.73	3	0.0121752	0.0126612	0.000485925	3.83792
us3	1.19e-06	3.09e-06	2596.42	2626.73	3	0.0125151	0.0126612	0.000146098	1.15391
us2	4.98e-35	4.32e-34	2464.11	2626.73	3	0.0118773	0.0126612	0.000783857	6.19104
us1	1.58e-85	2.05e-84	2230.67	2626.73	3	0.0107521	0.0126612	0.00190906	15.0781
ds1	2.16e-239	5.6e-238	1521.08	2626.73	3	0.00733176	0.0126612	0.0053294	42.0925
ds2	3.26e-15	1.21e-14	2556.19	2626.73	3	0.0123211	0.0126612	0.000340052	2.68579
ds3	1.33e-20	6.91e-20	2531.07	2626.73	3	0.0122	0.0126612	0.000461114	3.64196
ds4	0.00378544	0.0070301	2613.3	2626.73	3	0.0125964	0.0126612	6.48e-05	0.511449
ds5	2.59e-12	8.41e-12	2569.75	2626.73	3	0.0123865	0.0126612	0.000274674	2.16942
DNA_methylation	0.0483033	0.0697714	2622.83	2626.73	1	0.0126424	0.0126612	1.88e-05	0.148451
open_chromatin	0.368607	0.416686	2625.93	2626.73	1	0.0126573	0.0126612	3.9e-06	0.0307742
expression_level	0.00908126	0.014757	2619.93	2626.73	1	0.0126283	0.0126612	3.28e-05	0.259135
recombination_rate	0.348287	0.411611	2625.85	2626.73	1	0.0126569	0.0126612	4.24e-06	0.0334899
replication_timing	8.72e-12	2.52e-11	2580.14	2626.73	1	0.0124365	0.0126612	0.000224602	1.77395
H3K4me1	0.0341948	0.0522979	2622.25	2626.73	1	0.0126395	0.0126612	2.16e-05	0.170742
H3K4me2	0.831409	0.864665	2626.69	2626.73	1	0.0126609	0.0126612	2.18e-07	0.00172551
H3K4me3	0.101305	0.138627	2624.05	2626.73	1	0.0126482	0.0126612	1.29e-05	0.102214
H3K9ac	0.885008	0.885008	2626.71	2626.73	1	0.0126611	0.0126612	1.01e-07	0.000796279
H3K9me3	0.00042698	0.000925124	2614.32	2626.73	1	0.0126013	0.0126612	5.98e-05	0.47246
H3K27ac	0.163328	0.212327	2624.79	2626.73	1	0.0126518	0.0126612	9.37e-06	0.0739754
H3K27me3	0.318796	0.3947	2625.74	2626.73	1	0.0126564	0.0126612	4.79e-06	0.037837
H3K36me3	0.511016	0.553601	2626.3	2626.73	1	0.0126591	0.0126612	2.08e-06	0.0164458

## Sheet: SNVs - C or G sites (non-CpG)
C/G sites nonCpG (all)
variable	p.value (LRT)	adj.p.value (LRT)	deviance reduction (reduced model)	deviance reduction (full model)	diff. in degrees of freedom (full vs reduced)	McFadden pseudo R2 (reduced model)	McFadden pseudo R2 (full model)	diff. in pseudo R2 (full vs reduced)	diff (% of full) in pseudo R2 (full vs reduced)
d_mean	0.00524411	0.00757483	4725.82	4740.57	4	0.00630982	0.00632951	1.97e-05	0.311187
d_var	2.53e-28	8.21e-28	4618.75	4740.57	1	0.00616686	0.00632951	0.000162654	2.56976
occupancy	0.710162	0.738568	4740.43	4740.57	1	0.00632933	0.00632951	1.84e-07	0.00291348
us5	2.56e-24	7.41e-24	4627.64	4740.57	3	0.00617873	0.00632951	0.000150787	2.38228
us4	2.15e-13	5.08e-13	4678.52	4740.57	3	0.00624667	0.00632951	8.28e-05	1.3088
us3	2.59e-36	1.12e-35	4572	4740.57	3	0.00610444	0.00632951	0.000225072	3.55591
us2	9.64e-90	8.35e-89	4325.05	4740.57	3	0.00577472	0.00632951	0.000554789	8.76512
us1	0	0	3163.89	4740.57	3	0.00422437	0.00632951	0.00210515	33.2592
ds1	3.16e-139	4.11e-138	4102.75	4740.57	2	0.00547791	0.00632951	0.0008516	13.4544
ds2	1.2e-80	6.22e-80	4367.04	4740.57	3	0.00583078	0.00632951	0.000498733	7.87949
ds3	9.9e-31	3.68e-30	4597.87	4740.57	3	0.00613899	0.00632951	0.000190528	3.01015
ds4	4.38e-16	1.14e-15	4665.95	4740.57	3	0.00622989	0.00632951	9.96e-05	1.574
ds5	1.61e-05	2.62e-05	4715.66	4740.57	3	0.00629625	0.00632951	3.33e-05	0.525476
DNA_methylation	4.73e-06	8.2e-06	4719.62	4740.57	1	0.00630155	0.00632951	2.8e-05	0.441812
open_chromatin	0.00174329	0.0026662	4730.77	4740.57	1	0.00631643	0.00632951	1.31e-05	0.206767
expression_level	0.221823	0.262155	4739.08	4740.57	1	0.00632752	0.00632951	1.99e-06	0.0314843
recombination_rate	6.17e-08	1.23e-07	4711.26	4740.57	1	0.00629038	0.00632951	3.91e-05	0.618269
replication_timing	1.29e-89	8.41e-89	4337.68	4740.57	1	0.00579158	0.00632951	0.00053793	8.49876
H3K4me1	1.33e-09	2.89e-09	4703.81	4740.57	1	0.00628043	0.00632951	4.91e-05	0.775481
H3K4me2	0.338053	0.366224	4739.65	4740.57	1	0.00632829	0.00632951	1.23e-06	0.0193606
H3K4me3	0.0384902	0.0500372	4736.29	4740.57	1	0.0063238	0.00632951	5.72e-06	0.0903526
H3K9ac	0.802255	0.802255	4740.51	4740.57	1	0.00632943	0.00632951	8.37e-08	0.00132295
H3K9me3	1.96e-07	3.64e-07	4713.5	4740.57	1	0.00629337	0.00632951	3.61e-05	0.571098
H3K27ac	0.0341028	0.046667	4736.08	4740.57	1	0.00632352	0.00632951	5.99e-06	0.0947047
H3K27me3	0.29136	0.329364	4739.46	4740.57	1	0.00632803	0.00632951	1.49e-06	0.0234851
H3K36me3	0.213998	0.262155	4739.02	4740.57	1	0.00632745	0.00632951	2.06e-06	0.0325736
C/G sites nonCpG (C>A)
variable	p.value (LRT)	adj.p.value (LRT)	deviance reduction (reduced model)	deviance reduction (full model)	diff. in degrees of freedom (full vs reduced)	McFadden pseudo R2 (reduced model)	McFadden pseudo R2 (full model)	diff. in pseudo R2 (full vs reduced)	diff (% of full) in pseudo R2 (full vs reduced)
d_mean	0.113446	0.173506	4427.15	4434.61	4	0.0195681	0.019601	3.3e-05	0.168242
d_var	6.75e-11	1.46e-10	4392.03	4434.61	1	0.0194128	0.019601	0.000188243	0.960375
occupancy	0.830134	0.863339	4434.57	4434.61	1	0.0196008	0.019601	2.03e-07	0.00103782
us5	4.3e-27	1.12e-26	4308.79	4434.61	3	0.0190449	0.019601	0.000556131	2.83725
us4	1.02e-70	6.61e-70	4106.94	4434.61	3	0.0181527	0.019601	0.00144833	7.38904
us3	1.55e-40	5.75e-40	4246.49	4434.61	3	0.0187695	0.019601	0.000831527	4.24226
us2	2.79e-96	2.42e-95	3988.92	4434.61	3	0.0176311	0.019601	0.00196997	10.0503
us1	3.06e-162	3.98e-161	3684.64	4434.61	3	0.0162862	0.019601	0.00331487	16.9117
ds1	7.79e-195	2.03e-193	3540.71	4434.61	2	0.01565	0.019601	0.00395106	20.1574
ds2	2e-54	1.04e-53	4182.24	4434.61	3	0.0184855	0.019601	0.00111551	5.69108
ds3	3.06e-29	8.83e-29	4298.83	4434.61	3	0.0190009	0.019601	0.000600186	3.06201
ds4	3.27e-32	1.06e-31	4285.05	4434.61	3	0.01894	0.019601	0.000661077	3.37266
ds5	4.83e-08	9.65e-08	4397.71	4434.61	3	0.0194379	0.019601	0.000163106	0.832131
DNA_methylation	0.000378586	0.000656217	4421.98	4434.61	1	0.0195452	0.019601	5.58e-05	0.284918
open_chromatin	0.506031	0.65784	4434.17	4434.61	1	0.0195991	0.019601	1.95e-06	0.00997304
expression_level	7.62e-21	1.8e-20	4346.92	4434.61	1	0.0192134	0.019601	0.000387631	1.9776
recombination_rate	0.612694	0.741235	4434.36	4434.61	1	0.0195999	0.019601	1.13e-06	0.00577887
replication_timing	2.56e-44	1.11e-43	4239.6	4434.61	1	0.0187391	0.019601	0.000861946	4.39745
H3K4me1	0.0724768	0.117775	4431.39	4434.61	1	0.0195868	0.019601	1.43e-05	0.0727463
H3K4me2	0.199901	0.288746	4432.97	4434.61	1	0.0195938	0.019601	7.26e-06	0.0370516
H3K4me3	0.627199	0.741235	4434.38	4434.61	1	0.0196	0.019601	1.04e-06	0.00531903
H3K9ac	0.488625	0.65784	4434.13	4434.61	1	0.0195989	0.019601	2.12e-06	0.0108139
H3K9me3	1.04e-05	1.93e-05	4415.17	4434.61	1	0.0195151	0.019601	8.59e-05	0.438411
H3K27ac	0.778615	0.863339	4434.54	4434.61	1	0.0196007	0.019601	3.49e-07	0.00178214
H3K27me3	0.828051	0.863339	4434.57	4434.61	1	0.0196008	0.019601	2.09e-07	0.00106382
H3K36me3	0.955659	0.955659	4434.61	4434.61	1	0.019601	0.019601	1.37e-08	6.97e-05
C/G sites nonCpG (C>G)
variable	p.value (LRT)	adj.p.value (LRT)	deviance reduction (reduced model)	deviance reduction (full model)	diff. in degrees of freedom (full vs reduced)	McFadden pseudo R2 (reduced model)	McFadden pseudo R2 (full model)	diff. in pseudo R2 (full vs reduced)	diff (% of full) in pseudo R2 (full vs reduced)
d_mean	0.233259	0.288797	2907.9	2913.47	4	0.0126646	0.0126888	2.43e-05	0.191335
d_var	2.2e-09	5.72e-09	2877.68	2913.47	1	0.012533	0.0126888	0.000155872	1.22842
occupancy	0.0969882	0.147663	2910.72	2913.47	1	0.0126768	0.0126888	1.2e-05	0.0945396
us5	3.5e-08	8.27e-08	2875.91	2913.47	3	0.0125252	0.0126888	0.000163597	1.2893
us4	6.67e-17	2.17e-16	2835.04	2913.47	3	0.0123473	0.0126888	0.000341569	2.69188
us3	4.62e-45	2.4e-44	2704.4	2913.47	3	0.0117783	0.0126888	0.000910552	7.17601
us2	9.73e-179	2.53e-177	2087.43	2913.47	3	0.00909123	0.0126888	0.0035976	28.3525
us1	9.93e-40	4.3e-39	2729.08	2913.47	3	0.0118858	0.0126888	0.00080307	6.32895
ds1	2.97e-160	3.87e-159	2178.82	2913.47	2	0.00948928	0.0126888	0.00319955	25.2155
ds2	5.36e-55	3.48e-54	2658.45	2913.47	3	0.0115781	0.0126888	0.00111069	8.75327
ds3	1.99e-61	1.72e-60	2628.72	2913.47	3	0.0114487	0.0126888	0.00124014	9.7735
ds4	6.26e-08	1.36e-07	2877.1	2913.47	3	0.0125304	0.0126888	0.000158386	1.24823
ds5	6.26e-16	1.81e-15	2839.58	2913.47	3	0.012367	0.0126888	0.000321813	2.53619
DNA_methylation	0.0438838	0.0713111	2909.41	2913.47	1	0.0126711	0.0126888	1.77e-05	0.139388
open_chromatin	0.274885	0.310739	2912.28	2913.47	1	0.0126836	0.0126888	5.19e-06	0.0409205
expression_level	9.65e-07	1.93e-06	2889.47	2913.47	1	0.0125843	0.0126888	0.000104513	0.823658
recombination_rate	0.00117928	0.00219008	2902.95	2913.47	1	0.012643	0.0126888	4.58e-05	0.361168
replication_timing	2.64e-18	9.82e-18	2837.33	2913.47	1	0.0123572	0.0126888	0.000331601	2.61333
H3K4me1	0.0197716	0.0342708	2908.04	2913.47	1	0.0126652	0.0126888	2.37e-05	0.186442
H3K4me2	0.678027	0.705148	2913.3	2913.47	1	0.0126881	0.0126888	7.51e-07	0.00591582
H3K4me3	0.102229	0.147663	2910.8	2913.47	1	0.0126772	0.0126888	1.16e-05	0.091658
H3K9ac	0.715003	0.715003	2913.34	2913.47	1	0.0126883	0.0126888	5.81e-07	0.00457638
H3K9me3	0.266838	0.310739	2912.24	2913.47	1	0.0126835	0.0126888	5.37e-06	0.0423182
H3K27ac	0.130012	0.177911	2911.18	2913.47	1	0.0126788	0.0126888	9.98e-06	0.0786814
H3K27me3	0.23015	0.288797	2912.03	2913.47	1	0.0126826	0.0126888	6.27e-06	0.0494233
H3K36me3	0.353732	0.383209	2912.61	2913.47	1	0.0126851	0.0126888	3.75e-06	0.0295189
C/G sites nonCpG (C>T)
variable	p.value (LRT)	adj.p.value (LRT)	deviance reduction (reduced model)	deviance reduction (full model)	diff. in degrees of freedom (full vs reduced)	McFadden pseudo R2 (reduced model)	McFadden pseudo R2 (full model)	diff. in pseudo R2 (full vs reduced)	diff (% of full) in pseudo R2 (full vs reduced)
d_mean	0.00847167	0.0137665	4068.13	4081.79	4	0.00793328	0.00795992	2.66e-05	0.334601
d_var	2.02e-14	7.5e-14	4023.27	4081.79	1	0.00784581	0.00795992	0.000114106	1.43351
occupancy	0.120698	0.156907	4079.38	4081.79	1	0.00795522	0.00795992	4.7e-06	0.0589997
us5	1.16e-05	2.73e-05	4056.19	4081.79	3	0.00790999	0.00795992	4.99e-05	0.627163
us4	1.01e-07	2.93e-07	4046.41	4081.79	3	0.00789092	0.00795992	6.9e-05	0.866732
us3	0.00792506	0.0137368	4069.94	4081.79	3	0.00793681	0.00795992	2.31e-05	0.290247
us2	8.05e-64	6.98e-63	3785.98	4081.79	3	0.00738307	0.00795992	0.000576848	7.24691
us1	0	0	2253.11	4081.79	3	0.0043938	0.00795992	0.00356611	44.8009
ds1	4.34e-59	2.82e-58	3813.02	4081.79	2	0.00743579	0.00795992	0.000524129	6.58461
ds2	4.57e-213	5.94e-212	3097.48	4081.79	3	0.00604041	0.00795992	0.0019195	24.1146
ds3	1.47e-42	6.36e-42	3884.29	4081.79	3	0.00757478	0.00795992	0.000385134	4.83842
ds4	0.00149242	0.00298484	4066.37	4081.79	3	0.00792985	0.00795992	3.01e-05	0.377717
ds5	0.0145657	0.022277	4071.26	4081.79	3	0.00793938	0.00795992	2.05e-05	0.25795
DNA_methylation	0.00587081	0.0109029	4074.2	4081.79	1	0.00794512	0.00795992	1.48e-05	0.185937
open_chromatin	0.000853472	0.00184919	4070.67	4081.79	1	0.00793823	0.00795992	2.17e-05	0.272459
expression_level	0.503951	0.545947	4081.34	4081.79	1	0.00795904	0.00795992	8.71e-07	0.0109414
recombination_rate	5.89e-07	1.53e-06	4056.84	4081.79	1	0.00791127	0.00795992	4.86e-05	0.611167
replication_timing	2.02e-43	1.05e-42	3890.88	4081.79	1	0.00758763	0.00795992	0.000372287	4.67702
H3K4me1	1.93e-08	6.27e-08	4050.22	4081.79	1	0.00789836	0.00795992	6.16e-05	0.773306
H3K4me2	0.402475	0.454972	4081.09	4081.79	1	0.00795855	0.00795992	1.37e-06	0.0171719
H3K4me3	0.142007	0.167826	4079.63	4081.79	1	0.00795571	0.00795992	4.2e-06	0.0528219
H3K9ac	0.817393	0.817393	4081.73	4081.79	1	0.00795981	0.00795992	1.04e-07	0.00130615
H3K9me3	0.0983134	0.134534	4079.05	4081.79	1	0.00795459	0.00795992	5.33e-06	0.0669484
H3K27ac	0.0598335	0.0864262	4078.24	4081.79	1	0.00795301	0.00795992	6.91e-06	0.0867756
H3K27me3	0.598653	0.622599	4081.51	4081.79	1	0.00795937	0.00795992	5.4e-07	0.00678705
H3K36me3	0.136709	0.167826	4079.57	4081.79	1	0.0079556	0.00795992	4.32e-06	0.0542562

## Sheet: SNVs - C or G sites (CpG)
CpG sites (all)
variable	p.value (LRT)	adj.p.value (LRT)	deviance reduction (reduced model)	deviance reduction (full model)	diff. in degrees of freedom (full vs reduced)	McFadden pseudo R2 (reduced model)	McFadden pseudo R2 (full model)	diff. in pseudo R2 (full vs reduced)	diff (% of full) in pseudo R2 (full vs reduced)
d_mean	0.284907	0.337513	3515.43	3520.46	4	0.0245388	0.0245738	3.51e-05	0.142691
d_var	0.00497176	0.00828627	3512.57	3520.46	1	0.0245188	0.0245738	5.51e-05	0.22411
occupancy	0.00804366	0.0118289	3513.43	3520.46	1	0.0245248	0.0245738	4.9e-05	0.199512
us5	0.0205156	0.0269943	3510.67	3520.46	3	0.0245056	0.0245738	6.83e-05	0.277854
us4	0.000660736	0.00137653	3503.31	3520.46	3	0.0244542	0.0245738	0.000119657	0.486929
us3	0.773805	0.773805	3519.34	3520.46	3	0.0245661	0.0245738	7.77e-06	0.0316308
us2	3.84e-14	1.6e-13	3454.91	3520.46	3	0.0241163	0.0245738	0.000457508	1.86177
us1	1.55e-73	1.94e-72	3179.77	3520.46	3	0.0221957	0.0245738	0.00237811	9.6774
ds2	4.17e-32	2.08e-31	3371.38	3520.46	3	0.0235332	0.0245738	0.00104061	4.23461
ds3	0.0130323	0.0181005	3509.69	3520.46	3	0.0244986	0.0245738	7.52e-05	0.305948
ds4	1.33e-05	3.32e-05	3495.14	3520.46	3	0.0243971	0.0245738	0.00017671	0.719099
ds5	0.00261277	0.00466566	3506.23	3520.46	3	0.0244745	0.0245738	9.93e-05	0.404104
DNA_methylation	8.54e-79	2.13e-77	3167.26	3520.46	1	0.0221084	0.0245738	0.00246541	10.0326
open_chromatin	0.297012	0.337513	3519.37	3520.46	1	0.0245662	0.0245738	7.59e-06	0.0308927
expression_level	0.0023197	0.00446096	3511.18	3520.46	1	0.0245091	0.0245738	6.48e-05	0.263535
recombination_rate	1.25e-08	3.92e-08	3488.05	3520.46	1	0.0243477	0.0245738	0.000226179	0.920405
replication_timing	9.48e-49	7.9e-48	3305.13	3520.46	1	0.0230708	0.0245738	0.00150301	6.11631
H3K4me1	0.522728	0.544508	3520.05	3520.46	1	0.024571	0.0245738	2.85e-06	0.0116038
H3K4me2	1.62e-38	1.01e-37	3352.02	3520.46	1	0.0233981	0.0245738	0.00117574	4.78452
H3K4me3	9.08e-05	0.000206289	3505.14	3520.46	1	0.0244669	0.0245738	0.000106936	0.435161
H3K9ac	0.503698	0.544508	3520.01	3520.46	1	0.0245707	0.0245738	3.12e-06	0.0127011
H3K9me3	2.34e-06	6.5e-06	3498.16	3520.46	1	0.0244182	0.0245738	0.000155622	0.633283
H3K27ac	0.0912257	0.114032	3517.6	3520.46	1	0.0245539	0.0245738	1.99e-05	0.0810296
H3K27me3	8.3e-09	2.96e-08	3487.25	3520.46	1	0.0243421	0.0245738	0.000231775	0.943176
H3K36me3	0.00632255	0.00987899	3513	3520.46	1	0.0245218	0.0245738	5.2e-05	0.211791
CpG sites (C>A)
variable	p.value (LRT)	adj.p.value (LRT)	deviance reduction (reduced model)	deviance reduction (full model)	diff. in degrees of freedom (full vs reduced)	McFadden pseudo R2 (reduced model)	McFadden pseudo R2 (full model)	diff. in pseudo R2 (full vs reduced)	diff (% of full) in pseudo R2 (full vs reduced)
d_mean	0.762352	0.828644	478.452	480.308	4	0.0239698	0.0240627	9.29e-05	0.386272
d_var	0.00530105	0.0189323	472.534	480.308	1	0.0236733	0.0240627	0.000389454	1.6185
occupancy	0.592043	0.672776	480.021	480.308	1	0.0240483	0.0240627	1.44e-05	0.0597878
us5	7.89e-07	4.93e-06	449.155	480.308	3	0.022502	0.0240627	0.00156071	6.48602
us4	2.16e-09	1.8e-08	437.036	480.308	3	0.0218949	0.0240627	0.00216783	9.00908
us3	3.84e-05	0.000159894	457.201	480.308	3	0.0229051	0.0240627	0.00115759	4.81073
us2	1.05e-06	5.26e-06	449.747	480.308	3	0.0225317	0.0240627	0.00153104	6.36268
us1	3.58e-42	8.94e-41	284.604	480.308	3	0.0142583	0.0240627	0.00980446	40.7454
ds2	0.0326549	0.0816373	471.547	480.308	3	0.0236239	0.0240627	0.000438874	1.82387
ds3	0.410512	0.540148	477.428	480.308	3	0.0239185	0.0240627	0.00014428	0.599599
ds4	0.124666	0.259721	474.562	480.308	3	0.0237749	0.0240627	0.000287846	1.19623
ds5	0.390838	0.540148	477.303	480.308	3	0.0239122	0.0240627	0.000150552	0.625663
DNA_methylation	0.0148111	0.0462846	474.369	480.308	1	0.0237652	0.0240627	0.000297526	1.23646
open_chromatin	0.860946	0.868317	480.277	480.308	1	0.0240612	0.0240627	1.54e-06	0.00638852
expression_level	0.267324	0.477365	479.077	480.308	1	0.0240011	0.0240627	6.16e-05	0.256174
recombination_rate	0.0218916	0.06081	475.053	480.308	1	0.0237995	0.0240627	0.000263237	1.09396
replication_timing	1.3e-10	1.63e-09	439.001	480.308	1	0.0219933	0.0240627	0.00206943	8.60014
H3K4me1	0.293783	0.489638	479.206	480.308	1	0.0240075	0.0240627	5.52e-05	0.229479
H3K4me2	0.154916	0.297915	478.285	480.308	1	0.0239614	0.0240627	0.000101358	0.421223
H3K4me3	0.499837	0.595044	479.852	480.308	1	0.0240399	0.0240627	2.28e-05	0.0947896
H3K9ac	0.0778219	0.176868	477.198	480.308	1	0.0239069	0.0240627	0.000155797	0.647462
H3K9me3	0.868317	0.868317	480.28	480.308	1	0.0240614	0.0240627	1.38e-06	0.00572313
H3K27ac	0.330666	0.516665	479.361	480.308	1	0.0240153	0.0240627	4.74e-05	0.197017
H3K27me3	0.3571	0.525146	479.46	480.308	1	0.0240202	0.0240627	4.25e-05	0.176568
H3K36me3	0.49794	0.595044	479.848	480.308	1	0.0240397	0.0240627	2.3e-05	0.0956312
CpG sites (C>G)
variable	p.value (LRT)	adj.p.value (LRT)	deviance reduction (reduced model)	deviance reduction (full model)	diff. in degrees of freedom (full vs reduced)	McFadden pseudo R2 (reduced model)	McFadden pseudo R2 (full model)	diff. in pseudo R2 (full vs reduced)	diff (% of full) in pseudo R2 (full vs reduced)
d_mean	0.0509553	0.0849255	283.249	292.691	4	0.0148734	0.0153692	0.000495794	3.22589
d_var	3.45e-07	3.51e-06	266.713	292.691	1	0.0140051	0.0153692	0.00136409	8.87549
occupancy	0.887087	0.913283	292.671	292.691	1	0.0153682	0.0153692	1.06e-06	0.00688834
us5	0.00335791	0.00839477	279	292.691	3	0.0146503	0.0153692	0.000718898	4.67752
us4	1.74e-05	6.22e-05	267.941	292.691	3	0.0140696	0.0153692	0.00129964	8.45612
us3	0.00144632	0.00401755	277.207	292.691	3	0.0145561	0.0153692	0.000813076	5.29029
us2	3.28e-06	1.64e-05	264.481	292.691	3	0.0138879	0.0153692	0.00148131	9.63815
us1	0.00744908	0.0155189	280.71	292.691	3	0.0147401	0.0153692	0.000629115	4.09334
ds2	1.9e-09	4.75e-08	249.163	292.691	3	0.0130835	0.0153692	0.00228567	14.8717
ds3	2.15e-06	1.35e-05	263.609	292.691	3	0.0138421	0.0153692	0.00152708	9.93594
ds4	0.420455	0.500542	289.872	292.691	3	0.0152212	0.0153692	0.000148002	0.962979
ds5	0.370474	0.463093	289.55	292.691	3	0.0152043	0.0153692	0.000164905	1.07296
DNA_methylation	9.27e-06	3.86e-05	273.034	292.691	1	0.0143371	0.0153692	0.00103216	6.71576
open_chromatin	0.000546154	0.00170673	280.74	292.691	1	0.0147417	0.0153692	0.000627553	4.08318
expression_level	0.0825693	0.126259	289.677	292.691	1	0.015211	0.0153692	0.000158244	1.02962
recombination_rate	0.78082	0.887296	292.613	292.691	1	0.0153651	0.0153692	4.07e-06	0.0264522
replication_timing	4.21e-07	3.51e-06	267.097	292.691	1	0.0140253	0.0153692	0.00134395	8.74442
H3K4me1	0.00653109	0.0148434	285.293	292.691	1	0.0149808	0.0153692	0.000388449	2.52745
H3K4me2	0.0858559	0.126259	289.74	292.691	1	0.0152143	0.0153692	0.000154926	1.00803
H3K4me3	0.913283	0.913283	292.679	292.691	1	0.0153686	0.0153692	6.23e-07	0.00405167
H3K9ac	0.160389	0.222763	290.72	292.691	1	0.0152657	0.0153692	0.000103474	0.673253
H3K9me3	0.00949302	0.0182558	285.963	292.691	1	0.0150159	0.0153692	0.000353269	2.29855
H3K27ac	0.298424	0.392663	291.61	292.691	1	0.0153124	0.0153692	5.68e-05	0.369409
H3K27me3	0.0244984	0.0437472	287.632	292.691	1	0.0151036	0.0153692	0.000265648	1.72844
H3K36me3	0.879578	0.913283	292.668	292.691	1	0.015368	0.0153692	1.21e-06	0.00784223
CpG sites (C>T)
variable	p.value (LRT)	adj.p.value (LRT)	deviance reduction (reduced model)	deviance reduction (full model)	diff. in degrees of freedom (full vs reduced)	McFadden pseudo R2 (reduced model)	McFadden pseudo R2 (full model)	diff. in pseudo R2 (full vs reduced)	diff (% of full) in pseudo R2 (full vs reduced)
d_mean	0.279669	0.332939	4245.98	4251.06	4	0.0309689	0.0310059	3.7e-05	0.119387
d_var	0.074268	0.092835	4247.87	4251.06	1	0.0309826	0.0310059	2.32e-05	0.0749479
occupancy	0.00244852	0.00408087	4241.88	4251.06	1	0.0309389	0.0310059	6.69e-05	0.215915
us5	0.00303206	0.00473759	4237.15	4251.06	3	0.0309044	0.0310059	0.000101446	0.327183
us4	6.25e-05	0.00013019	4228.97	4251.06	3	0.0308448	0.0310059	0.000161114	0.519625
us3	0.896014	0.933347	4250.46	4251.06	3	0.0310015	0.0310059	4.39e-06	0.0141572
us2	1.35e-15	5.62e-15	4178.72	4251.06	3	0.0304783	0.0310059	0.00052759	1.70158
us1	6.41e-78	8.02e-77	3890.13	4251.06	3	0.0283734	0.0310059	0.0026325	8.49034
ds2	1.53e-35	7.67e-35	4086.07	4251.06	3	0.0298025	0.0310059	0.00120339	3.88118
ds3	0.0036353	0.00534602	4237.54	4251.06	3	0.0309073	0.0310059	9.86e-05	0.318062
ds4	1.21e-05	2.76e-05	4225.56	4251.06	3	0.0308199	0.0310059	0.000185978	0.599815
ds5	0.00533383	0.0074081	4238.36	4251.06	3	0.0309132	0.0310059	9.26e-05	0.298736
DNA_methylation	4.87e-96	1.22e-94	3818.65	4251.06	1	0.027852	0.0310059	0.00315382	10.1717
open_chromatin	0.312339	0.354931	4250.04	4251.06	1	0.0309984	0.0310059	7.45e-06	0.0240119
expression_level	0.000563664	0.00108397	4239.17	4251.06	1	0.0309191	0.0310059	8.67e-05	0.279749
recombination_rate	1.58e-08	4.94e-08	4219.11	4251.06	1	0.0307728	0.0310059	0.000233056	0.751651
replication_timing	3.44e-43	2.15e-42	4061.22	4251.06	1	0.0296212	0.0310059	0.00138465	4.46578
H3K4me1	0.983021	0.983021	4251.06	4251.06	1	0.0310059	0.0310059	3.3e-09	1.07e-05
H3K4me2	8.02e-46	6.69e-45	4049.15	4251.06	1	0.0295332	0.0310059	0.00147262	4.7495
H3K4me3	4.92e-06	1.23e-05	4230.19	4251.06	1	0.0308537	0.0310059	0.000152203	0.490885
H3K9ac	0.864795	0.933347	4251.03	4251.06	1	0.0310057	0.0310059	2.11e-07	0.000682019
H3K9me3	1.18e-06	3.27e-06	4227.44	4251.06	1	0.0308336	0.0310059	0.000172238	0.5555
H3K27ac	0.0302234	0.0397676	4246.36	4251.06	1	0.0309716	0.0310059	3.43e-05	0.110479
H3K27me3	9.46e-11	3.38e-10	4209.13	4251.06	1	0.0307	0.0310059	0.000305821	0.986332
H3K36me3	0.00218038	0.00389353	4241.67	4251.06	1	0.0309374	0.0310059	6.85e-05	0.220913

## Sheet: INDELs
INDELs
variable	p.value (LRT)	adj.p.value (LRT)	deviance reduction (reduced model)	deviance reduction (full model)	diff. in degrees of freedom (full vs reduced)	McFadden pseudo R2 (reduced model)	McFadden pseudo R2 (full model)	diff. in pseudo R2 (full vs reduced)	diff (% of full) in pseudo R2 (full vs reduced)
d_mean	4.75e-10	1.03e-09	3427.5	3476.93	4	0.0243848	0.0247365	0.000351658	1.42161
d_var	6.07e-15	1.43e-14	3416.05	3476.93	1	0.0243034	0.0247365	0.00043313	1.75098
occupancy	3.01e-26	9.79e-26	3364.59	3476.93	1	0.0239373	0.0247365	0.000799236	3.231
us5	0.000943693	0.0015335	3460.54	3476.93	3	0.0246199	0.0247365	0.000116598	0.471361
us4	2.6e-18	6.76e-18	3391.93	3476.93	3	0.0241318	0.0247365	0.000604706	2.44459
us3	1.94e-19	5.6e-19	3386.68	3476.93	3	0.0240945	0.0247365	0.000642052	2.59556
us2	1.42e-36	5.26e-36	3307.14	3476.93	3	0.0235286	0.0247365	0.00120794	4.88321
us1	8.96e-162	2.33e-160	2729.11	3476.93	3	0.0194162	0.0247365	0.00532035	21.5081
ds1	4.06e-79	3.51e-78	3110.46	3476.93	3	0.0221293	0.0247365	0.00260721	10.5399
ds2	1.35e-95	1.76e-94	3034.4	3476.93	3	0.0215881	0.0247365	0.00314836	12.7276
ds3	2.14e-66	1.39e-65	3169.23	3476.93	3	0.0225474	0.0247365	0.00218912	8.84977
ds4	9.37e-47	4.06e-46	3260.02	3476.93	3	0.0231933	0.0247365	0.00154317	6.23842
ds5	4.84e-48	2.52e-47	3254.07	3476.93	3	0.023151	0.0247365	0.00158551	6.40961
DNA_methylation	2.85e-06	4.94e-06	3455.01	3476.93	1	0.0245806	0.0247365	0.000155923	0.630336
open_chromatin	0.748103	0.778027	3476.82	3476.93	1	0.0247358	0.0247365	7.34e-07	0.00296619
expression_level	1.23e-07	2.47e-07	3448.96	3476.93	1	0.0245375	0.0247365	0.000198984	0.804413
recombination_rate	0.152299	0.219988	3474.88	3476.93	1	0.0247219	0.0247365	1.46e-05	0.0589334
replication_timing	1.8e-06	3.34e-06	3454.13	3476.93	1	0.0245743	0.0247365	0.000162216	0.655774
H3K4me1	0.250622	0.300554	3475.61	3476.93	1	0.0247271	0.0247365	9.39e-06	0.0379597
H3K4me2	0.0212084	0.0324364	3471.62	3476.93	1	0.0246987	0.0247365	3.78e-05	0.152709
H3K4me3	0.271754	0.3072	3475.72	3476.93	1	0.0247279	0.0247365	8.59e-06	0.0347397
H3K9ac	0.824949	0.824949	3476.88	3476.93	1	0.0247362	0.0247365	3.48e-07	0.00140706
H3K9me3	0.231806	0.300554	3475.5	3476.93	1	0.0247263	0.0247365	1.02e-05	0.0411209
H3K27ac	0.622842	0.674746	3476.68	3476.93	1	0.0247348	0.0247365	1.72e-06	0.0069571
H3K27me3	0.254315	0.300554	3475.63	3476.93	1	0.0247273	0.0247365	9.24e-06	0.0373733
H3K36me3	0.196347	0.268686	3475.26	3476.93	1	0.0247246	0.0247365	1.19e-05	0.0480119
