# Supplementary material for: Nucleosome positioning stability is a modulator of germline mutation rate variation across the human genome
Source: Nat Commun. 2020 Mar 13;11:1363. doi: 10.1038/s41467-020-15185-0 (PMC7070026; doi:10.1038/s41467-020-15185-0)
Supplement: Supplementary file 7 — Source Data [file 41467_2020_15185_MOESM7_ESM.zip]

Archive with 35 entries (35 files):
- Fig.1c.txt
- Fig.1d.txt
- Fig.1e.txt
- Fig.1f.txt
- Fig.2b.txt
- Fig.2c.txt
- Fig.2d.txt
- Fig.3a.txt
- Fig.3b.txt
- Fig.4a.txt
- Fig.4b.txt
- Fig.4c.txt
- Fig.5a.txt
- Fig.5b.txt
- Fig.5c.txt
- Supp_Fig.1b.txt
- Supp_Fig.1c.txt
- Supp_Fig.1d.txt
- Supp_Fig.1e.txt
- Supp_Fig.2.txt
- Supp_Fig.3.txt
- Supp_Fig.4a.txt
- Supp_Fig.4b.txt
- Supp_Fig.4c.txt
- Supp_Fig.4d.txt
- Supp_Fig.5a.txt
- Supp_Fig.5b.txt
- Supp_Fig.6b.txt
- Supp_Fig.7a.txt
- Supp_Fig.7b.txt
- Supp_Fig.7c.txt
- Supp_Fig.8a.txt
- Supp_Fig.8b.txt
- Supp_Fig.8c.txt
- Supp_Fig.8d.txt
