# Supplementary material for: Nucleosome positioning stability is a modulator of germline mutation rate variation across the human genome
Source: Nat Commun. 2020 Mar 13;11:1363. doi: 10.1038/s41467-020-15185-0 (PMC7070026; doi:10.1038/s41467-020-15185-0)
Supplement: Supplementary file 7 — Source Data [file 41467_2020_15185_MOESM7_ESM.zip › Fig.1c.txt]

###Left panel###
#nucleosome_type	Obs_or_Exp	num_of_mutations	95%CI_low	95%CI_high
Rotational	observed	89300	89300	89300
Rotational	expected	95124.4515	94710.0000	95537.0000
Others	observed	196304	196304	196304
Others	expected	197120.9102	196684.0000	197547.0000
Strong	observed	27811	27811	27811
Strong	expected	21169.6383	20941.0000	21395.0000

###Right panel###
#nucleosome_type	Obs_or_Exp num_of_mutations	95%CI_low	95%CI_high
Strong.low	observed	8856	8856	8856
Strong.low	expected	7732.4300	7588.0000	7879.0000
Strong.middle	observed	9786	9786	9786
Strong.middle	expected	7499.4556	7357.0000	7647.0000
Strong.high	observed	10491	10491	10491
Strong.high	expected	6670.6552	6538.0000	6800.0000
