# Supplementary material for: Nucleosome positioning stability is a modulator of germline mutation rate variation across the human genome
Source: Nat Commun. 2020 Mar 13;11:1363. doi: 10.1038/s41467-020-15185-0 (PMC7070026; doi:10.1038/s41467-020-15185-0)
Supplement: Supplementary file 7 — Source Data [file 41467_2020_15185_MOESM7_ESM.zip › Fig.1d.txt]

###Left panel###
#nucleosome_type	Obs_or_Exp	num_of_mutations	95%CI_low	95%CI_high
Rotational	observed	8969	8969	8969
Rotational	expected	9941.3775	9807.0000	10084.0000
Others	observed	21258	21258	21258
Others	expected	20611.7495	20469.0000	20749.0000
Strong	observed	2540	2540	2540
Strong	expected	2213.8730	2141.0000	2286.0000

###Right panel###
#nucleosome_type	Obs_or_Exp	num_of_mutations	95%CI_low	95%CI_high
Strong.low	observed	854	854	854
Strong.low	expected	808.9695	764.0000	855.0000
Strong.middle	observed	944	944	944
Strong.middle	expected	785.5245	740.0000	831.0000
Strong.high	observed	881	881	881
Strong.high	expected	698.4510	656.0000	741.0000
