# Supplementary material for: Nucleosome positioning stability is a modulator of germline mutation rate variation across the human genome
Source: Nat Commun. 2020 Mar 13;11:1363. doi: 10.1038/s41467-020-15185-0 (PMC7070026; doi:10.1038/s41467-020-15185-0)
Supplement: Supplementary file 7 — Source Data [file 41467_2020_15185_MOESM7_ESM.zip › Fig.1e.txt]

#bin	SNV_density
-800_-790	0.0001355587185923198
-790_-780	0.00012700296340247696
-780_-770	0.00013533649118479144
-770_-760	0.00013022526081163852
-760_-750	0.00013689208303749014
-750_-740	0.0001296696922928176
-740_-730	0.00013711431044501846
-730_-720	0.0001365587419261975
-720_-710	0.00012722519081000534
-710_-700	0.00014222554081817142
-700_-690	0.00013911435711277397
-690_-680	0.00013455869525844208
-680_-670	0.00014100329007676524
-670_-660	0.00014133663118805778
-660_-650	0.00013844767489018883
-650_-640	0.00013489203636973468
-640_-630	0.0001334475582208002
-630_-620	0.0001361142871111408
-620_-610	0.0001276696456250621
-610_-600	0.00014044772155794426
-600_-590	0.0001342253541471495
-590_-580	0.00013911435711277395
-580_-570	0.00012855855525517574
-570_-560	0.00013566983229608407
-560_-550	0.0001416699722993505
-550_-540	0.00014011438044665166
-540_-530	0.0001358920597036124
-530_-520	0.00013366978562832853
-520_-510	0.00013944769822406654
-510_-500	0.00014322556415204913
-500_-490	0.00013278087599821495
-490_-480	0.00013500315007349892
-480_-470	0.00013611428711114078
-470_-460	0.00013989215303912336
-460_-450	0.00013944769822406652
-450_-440	0.00013455869525844216
-440_-430	0.0001368920830374901
-430_-420	0.0001384476748901888
-420_-410	0.000142003313410643
-410_-400	0.0001374476515563111
-400_-390	0.00014689231637626747
-390_-380	0.00013322533081327177
-380_-370	0.00013800322007513201
-370_-360	0.00013811433377889623
-360_-350	0.00013433646785091367
-350_-340	0.00013300310340574333
-340_-330	0.00014022549415041593
-330_-320	0.00014567006563486132
-320_-310	0.00013400312673962113
-310_-300	0.00013766987896383942
-300_-290	0.00013966992563159495
-290_-280	0.00014344779155957748
-280_-270	0.00014389224637463427
-270_-260	0.00013600317340737656
-260_-250	0.00015055906860048584
-250_-240	0.0001426699956332281
-240_-230	0.00014655897526497493
-230_-220	0.00014344779155957748
-220_-210	0.00014833679452520192
-210_-200	0.00014655897526497485
-200_-190	0.00014166997229935035
-190_-180	0.00014755899859885261
-180_-170	0.00015778145934515833
-170_-160	0.00014178108600311455
-160_-150	0.00014211442711440712
-150_-140	0.0001464478615612107
-140_-130	0.000138003220075132
-130_-120	0.0001491145904515513
-120_-110	0.0001537813660096474
-110_-100	0.00015178131934189196
-100_-90	0.0001353364911847914
-90_-80	0.0001415588585955862
-80_-70	0.0001422255408181714
-70_-60	0.00016189266638443362
-60_-50	0.00016111487045808413
-50_-40	0.00014244776822569974
-40_-30	0.0001484479082289662
-30_-20	0.00015700366341880897
-20_-10	0.00015422582082470413
-10_0	0.0001502257274891933
0_10	0.00016244823490325444
10_20	0.00015689254971504475
20_30	0.00015411470712093996
30_40	0.0001463367478574465
40_50	0.0001456700656348613
50_60	0.0001616704389769051
60_70	0.00016122598416184835
70_80	0.00013589205970361237
80_90	0.00012600294006859922
90_100	0.0001296696922928176
100_110	0.0001480034534139094
110_120	0.00014600340674615395
120_130	0.00013766987896383944
130_140	0.00014155885859558622
140_150	0.00014144774489182197
150_160	0.00014700343008003164
160_170	0.00014689231637626744
170_180	0.00014844790822896614
180_190	0.00014489226970851204
190_200	0.0001427811093369923
200_210	0.00014600340674615395
210_220	0.0001471145437837958
220_230	0.00013911435711277397
230_240	0.00014211442711440714
240_250	0.0001418921997068788
250_260	0.00014333667785581335
260_270	0.0001358920597036124
270_280	0.00014144774489182197
280_290	0.0001354476048885556
290_300	0.0001374476515563111
300_310	0.0001471145437837958
310_320	0.00013322533081327169
320_330	0.00013355867192456434
330_340	0.00013500315007349882
340_350	0.0001416699722993504
350_360	0.00013878101600148137
360_370	0.00013455869525844205
370_380	0.00013489203636973465
380_390	0.0001317808526643373
390_400	0.00013533649118479144
400_410	0.000128780782662704
410_420	0.00013589205970361242
420_430	0.0001414477448918221
430_440	0.00013133639784928045
440_450	0.0001335586719245643
450_460	0.00013522537748102722
460_470	0.00013455869525844208
470_480	0.000138558788593953
480_490	0.0001338920130358569
490_500	0.0001402254941504159
500_510	0.00013400312673962105
510_520	0.00013689208303749005
520_530	0.0001374476515563111
530_540	0.0001310030567379879
540_550	0.00012689184969871277
550_560	0.00012711407710624118
560_570	0.00014000326674288755
570_580	0.0001387810160014814
580_590	0.00013600317340737658
590_600	0.0001361142871111408
600_610	0.00014567006563486143
610_620	0.00013833656118642464
620_630	0.00013433646785091367
630_640	0.00013944769822406652
640_650	0.00013800322007513204
650_660	0.00013566983229608396
660_670	0.00013778099266760363
670_680	0.00013378089933209275
680_690	0.0001324475348869224
690_700	0.00013489203636973463
700_710	0.00013389201303585688
710_720	0.00014033660785418018
720_730	0.00013433646785091365
730_740	0.00013455869525844208
740_750	0.00012944746488528915
750_760	0.00013833656118642467
760_770	0.00013633651451866916
770_780	0.0001326697622944508
780_790	0.0001325586485906866
790_800	0.0001392254708165382
