# Supplementary material for: Nucleosome positioning stability is a modulator of germline mutation rate variation across the human genome
Source: Nat Commun. 2020 Mar 13;11:1363. doi: 10.1038/s41467-020-15185-0 (PMC7070026; doi:10.1038/s41467-020-15185-0)
Supplement: Supplementary file 7 — Source Data [file 41467_2020_15185_MOESM7_ESM.zip › Fig.1f.txt]

#repeat_type	Obs_or_Exp	strong_nuc_regions_overlapping_repeats(bp)	95%CI_low	95%CI_high
nonRepeat	observed	37923870	37923870	37923870
nonRepeat	expected	85696513.8940	85550238.0000	85856894.0000
Other_repeats	observed	3880791	3880791	3880791
Other_repeats	expected	7293169.4000	7245019.0000	7351387.0000
LTR	observed	14105896	14105896	14105896
LTR	expected	15865459.2080	15785543.0000	15955330.0000
TR	observed	3520498	3520498	3520498
TR	expected	3130085.1080	3099515.0000	3159631.0000
LINE	observed	47544004	47544004	47544004
LINE	expected	36506059.6240	36367006.0000	36633271.0000
SINE	observed	66765342	66765342	66765342
SINE	expected	25263338.6830	25175912.0000	25356768.0000
