# Supplementary material for: Nucleosome positioning stability is a modulator of germline mutation rate variation across the human genome
Source: Nat Commun. 2020 Mar 13;11:1363. doi: 10.1038/s41467-020-15185-0 (PMC7070026; doi:10.1038/s41467-020-15185-0)
Supplement: Supplementary file 7 — Source Data [file 41467_2020_15185_MOESM7_ESM.zip › Fig.2b.txt]

#bin(d_var)	SNV_density
0-20%	0.000134117
20-40%	0.000117745
40-60%	0.000114455
60-80%	0.000112851
80-100%	0.000110543
