# Supplementary material for: Nucleosome positioning stability is a modulator of germline mutation rate variation across the human genome
Source: Nat Commun. 2020 Mar 13;11:1363. doi: 10.1038/s41467-020-15185-0 (PMC7070026; doi:10.1038/s41467-020-15185-0)
Supplement: Supplementary file 7 — Source Data [file 41467_2020_15185_MOESM7_ESM.zip › Fig.2c.txt]

###A/T sites###
#variable	adjusted_p
d_mean	9.22740855445685e-05
d_var	2.64330997304365e-63
occupancy	0.0221455096279655
us5	1.13159769547088e-12
us4	0.00458701591204681
us3	2.32529059320864e-50
us2	0
us1	0
ds1	0
ds2	9.83250556918541e-43
ds3	2.20583954640399e-47
ds4	1.37700397318171e-33
ds5	0.00160640112055831
DNA_methylation	0.941349123655318
open_chromatin	0.0624790109917913
expression_level	5.44184258939975e-19
recombination_rate	0.000503685089193539
replication_timing	3.81582963550668e-22
H3K4me1	0.00247829591089131
H3K4me2	0.690845021896801
H3K4me3	0.746576758108937
H3K9ac	0.785257722895986
H3K9me3	2.91562625809602e-11
H3K27ac	0.802938829075997
H3K27me3	0.684936900930655
H3K36me3	0.736738185396141
###C/G sites(non-CpG context)###
d_mean	0.00757483199840364
d_var	8.20893468193184e-28
occupancy	0.738568200531935
us5	7.40719124918478e-24
us4	5.08093732535278e-13
us3	1.12223673204691e-35
us2	8.3539677975078e-89
us1	0
ds1	4.10947804775581e-138
ds2	6.21905717279956e-80
ds3	3.67706320760392e-30
ds4	1.1384098399285e-15
ds5	2.61949187403383e-05
DNA_methylation	8.19526831964583e-06
open_chromatin	0.00266620166721719
expression_level	0.262155017855145
recombination_rate	1.23388337841288e-07
replication_timing	8.41137766695548e-89
H3K4me1	2.89148544886965e-09
H3K4me2	0.366224082984182
H3K4me3	0.0500371965367712
H3K9ac	0.802254935139723
H3K9me3	3.63788992682647e-07
H3K27ac	0.0466670404972289
H3K27me3	0.329363618399052
H3K36me3	0.262155017855145
###C/G sites(CpG context)###
d_mean	0.337513113552088
d_var	0.00828627070875785
occupancy	0.0118289123311223
us5	0.0269942538257756
us4	0.0013765324491804
us3	0.773804791330505
us2	1.59972468794566e-13
us1	1.93501961068984e-72
ds1	1
ds2	2.08317090122843e-31
ds3	0.0181004547017585
ds4	3.3159261537533e-05
ds5	0.00466565640334748
DNA_methylation	2.13468332471754e-77
open_chromatin	0.337513113552088
expression_level	0.00446096353642782
recombination_rate	3.91646534558349e-08
replication_timing	7.90068373006066e-48
H3K4me1	0.544508318374078
H3K4me2	1.01487802347786e-37
H3K4me3	0.000206289167739532
H3K9ac	0.544508318374078
H3K9me3	6.49666089566653e-06
H3K27ac	0.114032111470102
H3K27me3	2.96339437245106e-08
H3K36me3	0.00987898602720275
