# Supplementary material for: Nucleosome positioning stability is a modulator of germline mutation rate variation across the human genome
Source: Nat Commun. 2020 Mar 13;11:1363. doi: 10.1038/s41467-020-15185-0 (PMC7070026; doi:10.1038/s41467-020-15185-0)
Supplement: Supplementary file 7 — Source Data [file 41467_2020_15185_MOESM7_ESM.zip › Fig.2d.txt]

###INDEL###
#variable adjusted_p
d_mean	1.02968024705203e-09
d_var	1.43372333137553e-14
occupancy	9.78561158083229e-26
us5	0.00153350100509213
us4	6.75851584394458e-18
us3	5.60386244804479e-19
us2	5.25772226868695e-36
us1	2.32904015950333e-160
ds1	3.51464323829594e-78
ds2	1.76109356801832e-94
ds3	1.39348195101101e-65
ds4	4.05976531659551e-46
ds5	2.51772846910914e-47
DNA_methylation	4.93657891651072e-06
open_chromatin	0.778026772849273
expression_level	2.46566425061497e-07
recombination_rate	0.219987545763952
replication_timing	3.33714967893153e-06
H3K4me1	0.300554015578116
H3K4me2	0.0324363544044521
H3K4me3	0.307199614455462
H3K9ac	0.824949303301083
H3K9me3	0.300554015578116
H3K27ac	0.674745562167017
H3K27me3	0.300554015578116
H3K36me3	0.268685908791346
