# Supplementary material for: Nucleosome positioning stability is a modulator of germline mutation rate variation across the human genome
Source: Nat Commun. 2020 Mar 13;11:1363. doi: 10.1038/s41467-020-15185-0 (PMC7070026; doi:10.1038/s41467-020-15185-0)
Supplement: Supplementary file 7 — Source Data [file 41467_2020_15185_MOESM7_ESM.zip › Fig.3a.txt]

#Mutation_type	Genome	All_strong	Alu	L1	Others
A[C>A]A 0.00954675 0.0099336 0.00927349 0.00970458 0.0100626
A[C>A]C 0.0106412 0.0099781 0.00769817 0.0133045 0.0107874
A[C>A]G 0.00258452 0.00271873 0.00186314 0.00337629 0.00363935
A[C>A]T 0.00556468 0.0051766 0.00376628 0.005433 0.00683578
C[C>A]A 0.00542748 0.00532297 0.00451749 0.00642365 0.00566131
C[C>A]C 0.00551044 0.00514544 0.00402765 0.00517857 0.00621217
C[C>A]G 0.00177087 0.00155025 0.00107157 0.00145594 0.00242171
C[C>A]T 0.00487548 0.00498275 0.00394659 0.00482884 0.00668947
G[C>A]A 0.00700053 0.00558817 0.0045626 0.00620568 0.00650605
G[C>A]C 0.00726217 0.00556125 0.00494255 0.00636509 0.00667076
G[C>A]G 0.00306632 0.00267775 0.00267537 0.00371511 0.00244155
G[C>A]T 0.00468404 0.00460682 0.00412519 0.00470706 0.00529208
T[C>A]A 0.0069399 0.0113489 0.016731 0.00601083 0.0080728
T[C>A]C 0.00598906 0.00661883 0.00559043 0.00717129 0.00718206
T[C>A]G 0.00154752 0.00155407 0.00145102 0.00208764 0.00153765
T[C>A]T 0.0082194 0.00661552 0.00497776 0.00853314 0.00644982
A[C>G]A 0.00832469 0.00833626 0.0078468 0.00825614 0.0082603
A[C>G]C 0.00516584 0.00535788 0.00563474 0.00506836 0.00496789
A[C>G]G 0.00223672 0.00240503 0.0013111 0.00187572 0.00441133
A[C>G]T 0.00841403 0.00921339 0.00774181 0.00899258 0.0111858
C[C>G]A 0.00560616 0.00528382 0.00483451 0.00626305 0.00508068
C[C>G]C 0.006423 0.00620719 0.00608827 0.00652119 0.00587936
C[C>G]G 0.00249198 0.00266126 0.00200919 0.00291188 0.00374973
C[C>G]T 0.00782693 0.00708292 0.00682429 0.00724326 0.00723553
G[C>G]A 0.00429795 0.00436968 0.00366797 0.00436074 0.00534944
G[C>G]C 0.00445749 0.00462322 0.00415626 0.00585589 0.0051604
G[C>G]G 0.00180597 0.00154393 0.00141876 0.002572 0.00152597
G[C>G]T 0.00554554 0.00538832 0.00574289 0.00451093 0.00529208
T[C>G]A 0.00703882 0.0078171 0.00831083 0.00701262 0.00745181
T[C>G]C 0.00660806 0.00701075 0.00579373 0.00533676 0.00957609
T[C>G]G 0.00211228 0.00261738 0.0020405 0.002657 0.00406379
T[C>G]T 0.0133757 0.0134285 0.0116978 0.0125487 0.0154496
A[C>T]A 0.03163 0.0288025 0.0259658 0.0298379 0.0283855
A[C>T]C 0.0184011 0.0175102 0.0168249 0.0174225 0.0183102
A[C>T]G 0.0551395 0.0469157 0.0461644 0.0579598 0.0405841
A[C>T]T 0.0211484 0.022986 0.0229115 0.0207953 0.0239252
C[C>T]A 0.0199422 0.0198437 0.0220327 0.014935 0.019742
C[C>T]C 0.0174566 0.0172331 0.0165788 0.0145768 0.0187474
C[C>T]G 0.0489718 0.0449571 0.0486669 0.0643527 0.0335133
C[C>T]T 0.0223449 0.0205899 0.0188285 0.0211262 0.0226623
G[C>T]A 0.0160017 0.0168065 0.0152086 0.0186171 0.0172049
G[C>T]C 0.0161389 0.0138697 0.0121879 0.0155309 0.0171174
G[C>T]G 0.0406152 0.0358721 0.0401711 0.0588701 0.0221265
G[C>T]T 0.0170865 0.0159593 0.0137506 0.0176515 0.0183077
T[C>T]A 0.0184298 0.0174707 0.0196835 0.015528 0.0152141
T[C>T]C 0.0180374 0.0177228 0.0180927 0.014009 0.0192852
T[C>T]G 0.0333466 0.030018 0.0310156 0.0375774 0.0240532
T[C>T]T 0.0186085 0.018168 0.0172977 0.016899 0.0191995
A[T>A]A 0.00632089 0.00703809 0.00867012 0.00616704 0.00606734
A[T>A]C 0.00611988 0.00512844 0.00485093 0.00478649 0.00554354
A[T>A]G 0.00647405 0.00695475 0.00636167 0.00592463 0.00803021
A[T>A]T 0.00556468 0.00581104 0.00669065 0.00666164 0.0036396
C[T>A]A 0.00248879 0.00255432 0.00244802 0.00205819 0.00302802
C[T>A]C 0.0035928 0.00480141 0.00559734 0.00300005 0.00436335
C[T>A]G 0.00385125 0.00434651 0.00425807 0.00349992 0.00504935
C[T>A]T 0.00325777 0.00426726 0.00350093 0.00439899 0.00448541
G[T>A]A 0.00215376 0.00232257 0.00169006 0.00183717 0.00346549
G[T>A]C 0.00270895 0.00284898 0.00254572 0.00346057 0.00260735
G[T>A]G 0.00336944 0.00408724 0.00364874 0.00442564 0.00446693
G[T>A]T 0.00299931 0.00343357 0.00304177 0.00265139 0.00449277
T[T>A]A 0.00575294 0.0067719 0.00965016 0.00481266 0.00524685
T[T>A]C 0.00298336 0.00265206 0.00130351 0.0032187 0.00292687
T[T>A]G 0.00263557 0.00235517 0.00150798 0.00238454 0.00331596
T[T>A]T 0.00580399 0.00592397 0.00612554 0.00600913 0.00523247
A[T>C]A 0.0373383 0.0372779 0.0420169 0.0314676 0.0359491
A[T>C]C 0.0119111 0.0119053 0.0112813 0.00928288 0.0147827
A[T>C]G 0.0336498 0.0347218 0.0396382 0.0272809 0.0352095
A[T>C]T 0.0333275 0.0318511 0.0305858 0.0295711 0.0327563
C[T>C]A 0.0111645 0.0128207 0.0123625 0.0107659 0.014662
C[T>C]C 0.00950846 0.00868825 0.00663389 0.00921445 0.012527
C[T>C]G 0.0190999 0.0242749 0.0282801 0.0171108 0.0219286
C[T>C]T 0.0130055 0.0154065 0.0181715 0.0117893 0.0147584
G[T>C]A 0.0114708 0.0127 0.0120719 0.0115241 0.013862
G[T>C]C 0.00689204 0.00841128 0.00689468 0.00657508 0.01139
G[T>C]G 0.0139979 0.0189936 0.0245683 0.0100904 0.0159134
G[T>C]T 0.0124503 0.0122835 0.0112413 0.0124197 0.0123939
T[T>C]A 0.0137458 0.0147804 0.0172325 0.0123204 0.0134258
T[T>C]C 0.00955952 0.010553 0.0117316 0.00659066 0.0124392
T[T>C]G 0.012026 0.0160706 0.0207638 0.0106603 0.0146849
T[T>C]T 0.016978 0.0166525 0.0153139 0.017865 0.0166785
A[T>G]A 0.0038672 0.00411551 0.00355696 0.00474389 0.00348871
A[T>G]C 0.00247922 0.00228949 0.00225625 0.00203063 0.00246379
A[T>G]G 0.00629856 0.00659143 0.00570921 0.0060624 0.00741253
A[T>G]T 0.00514989 0.0049887 0.00525692 0.00471189 0.00458905
C[T>G]A 0.00225268 0.00245608 0.00208082 0.00237484 0.00286866
C[T>G]C 0.00341092 0.00381065 0.00435348 0.00407149 0.00253356
C[T>G]G 0.0054211 0.00479759 0.00449909 0.00505546 0.00504935
C[T>G]T 0.00489143 0.00454435 0.00450119 0.00369517 0.00491949
G[T>G]A 0.00224629 0.00266848 0.00205221 0.0021712 0.00378053
G[T>G]C 0.00194317 0.00244199 0.00169715 0.00259542 0.00315626
G[T>G]G 0.00667826 0.00653155 0.00405416 0.013985 0.00474613
G[T>G]T 0.00326734 0.00386882 0.00462879 0.00334911 0.0032534
T[T>G]A 0.00485634 0.00529975 0.00516973 0.00577518 0.00462957
T[T>G]C 0.00410013 0.00370183 0.00316568 0.00275889 0.00468299
T[T>G]G 0.00584547 0.00577249 0.00521993 0.00617176 0.00568448
T[T>G]T 0.00942869 0.00998215 0.00939956 0.00844528 0.0119366
