# Supplementary material for: Nucleosome positioning stability is a modulator of germline mutation rate variation across the human genome
Source: Nat Commun. 2020 Mar 13;11:1363. doi: 10.1038/s41467-020-15185-0 (PMC7070026; doi:10.1038/s41467-020-15185-0)
Supplement: Supplementary file 7 — Source Data [file 41467_2020_15185_MOESM7_ESM.zip › Fig.3b.txt]

#Signature	Genome	All_strong	Alu	L1	Others
1	31.6174388870375	26.4074609635502	27.3425643510635	33.7724460975402	18.8501619217051
2	0.188646432239678	0.351719101190124	0.507821168208434	0.689074589912092	0
3	0	0	0	7.36213541706767	4.38451178440964
5	28.6625400741457	35.6804975740052	24.5706925653649	24.2012541263639	34.3709537560479
6	0.448442280204518	0	1.26341412984138	10.5034024681323	0
7	0	0	0.611971067167053	0	0
11	1.33441642788864	1.24304315659702	0.126642821986159	0.598627938025261	3.44035728599094
12	0	2.1878517459693	8.18398836353196	0	1.38292927605956
13	1.31566710864487	1.58247263784175	1.37286364491203	0.819293111420426	1.56172636869477
16	27.4079924899426	22.4437799091551	27.5709820072306	19.904942429428	23.7405149586612
20	2.03246902241778	3.29452493903954	3.27224099441891	0	4.2497351199757
26	3.42594823515363	4.65885403668922	2.94350413024688	2.14882382211012	5.96053482635753
30	3.56643904232512	2.14979593596255	2.23331475602813	0	2.05857470209766
