# Supplementary material for: Nucleosome positioning stability is a modulator of germline mutation rate variation across the human genome
Source: Nat Commun. 2020 Mar 13;11:1363. doi: 10.1038/s41467-020-15185-0 (PMC7070026; doi:10.1038/s41467-020-15185-0)
Supplement: Supplementary file 7 — Source Data [file 41467_2020_15185_MOESM7_ESM.zip › Fig.4a.txt]

###All sites###
#bin	POLE_mutated&MMR_proficient	POLE_mutated&MMR_deficient	relative_escape
-800_-790	0.0005538644715253969	0.0023791721444798956	0.942842
-790_-780	0.0005776065825888649	0.0023348771611525166	1.00191
-780_-770	0.0006176492475168034	0.002300504254090473	1.08738
-770_-760	0.0005729999043228188	0.002336294600618992	0.993318
-760_-750	0.0005641409076573457	0.0023646433899485154	0.966236
-750_-740	0.0005889460983206705	0.002353658234083326	1.01343
-740_-730	0.0006045379324519032	0.002322120205954231	1.05439
-730_-720	0.0005900091779205271	0.002352595154483468	1.01572
-720_-710	0.0005627234681908701	0.0023086545310227096	0.987182
-710_-700	0.0005981594548527625	0.0023242463651539473	1.04231
-700_-690	0.0005783153023221025	0.0023501146354171338	0.996637
-690_-680	0.0005783153023221025	0.002321057126354377	1.00911
-680_-670	0.0005531557517921589	0.002313261209288755	0.968465
-670_-660	0.0005935527765867165	0.00231255248955552	1.03951
-660_-650	0.0005882373785874325	0.0023625172307487996	1.00841
-650_-640	0.0005754804233891513	0.0023079458112894697	1.00987
-640_-630	0.0005924896969868598	0.0023182222474214223	1.03511
-630_-620	0.0005669757865902971	0.0023557843932830377	0.974743
-620_-610	0.0005917809772536219	0.002279951381826568	1.05123
-610_-600	0.0005836307003213866	0.0023196396868878986	1.01901
-600_-590	0.0005737086240560566	0.0023068827316896127	1.00723
-590_-580	0.0005598885892579186	0.0023447992374178482	0.967068
-580_-570	0.0005786696621887216	0.002301921693556948	1.01813
-570_-560	0.0005921353371202407	0.0022866842192923297	1.04876
-560_-550	0.000586465579254338	0.002330979202619708	1.01898
-550_-540	0.0005747717036559132	0.0023568474728828965	0.9877
-540_-530	0.0005634321879241077	0.0023153873684884684	0.985551
-530_-520	0.0005602429491245373	0.0023883855010119913	0.950021
-520_-510	0.0005896548180539085	0.0023267268842202815	1.02639
-510_-500	0.0005893004581872893	0.0023455079571510842	1.01756
-500_-490	0.0005407531564604964	0.002320348406621136	0.943859
-490_-480	0.0005712281049897241	0.0022707380252944744	1.01883
-480_-470	0.0005694563056566295	0.002319994046754516	0.994111
-470_-460	0.0005517383123256833	0.0023214114862209942	0.962592
-460_-450	0.0006024117732521896	0.0023554300334164197	1.03582
-450_-440	0.0005949702160531922	0.002375628545813703	1.01433
-440_-430	0.0005963876555196678	0.0023299161230198495	1.03669
-430_-420	0.0005885917384540515	0.0023841331826125614	0.999873
-420_-410	0.0006048922923185219	0.002384133182612561	1.02756
-410_-400	0.0005846937799212433	0.0023114894099556605	1.02447
-400_-390	0.0005705193852564863	0.0023486971959506596	0.983795
-390_-380	0.0005652039872572023	0.002344799237417851	0.976249
-380_-370	0.0005928440568534787	0.00229802373502414	1.04483
-370_-360	0.0005783153023221027	0.002209788128235999	1.05993
-360_-350	0.0005602429491245375	0.0023547213136831816	0.963603
-350_-340	0.0005871742989875757	0.0023384207598187053	1.01696
-340_-330	0.0006059553719183789	0.0022647139075619494	1.08365
-330_-320	0.000580087101655197	0.002340901278885038	1.00362
-320_-310	0.0006034748528520465	0.002279951381826568	1.072
-310_-300	0.0005917809772536219	0.0023614541511489443	1.01495
-300_-290	0.0005995768943192382	0.002311135050089041	1.0507
-290_-280	0.0006006399739190949	0.0023614541511489434	1.03014
-280_-270	0.0005811501812550542	0.002348697195950659	1.00213
-270_-260	0.0006137512889839951	0.002332042282219566	1.0659
-260_-250	0.0005818589009882919	0.002364997749815134	0.996433
-250_-240	0.0005836307003213865	0.002299441174490616	1.02796
-240_-230	0.0005496121531259696	0.0022849124199592324	0.9742
-230_-220	0.0005588255096580618	0.0022009291315705243	1.02833
-220_-210	0.0005641409076573456	0.002162303906109052	1.05665
-210_-200	0.0005542188313920157	0.0021229699609143365	1.0573
-200_-190	0.0004861817370011818	0.0020609569842560097	0.955412
-190_-180	0.000485473017267944	0.002060956984256008	0.95402
-180_-170	0.0005457141945931613	0.0020981647702510062	1.05338
-170_-160	0.0005701650253898675	0.0021949050138380002	1.05207
-160_-150	0.0005588255096580617	0.0022002204118372853	1.02866
-150_-140	0.000590363537787146	0.002254437471429996	1.06058
-140_-130	0.0005878830187208136	0.0022873929390255674	1.04091
-130_-120	0.0006314692823149418	0.0023426730782181338	1.0917
-120_-110	0.0006761186255089262	0.0024904411425982656	1.09953
-110_-100	0.000692064819506778	0.002661596958175258	1.05309
-100_-90	0.000768606550696466	0.002745934606430582	1.13364
-90_-80	0.0006754099057756884	0.0025666285139213573	1.06578
-80_-70	0.0006633616703106451	0.0024043316950098435	1.11742
-70_-60	0.0005584711497914425	0.0022586897898294266	1.00139
-60_-50	0.0005556362708584914	0.002159114667309481	1.04226
-50_-40	0.0005403987965938775	0.002103125808383675	1.04066
-40_-30	0.00048228377846837376	0.0018710200957482107	1.04396
-30_-20	0.0004549980687387163	0.0018019199217575018	1.02267
-20_-10	0.0004592503871381435	0.0017480572220314077	1.06403
-10_0	0.0003908589328806907	0.0017225433116348397	0.918991
0_10	0.00041566412354401556	0.0017048253183038903	0.98747
10_20	0.00043409083660819975	0.0017717993330948847	0.992264
20_30	0.0004351539162080565	0.0017941240046918819	0.982317
30_40	0.0004553524286053352	0.0018214097144215466	1.01251
40_50	0.0005520926721923022	0.0020659180223886768	1.08233
50_60	0.0005379182775275451	0.0021842742178394326	0.997402
60_70	0.0005705193852564863	0.0022193558446347147	1.04113
70_80	0.0006236733652493253	0.002451461557270175	1.03037
80_90	0.0006615898709775505	0.0025340274061924073	1.0574
90_100	0.0007168700101701025	0.002725381734166684	1.06531
100_110	0.0006980889372392999	0.0026662036364413053	1.06042
110_120	0.0006803709439083533	0.0025184355720611726	1.09415
120_130	0.0006240277251159442	0.0024061034943429387	1.05039
130_140	0.000567684506323535	0.0023005042540904723	0.999413
140_150	0.000557053710324967	0.0022087250486361428	1.02145
150_160	0.0005758347832557701	0.00218781781650562	1.06598
160_170	0.0005722911845895809	0.0022328215195662362	1.03806
170_180	0.0005010648513991767	0.002060956984256009	0.98466
180_190	0.0004985843323328443	0.0021112760853159106	0.956433
190_200	0.0004783858199355654	0.0020506805481240575	0.944803
200_210	0.0005396900768606397	0.0021846285777060498	1.00053
210_220	0.0005347290387279748	0.0022501851530305683	0.962447
220_230	0.0005535101116587779	0.002218292765034857	1.01057
230_240	0.0005818589009882919	0.002314324288888613	1.01825
240_250	0.0005783153023221027	0.0022923539771582345	1.02175
250_260	0.0006073728113848545	0.0023242463651539434	1.05836
260_270	0.0006187123271166604	0.0024316174047395093	1.03052
270_280	0.0006169405277835656	0.0023745654662138474	1.05225
280_290	0.0005815045411216731	0.0023214114862209925	1.01452
290_300	0.0005832763404547677	0.0023908660200783207	0.988053
300_310	0.0005928440568534786	0.002274990343693901	1.05541
310_320	0.0005889460983206704	0.0022888103784920438	1.04214
320_330	0.0005800871016551974	0.002321411486220992	1.01205
330_340	0.0005896548180539083	0.0023309792026197066	1.02452
340_350	0.0005652039872572023	0.0023256638046204206	0.984282
350_360	0.0006048922923185222	0.002321411486220992	1.05533
360_370	0.0005747717036559132	0.0022962519356910416	1.01376
370_380	0.000572291184589581	0.002252311312230284	1.02908
380_390	0.0005786696621887217	0.002360036711682465	0.993055
390_400	0.0005992225344526192	0.002327081244086897	1.04289
400_410	0.0005854024996544814	0.0023543669538165645	1.00703
410_420	0.0005970963752529058	0.002344090517684611	1.03165
420_430	0.0005705193852564861	0.0023437361578179912	0.985877
430_440	0.0005733542641894377	0.0023026304132901833	1.00846
440_450	0.0005903635377871462	0.002360036711682464	1.01312
450_460	0.0005857568595211003	0.0023157417283550885	1.02444
460_470	0.000585402499654481	0.0023525951544834662	1.00779
470_480	0.000557408070191586	0.002356847472882894	0.957862
480_490	0.0005559906307251102	0.0023295617631532315	0.966617
490_500	0.0005535101116587777	0.0022930626968914705	0.977622
500_510	0.0005740629839226754	0.0023341684414192763	0.996067
510_520	0.0005630778280574887	0.0023331053618194223	0.977452
520_530	0.0005641409076573455	0.002379526504346513	0.960192
530_540	0.000566975786590297	0.0023313335624863263	0.984966
540_550	0.0005804414615218163	0.0023107806902224223	1.01733
550_560	0.000601703053518952	0.002351532074883609	1.03632
560_570	0.0005900091779205271	0.002376691625413562	1.00542
570_580	0.0005496121531259696	0.0023820070234128457	0.93449
580_590	0.0005804414615218162	0.0023331053618194215	1.00759
590_600	0.0005999312541858572	0.002319639686887899	1.04747
600_610	0.0005712281049897242	0.00232318328555409	0.995835
610_620	0.0005832763404547677	0.0023157417283550907	1.02011
620_630	0.0005687475859233916	0.002346925396617563	0.98148
630_640	0.0005846937799212434	0.002348342836084038	1.00839
640_650	0.0005893004581872894	0.0023263725243536596	1.02593
650_660	0.0005627234681908698	0.002332751001952803	0.976985
660_670	0.0006038292127186654	0.002323537645420708	1.05251
670_680	0.0005701650253898675	0.0023543669538165593	0.980816
680_690	0.0005850481397878622	0.002326372524353661	1.01853
690_700	0.0005609516688577751	0.002418860449541226	0.939238
700_710	0.0005903635377871462	0.002361454151148944	1.01251
710_720	0.000590717897653765	0.0023387751196853267	1.02295
720_730	0.0005719368247229621	0.00237031314781442	0.977245
730_740	0.0005797327417885785	0.0023447992374178487	1.00134
740_750	0.0005705193852564862	0.0023610997912823237	0.978627
750_760	0.0005694563056566295	0.002356847472882898	0.978566
760_770	0.0005854024996544812	0.0023338140815526583	1.0159
770_780	0.0006027661331188085	0.002309363250755946	1.0571
780_790	0.0005946158561865735	0.0023494059156838982	1.02504
790_800	0.0005712281049897241	0.002341609998618279	0.987998
###A/T sites###
#bin	POLE_mutated&MMR_proficient	POLE_mutated&MMR_deficient	relative_escape
-800_-790	0.0001920630477074706	0.0010513857242584088	0.93095
-790_-780	0.00019596100624027908	0.0010297697723946483	0.969782
-780_-770	0.00021084412063827502	0.0009900814673333175	1.08526
-770_-760	0.00020198512397280122	0.001041109288126457	0.988707
-760_-750	0.0002002133246397065	0.001019138976396078	1.00116
-750_-740	0.00020163076410618228	0.0010520944439916472	0.976668
-740_-730	0.00021190720023813188	0.00102197385532903	1.0567
-730_-720	0.00020836360157194236	0.0010333133710608389	1.02762
-720_-710	0.00019879588517323068	0.0010148866579966494	0.998239
-710_-700	0.0002126159199713698	0.0010148866579966496	1.06764
-700_-690	0.00020375692330589602	0.0010361482499937915	1.00216
-690_-680	0.00019206304770747062	0.0009886640278668416	0.990011
-680_-670	0.00018887380890790002	0.0009946881455993651	0.967675
-670_-660	0.0002030482035726581	0.0010212651355957921	1.01322
-660_-650	0.00021013540090503713	0.001012760498796935	1.05739
-650_-640	0.00019454356677380328	0.0010095712599973643	0.98203
-640_-630	0.0002140333594378456	0.0010042558619980787	1.08613
-630_-620	0.00021013540090503713	0.0010361482499937917	1.03353
-620_-610	0.0002080092417053234	0.0009868922285337465	1.07413
-610_-600	0.00021261591997136976	0.0010233912947955064	1.05876
-600_-590	0.00019879588517323068	0.0010180758967962206	0.995112
-590_-580	0.0001913543279742327	0.0010489052051920757	0.929708
-580_-570	0.0002030482035726581	0.0010124061389303167	1.02209
-570_-560	0.00020623744237222868	0.0010372113295936479	1.01332
-560_-550	0.00020765488183870445	0.001031187211861125	1.02624
-550_-540	0.00019879588517323068	0.0010644970393233128	0.951717
-540_-530	0.00019383484704056536	0.0010513857242584086	0.939538
-530_-520	0.00019702408584013593	0.001040046208526601	0.965409
-520_-510	0.00020198512397280125	0.0010056733014645548	1.02355
-510_-500	0.00019029124837437585	0.001031187211861125	0.940429
-500_-490	0.0001913543279742327	0.0009982317442655557	0.976903
-490_-480	0.00020446564303913388	0.0009727178338689858	1.07122
-480_-470	0.0001952522865070412	0.0010053189415979357	0.989776
-470_-460	0.00017717993330947467	0.0009975230245323175	0.905183
-460_-450	0.00020623744237222868	0.0010276436131949342	1.02275
-450_-440	0.0002073005219720855	0.0010336677309274584	1.02203
-440_-430	0.00020659180223884762	0.0010329590111942202	1.01924
-430_-420	0.00021545079890432137	0.0010627252399902174	1.03317
-420_-410	0.0002140333594378456	0.0010744191155886461	1.0152
-410_-400	0.00022289235610331936	0.001042172367726314	1.08993
-400_-390	0.00021048976077165605	0.0010489052051920744	1.02268
-390_-380	0.00020411128317251496	0.0010492595650586957	0.991354
-380_-370	0.00021261591997136976	0.001031187211861125	1.05076
-370_-360	0.00020056768450632542	0.0009801593910679848	1.04282
-360_-350	0.000196669725973517	0.001045361606525886	0.958773
-350_-340	0.00019560664637366013	0.0010669775583896466	0.934271
-340_-330	0.00020907232130518025	0.0009773245121350333	1.09019
-330_-320	0.00020269384370603916	0.001033667730927458	0.999319
-320_-310	0.00021084412063827502	0.0010003579034652697	1.07412
-310_-300	0.00020482000290575282	0.0010255174539952202	1.01783
-300_-290	0.00021438771930446454	0.0009613783181371769	1.13645
-290_-280	0.00021367899957122662	0.001028706692794792	1.05856
-280_-270	0.0002129702798379887	0.0010496139249253139	1.03403
-270_-260	0.00023352315210188742	0.0010524488038582665	1.13077
-260_-250	0.0002260815949028899	0.0010701667971892174	1.07661
-250_-240	0.00022395543570317622	0.0010007122633318886	1.1405
-240_-230	0.00020659180223884762	0.001054574963057981	0.998344
-230_-220	0.0002087179614385613	0.0009876009482669848	1.07702
-220_-210	0.0001984415253066117	0.0009702373148026528	1.04232
-210_-200	0.00019312612730732745	0.000902200220411801	1.09089
-200_-190	0.0001622968189114787	0.0008795211889481901	0.940391
-190_-180	0.00016052501957838396	0.0008756232304153817	0.934265
-180_-170	0.00018674764970818636	0.0008784581093483332	1.08338
-170_-160	0.0001867476497081863	0.0009535824010715586	0.998026
-160_-150	0.00019702408584013593	0.0009709460345358904	1.03412
-150_-140	0.0002016307641061823	0.0010283523329281715	0.999217
-140_-130	0.00023494059156836314	0.0010687493577227409	1.12028
-130_-120	0.0002664786196974477	0.0011002873858518335	1.23424
-120_-110	0.00027888121502911005	0.001162654722376783	1.2224
-110_-100	0.0003107736030248134	0.001327077700488009	1.19342
-100_-90	0.0003819999362152176	0.0015092186719301878	1.2899
-90_-80	0.00028490533276163174	0.0012732150007619184	1.14036
-80_-70	0.00025265858489930944	0.0011073745831842148	1.16274
-70_-60	0.0001984415253066117	0.0009865378686671278	1.02509
-60_-50	0.00017966045237580733	0.0008692447528162412	1.05331
-50_-40	0.00019844152530661173	0.0009142484558768466	1.10615
-40_-30	0.00016796657677738188	0.0008004989386921695	1.06932
-30_-20	0.00015414654197924284	0.0007696696302963232	1.02064
-20_-10	0.00014493318544715007	0.0006867494215074941	1.07551
-10_0	0.00012615211251634567	0.0006793078643084969	0.946395
0_10	0.00012260851385015615	0.0006502503552457447	0.960915
10_20	0.00013784598811477107	0.000705884854304916	0.995188
20_30	0.0001449331854471501	0.0007707327098961797	0.958316
30_40	0.0001566270610455755	0.0007583301145645171	1.05258
40_50	0.00018462149050847265	0.0008975935421457554	1.04821
50_60	0.00018249533130875893	0.0008773950297484765	1.05999
60_70	0.00019879588517323068	0.0009429516050729871	1.07439
70_80	0.00023600367116821992	0.0011410387705130223	1.05405
80_90	0.0002668329795640664	0.001221478460235541	1.11326
90_100	0.0003423116311538978	0.0014794524431341876	1.17914
100_110	0.00030829308395848086	0.0014060999507440515	1.11736
110_120	0.0002732114571632072	0.0011814357953075917	1.17851
120_130	0.00023281443236864953	0.0011275730955814993	1.05223
130_140	0.0002126159199713698	0.001068749357722741	1.01383
140_150	0.00020623744237222868	0.000991853266666413	1.05966
150_160	0.00020269384370603916	0.0009656306365366054	1.06973
160_170	0.00019915024503984965	0.0009741352733354621	1.04185
170_180	0.00016902965637723876	0.0008646380745501952	0.996261
180_190	0.0001768255734428557	0.0009053894592113714	0.995301
190_200	0.00015875322024528919	0.0008759775902820006	0.92358
200_210	0.00019241740757408953	0.0009408254458732738	1.04227
210_220	0.0001899368885077569	0.001010279979730602	0.958103
220_230	0.0001984415253066117	0.0010095712599973645	1.00171
230_240	0.00020871796143856133	0.0010489052051920768	1.01407
240_250	0.00022537287516965202	0.0010357938901271722	1.10885
250_260	0.00022997955343569812	0.001077608354388217	1.08761
260_270	0.0002338775119685063	0.0011009961055850732	1.08255
270_280	0.0002335231521018874	0.0010634339597234558	1.11909
280_290	0.00020446564303913388	0.001019493336262697	1.02207
290_300	0.00019808716543999276	0.0010396918486599816	0.970949
300_310	0.00019702408584013593	0.0009936250659995079	1.01051
310_320	0.00020482000290575285	0.0009893727476000798	1.05501
320_330	0.00020836360157194236	0.001010634339597221	1.05069
330_340	0.00020978104103841816	0.0010489052051920757	1.01924
340_350	0.0002030482035726581	0.0010269348934616963	1.00763
350_360	0.00022218363637008148	0.0010673319182562652	1.06086
360_370	0.00018922816877451902	0.001019138976396077	0.946231
370_380	0.00020340256343927705	0.0009844117094674133	1.05299
380_390	0.0002115528403715129	0.001053157523591504	1.02369
390_400	0.00022005747717036776	0.001063079599856837	1.05491
400_410	0.0002143877193044645	0.0010620165202569797	1.02876
410_420	0.00021190720023813188	0.0010577642018575516	1.02094
420_430	0.00020659180223884762	0.0010556380426578371	0.997339
430_440	0.00020340256343927705	0.0010279979730615535	1.00834
440_450	0.00020765488183870448	0.0010287066927947915	1.02872
450_460	0.0002080092417053234	0.0009918532666664131	1.06876
460_470	0.00019915024503984962	0.0010063820211977938	1.00847
470_480	0.00018816508917466216	0.0010226825750622682	0.937655
480_490	0.00019844152530661173	0.00100035790346527	1.01093
490_500	0.0001725732550434283	0.0009865378686671276	0.891465
500_510	0.00019099996810761373	0.001004610221864698	0.968903
510_520	0.00019029124837437585	0.001019493336262697	0.951216
520_530	0.00019915024503984965	0.0010641426794566942	0.953731
530_540	0.00019985896477308753	0.0010634339597234562	0.957763
540_550	0.00020871796143856133	0.001029769772394649	1.03291
550_560	0.00021580515877094034	0.001023745654662125	1.07427
560_570	0.00019844152530661173	0.001066623198523027	0.948126
570_580	0.0001849758503750916	0.0010453616065258856	0.901765
580_590	0.00022430979556979517	0.001024808734261982	1.11545
590_600	0.00020836360157194236	0.0010131148586635542	1.04811
600_610	0.0002143877193044645	0.0010177215369296016	1.07353
610_620	0.0002097810410384182	0.0010279979730615535	1.03997
620_630	0.00019596100624027908	0.0010315415717277443	0.968117
630_640	0.0002030482035726581	0.0010361482499937913	0.99867
640_650	0.00020269384370603916	0.0010060276613311741	1.02678
650_660	0.0001913543279742327	0.0009946881455993653	0.980384
660_670	0.00021367899957122665	0.0009829942700009377	1.10779
670_680	0.00019879588517323068	0.0010053189415979357	1.00774
680_690	0.00020269384370603913	0.001012760498796936	1.01995
690_700	0.00018816508917466216	0.001062725239990218	0.902325
700_710	0.0002002133246397065	0.0010233912947955068	0.997002
710_720	0.000211198480504894	0.0010241000145287448	1.05098
720_730	0.00018036917210904522	0.0010194933362626972	0.901618
730_740	0.0002115528403715129	0.001037211329593648	1.03943
740_750	0.00020198512397280125	0.0010233912947955064	1.00582
750_760	0.00019312612730732745	0.001019138976396078	0.965723
760_770	0.0002002133246397065	0.001033313371060839	0.987429
770_780	0.0002129702798379887	0.0010148866579966502	1.06941
780_790	0.00021297027983798868	0.0010170128171963643	1.06718
790_800	0.00019879588517323068	0.0010113430593304592	1.00174
###G/C sites###
#bin	POLE_mutated&MMR_proficient	POLE_mutated&MMR_deficient	relative_escape
-800_-790	0.0003618014238179387	0.0013277864202212491	0.953404
-790_-780	0.0003816455763485986	0.0013051073887576298	1.02317
-780_-770	0.0004068051268785423	0.0013104227867569175	1.0862
-770_-760	0.00037101478035003076	0.0012951853124922982	1.00229
-760_-750	0.0003639275830176524	0.0013455044135522007	0.946379
-750_-740	0.00038731533421450134	0.0013015637900914412	1.0412
-740_-730	0.00039263073221378536	0.0013001463506249658	1.05664
-730_-720	0.0003816455763485986	0.0013192817834223926	1.01218
-720_-710	0.00036392758301765233	0.001293767873025823	0.984223
-710_-700	0.00038554353488140676	0.0013093597071570605	1.03027
-700_-690	0.00037455837901622	0.0013139663854231079	0.997402
-690_-680	0.00038625225461464454	0.0013323930984872959	1.01432
-680_-670	0.0003642819428842712	0.0013185730636891548	0.966648
-670_-660	0.00039050457301407175	0.0012912873539594899	1.05813
-660_-650	0.0003781019776824092	0.001349756731951629	0.980141
-650_-640	0.00038093685661536074	0.0012983745512918706	1.02657
-640_-630	0.00037845633754902817	0.0013139663854231068	1.00778
-630_-620	0.0003568403856852737	0.0013196361432890108	0.946139
-620_-610	0.00038377173554831213	0.0012930591532925855	1.03846
-610_-600	0.0003710147803500308	0.001296248392092155	1.00147
-600_-590	0.000374912738882839	0.0012888068348931565	1.01784
-590_-580	0.00036853426128369824	0.0012958940322255373	0.995047
-580_-570	0.00037562145861607684	0.001289515554626395	1.0192
-570_-560	0.0003858978947480256	0.001249472889698444	1.08064
-560_-550	0.0003788106974156472	0.0012997919907583467	1.01973
-550_-540	0.00037597581848269565	0.0012923504335593465	1.01792
-540_-530	0.0003695973408835551	0.0012640016442298247	1.0231
-530_-520	0.0003632188632844144	0.0013483392924851522	0.94255
-520_-510	0.00038766969408112037	0.0013210535827554875	1.02678
-510_-500	0.00039900920981292585	0.0013143207452897257	1.06223
-500_-490	0.0003493988284862763	0.0013221166623553452	0.92467
-490_-480	0.0003667624619506036	0.0012980201914252515	0.988641
-480_-470	0.00037420401914960117	0.001314675105156345	0.995921
-470_-460	0.00037455837901622	0.0013238884616884406	0.989927
-460_-450	0.0003961743308799745	0.0013277864202212494	1.04398
-450_-440	0.0003876696940811203	0.001341960814886009	1.01078
-440_-430	0.0003897958532808338	0.0012969571118253945	1.05159
-430_-420	0.00037314093954974437	0.0013214079426221057	0.988032
-420_-410	0.0003908589328806906	0.0013097140670236794	1.04419
-410_-400	0.0003618014238179387	0.0012693170422291105	0.997322
-400_-390	0.0003600296244848441	0.0012997919907583467	0.969169
-390_-380	0.00036109270408470084	0.0012955396723589173	0.975221
-380_-370	0.0003802281368821228	0.0012668365231627773	1.05017
-370_-360	0.0003777476178157903	0.0012296287371677786	1.07489
-360_-350	0.00036357322315103347	0.0013093597071570599	0.971556
-350_-340	0.0003915676526139285	0.0012714432014288245	1.07757
-340_-330	0.0003968830506132124	0.00128738939542668	1.07867
-330_-320	0.0003773932579491714	0.0013072335479573452	1.01013
-320_-310	0.00039263073221378536	0.0012795934783610607	1.07361
-310_-300	0.0003869609743478825	0.0013359366971534873	1.01348
-300_-290	0.00038518917501478785	0.0013497567319516286	0.998513
-290_-280	0.00038696097434788243	0.0013327474583539152	1.01591
-280_-270	0.0003681799014170793	0.0012990832710251085	0.991649
-270_-260	0.0003802281368821228	0.001279593478361061	1.0397
-260_-250	0.000355777306085417	0.0012948309526256796	0.961391
-250_-240	0.0003596752646182251	0.0012987289111584897	0.969007
-240_-230	0.00034302035088713557	0.0012303374569010163	0.975508
-230_-220	0.0003501075482195141	0.0012133281833033049	1.00962
-220_-210	0.0003656993823507468	0.0011920665913061621	1.07339
-210_-200	0.00036109270408470084	0.0012207697405023038	1.03495
-200_-190	0.00032388491808971355	0.001181435795307591	0.959214
-190_-180	0.00032494799768957046	0.0011853337538404011	0.959198
-180_-170	0.00035896654488498723	0.0012197066609024468	1.02975
-170_-160	0.0003834173756816932	0.0012413226127662073	1.08074
-160_-150	0.00036180142381793867	0.0012292743773011606	1.02981
-150_-140	0.00038873277368097706	0.0012260851385015893	1.10934
-140_-130	0.0003529424271524655	0.0012186435813025893	1.01336
-130_-120	0.000364990662617509	0.001242385692366064	1.02792
-120_-110	0.00039723741047983143	0.0013277864202212485	1.04678
-110_-100	0.00038129121648197977	0.001334519257687009	0.999694
-100_-90	0.00038660661448126357	0.0012367159345001598	1.09379
-90_-80	0.00039050457301407175	0.0012934135131592041	1.05639
-80_-70	0.0004107030854113505	0.0012969571118253943	1.10799
-70_-60	0.00036002962448484404	0.0012721519211620627	0.990226
-60_-50	0.00037597581848269575	0.0012898699144930127	1.01988
-50_-40	0.0003419572712872788	0.0011888773525065913	1.0064
-40_-30	0.0003143172016910026	0.001070521157055836	1.02733
-30_-20	0.00030085152675948335	0.001032250291460982	1.01977
-20_-10	0.00031431720169100265	0.001061307800523742	1.03624
-10_0	0.00026470682036435286	0.0010432354473261722	0.887806
0_10	0.0002930556096938671	0.0010545749630579801	0.972316
10_20	0.0002962448484934373	0.0010659144787897893	0.972442
20_30	0.0002902207307609157	0.001023391294795506	0.992252
30_40	0.0002987253675597698	0.0010630795998568374	0.983199
40_50	0.0003674711816838415	0.0011683244802426875	1.10051
50_60	0.0003554229462187981	0.001306879188090727	0.95158
60_70	0.0003717235000832687	0.0012764042395614903	1.01898
70_80	0.0003876696940811203	0.0013104227867569164	1.03511
80_90	0.00039475689141349875	0.0013125489459566316	1.05232
90_100	0.00037455837901622014	0.0012459292910322547	1.05187
100_110	0.0003897958532808338	0.0012601036856970164	1.08235
110_120	0.00040715948674516136	0.0013369997767533441	1.06554
120_130	0.0003912132927473096	0.0012785303987612037	1.07063
130_140	0.0003550685863521791	0.001231754896367493	1.00861
140_150	0.00035081626795275205	0.0012168717819694935	1.00872
150_160	0.0003731409395497443	0.0012221871799687793	1.06824
160_170	0.00037314093954974426	0.0012586862462305396	1.03727
170_180	0.0003320351950219489	0.0011963189097055904	0.971118
180_190	0.0003217587588900001	0.001205886626104305	0.933596
190_200	0.0003196325996902864	0.0011747029578418307	0.952046
200_210	0.00034727266928656267	0.0012438031318325405	0.976909
210_220	0.0003447921502202303	0.0012399051732997308	0.97298
220_230	0.00035506858635217905	0.0012087215050372564	1.02783
230_240	0.00037314093954974426	0.0012654190836963015	1.03175
240_250	0.0003529424271524655	0.0012565600870308256	0.982779
250_260	0.00037739325794917153	0.001246638010765493	1.05923
260_270	0.0003848348151481688	0.001330621299154201	1.01194
270_280	0.00038341737568169316	0.0013111315064901542	1.0232
280_290	0.0003770388980825526	0.0013019181499580594	1.0133
290_300	0.00038518917501478785	0.0013511741714181042	0.997465
300_310	0.00039581997101335555	0.001281365277694157	1.08084
310_320	0.00038412609541493094	0.0012994376308917267	1.03432
320_330	0.0003717235000832688	0.0013107771466235362	0.992262
330_340	0.00037987377701550394	0.0012820739974273958	1.03672
340_350	0.00036215578368455764	0.0012987289111584884	0.97569
350_360	0.0003827086559484554	0.0012540795679644916	1.06777
360_370	0.00038554353488140676	0.0012771129592947298	1.05628
370_380	0.0003688886211503172	0.0012678996027626341	1.01799
380_390	0.0003671168218172225	0.001306879188090725	0.982888
390_400	0.0003791650572822661	0.001264001644229825	1.04958
400_410	0.0003710147803500308	0.0012923504335593467	1.00449
410_420	0.0003851891750147879	0.0012863263158268228	1.04775
420_430	0.0003639275830176523	0.0012880981151599193	0.988556
430_440	0.000369951700750174	0.0012746324402283953	1.01554
440_450	0.0003827086559484554	0.0013313300188874397	1.00581
450_460	0.00037774761781579033	0.0013238884616884401	0.998356
460_470	0.00038625225461464454	0.0013462131332854384	1.0039
470_480	0.00036924298101693613	0.0013341648978203906	0.968362
480_490	0.0003575491054185117	0.001329203859687726	0.941194
490_500	0.00038093685661536074	0.001306524828224108	1.02016
500_510	0.0003830630158150743	0.0013295582195543445	1.00809
510_520	0.0003727865796831254	0.0013136120255564875	0.992952
520_530	0.000364990662617509	0.0013153838248895827	0.970877
530_540	0.00036711682181722263	0.0012678996027626341	1.01311
540_550	0.00037172350008326865	0.0012810109178275383	1.01532
550_560	0.00038589789474802557	0.0013277864202212504	1.0169
560_570	0.0003915676526139285	0.0013100684268902978	1.0458
570_580	0.00036463630275089016	0.0013366454168867244	0.954506
580_590	0.00035613166595203596	0.0013082966275572033	0.952444
590_600	0.0003915676526139285	0.001306524828224107	1.04863
600_610	0.0003568403856852738	0.00130546174862425	0.956412
610_620	0.00037349529941636323	0.001287743755293299	1.01482
620_630	0.0003727865796831254	0.0013153838248895833	0.991614
630_640	0.0003816455763485985	0.0013121945860900114	1.01765
640_650	0.0003866066144812635	0.0013203448630222502	1.02451
650_660	0.00037136914021664973	0.001338062856353201	0.971101
660_670	0.00039015021314745273	0.0013405433754195345	1.01832
670_680	0.00037136914021664984	0.00134904801221839	0.963193
680_690	0.00038235429608183635	0.0013136120255564875	1.01844
690_700	0.0003727865796831254	0.0013561352095507715	0.961817
700_710	0.0003901502131474528	0.0013380628563532011	1.02021
710_720	0.0003795194171488849	0.0013146751051563465	1.01007
720_730	0.0003915676526139285	0.0013508198115514843	1.01425
730_740	0.0003681799014170793	0.0013075879078239643	0.9852
740_750	0.00036853426128369824	0.0013377084964865823	0.963943
750_760	0.0003763301783493146	0.001337708496486582	0.984334
760_770	0.00038518917501478796	0.0013005007104915838	1.03633
770_780	0.00038979585328083387	0.0012944765927590616	1.05361
780_790	0.0003816455763485986	0.0013323930984872952	1.00222
790_800	0.0003724322198165066	0.0013302669392875825	0.979588
