# Supplementary material for: Nucleosome positioning stability is a modulator of germline mutation rate variation across the human genome
Source: Nat Commun. 2020 Mar 13;11:1363. doi: 10.1038/s41467-020-15185-0 (PMC7070026; doi:10.1038/s41467-020-15185-0)
Supplement: Supplementary file 7 — Source Data [file 41467_2020_15185_MOESM7_ESM.zip › Fig.4b.txt]

#bin	bMMRD&POLE_POLD_intact	bMMRD&POLE_mutated	bMMRD&POLD_mutated	POLE_relative_escape	POLD_relative_escape
-800_-790	1.7717993330947305e-05	0.0008090035754910236	0.0008433764825530594	1.16081	1.2092
-790_-780	1.4174394664757855e-05	0.000821051810956067	0.0008348718457542052	0.915022	0.977216
-780_-770	2.16159518637557e-05	0.0008430221226864403	0.0008398328838868699	1.35904	1.48145
-770_-760	1.4174394664757855e-05	0.0008593226765509114	0.0008593226765509113	0.87427	0.949411
-760_-750	1.948979266404203e-05	0.0007909312222934582	0.00086959911268286	1.30607	1.29001
-750_-740	1.3111315064901017e-05	0.0008026250978918828	0.0008167994925566398	0.865827	0.923925
-740_-730	1.9135432797423085e-05	0.0008334544062877293	0.0008316826069546349	1.2169	1.3243
-730_-720	1.665491373109047e-05	0.0007817178657613663	0.0008589683166842922	1.12925	1.11602
-720_-710	1.665491373109047e-05	0.0008075861360245479	0.0008717252718825735	1.09308	1.09969
-710_-700	1.9135432797423085e-05	0.0008199887313562102	0.0008391241641536322	1.23688	1.31256
-700_-690	1.878107293080414e-05	0.0008072317761579288	0.0008610944758840058	1.23316	1.25538
-690_-680	1.8426713064185195e-05	0.0008164451326900208	0.0008387698042870132	1.19624	1.26448
-680_-670	9.567716398711551e-06	0.0008082948557577856	0.0008447939220195351	0.627388	0.651874
-670_-660	1.4883114397995745e-05	0.0008079404958911667	0.0008352262056208239	0.976364	1.02564
-660_-650	1.6300553864471525e-05	0.0008125471741572127	0.000859322676550911	1.06329	1.09182
-650_-640	1.169387559842523e-05	0.0008178625721564966	0.0008717252718825735	0.757837	0.77212
-640_-630	1.523747426461469e-05	0.0008274302885552077	0.0008377067246871564	0.976066	1.04695
-630_-620	1.9844152530660972e-05	0.0008040425373583585	0.0008352262056208242	1.30813	1.36752
-620_-610	1.4883114397995745e-05	0.0008093579353576424	0.0008430221226864403	0.974654	1.01616
-610_-600	1.275695519828207e-05	0.0007958922604261232	0.0008362892852206809	0.849553	0.878004
-600_-590	1.523747426461469e-05	0.0008058143366914532	0.0008699534725494788	1.00225	1.00815
-590_-580	1.6300553864471525e-05	0.0008093579353576424	0.0008614488357506246	1.06748	1.08913
-580_-570	1.169387559842523e-05	0.0008008532985587881	0.0008522354792185326	0.773932	0.789778
-570_-560	1.45287545313768e-05	0.0007958922604261236	0.0008423134029532024	0.967546	0.992798
-560_-550	1.665491373109047e-05	0.0008274302885552077	0.0008678273133497651	1.06686	1.10463
-550_-540	1.665491373109047e-05	0.0008245954096222564	0.0008430221226864403	1.07053	1.13713
-540_-530	1.8426713064185195e-05	0.0007973096998925989	0.0008589683166842921	1.22495	1.23474
-530_-520	1.382003479813891e-05	0.0007856158242941744	0.0008423134029532025	0.932387	0.944368
-520_-510	1.5591834131233635e-05	0.0008040425373583585	0.0008412503233533457	1.02782	1.06679
-510_-500	1.4883114397995745e-05	0.0007973096998925989	0.0008511723996186756	0.989383	1.00643
-500_-490	1.736363346432836e-05	0.000825304129355494	0.000855779077884722	1.11513	1.16784
-490_-480	1.3465674931519963e-05	0.0008384154444203945	0.0008763319501486193	0.851268	0.884434
-480_-470	1.275695519828207e-05	0.0007976640597592179	0.0008199887313562103	0.847665	0.895458
-470_-460	1.3111315064901017e-05	0.0008242410497556374	0.0008603857561507678	0.84312	0.87712
-460_-450	1.665491373109047e-05	0.0008189256517563535	0.0008639293548169571	1.07794	1.10961
-450_-440	2.090723213051781e-05	0.000816445132690021	0.0008401872437534891	1.35727	1.43228
-440_-430	1.523747426461469e-05	0.0008068774162913099	0.0008440852022862971	1.00093	1.03904
-430_-420	2.1615951863755702e-05	0.0007941204610930287	0.0008614488357506245	1.44273	1.44428
-420_-410	1.7009273597709415e-05	0.0007997902189589315	0.0008320369668212538	1.12722	1.17666
-410_-400	1.878107293080414e-05	0.0008157364129567831	0.0008345174858875861	1.2203	1.29536
-400_-390	1.4883114397995745e-05	0.0007845527446943176	0.0008518811193519136	1.00547	1.00559
-390_-380	1.807235319756625e-05	0.0008139646136236885	0.0008734970712156681	1.17681	1.19086
-380_-370	1.700927359770942e-05	0.0007597475540309928	0.0008242410497556374	1.18663	1.18778
-370_-360	1.5591834131233635e-05	0.0008160907728234021	0.0008571965173511974	1.01264	1.04694
-360_-350	1.4174394664757855e-05	0.0007473449586993304	0.0008299108076215401	1.00527	0.983058
-350_-340	1.45287545313768e-05	0.0007923486617599339	0.0008320369668212536	0.971873	1.00506
-340_-330	1.4883114397995745e-05	0.0007980184196258368	0.0008494006002855812	0.988504	1.00853
-330_-320	1.45287545313768e-05	0.0008129015340238317	0.0008437308424196784	0.947301	0.99113
-320_-310	1.665491373109047e-05	0.0007746306684289877	0.0008277846484218266	1.13958	1.15806
-310_-300	1.807235319756625e-05	0.0008097122952242614	0.0008362892852206809	1.18299	1.24384
-300_-290	1.4174394664757855e-05	0.0008051056169582153	0.0008458570016193918	0.933145	0.964525
-290_-280	1.7717993330947305e-05	0.0008327456865544915	0.0008224692504225427	1.12772	1.23994
-280_-270	2.16159518637557e-05	0.0008150276932235452	0.0008408959634867268	1.40572	1.47958
-270_-260	1.9135432797423085e-05	0.0008501093200188189	0.0008540072785516271	1.19306	1.28968
-260_-250	2.374211106346937e-05	0.000811484094557356	0.0008263672089553509	1.55073	1.65368
-250_-240	2.2679031463612532e-05	0.0008331000464211105	0.0008671185936165274	1.44286	1.5054
-240_-230	1.878107293080414e-05	0.0008564877976179597	0.0008525898390851515	1.16224	1.2679
-230_-220	1.6300553864471525e-05	0.0008004989386921693	0.0008426677628198215	1.07929	1.1134
-220_-210	2.1970311730374642e-05	0.0008192800116229723	0.0008416046832199646	1.42135	1.50257
-210_-200	1.9844152530660972e-05	0.0008196343714895912	0.0008171538524232589	1.28325	1.39777
-200_-190	1.9135432797423085e-05	0.0007845527446943176	0.0008277846484218265	1.29275	1.33054
-190_-180	1.7717993330947305e-05	0.000825658489222113	0.0008274302885552076	1.1374	1.23251
-180_-170	1.665491373109047e-05	0.0008306195273547779	0.0008465657213526296	1.06277	1.13237
-170_-160	1.771799333094731e-05	0.0008058143366914532	0.000830619527354778	1.16541	1.22777
-160_-150	2.2679031463612532e-05	0.0007749850282956065	0.0008334544062877296	1.55106	1.56621
-150_-140	2.4805190663326202e-05	0.0007877419834938881	0.000850109320018819	1.669	1.67948
-140_-130	2.1970311730374642e-05	0.0007902225025602205	0.0008494006002855813	1.47362	1.48878
-130_-120	2.019851239727992e-05	0.0008352262056208241	0.0008511723996186756	1.28178	1.36587
-120_-110	2.515955052994515e-05	0.0008455026417527729	0.0008352262056208242	1.5772	1.73382
-110_-100	3.0120588662610383e-05	0.0008653467942834327	0.0008494006002855812	1.84489	2.04107
-100_-90	2.5513910396564096e-05	0.000787741983493888	0.000854715998284865	1.71668	1.71815
-90_-80	2.0552872263898865e-05	0.0007934117413597907	0.0008706621922827167	1.373	1.35872
-80_-70	2.0552872263898862e-05	0.0008522354792185326	0.0008649924344168141	1.27823	1.36762
-70_-60	2.657698999642093e-05	0.0008795211889481897	0.0008377067246871567	1.60161	1.82608
-60_-50	2.1261591997136752e-05	0.0009082243381443231	0.0008082948557577858	1.2408	1.51402
-50_-40	2.2679031463612532e-05	0.00078703326376065	0.0007937661012264097	1.52732	1.64452
-40_-30	2.303339133023148e-05	0.0008114840945573561	0.0008437308424196782	1.50444	1.5713
-30_-20	2.0552872263898865e-05	0.0008550703581514839	0.0008153820530901642	1.274	1.45083
-20_-10	2.16159518637557e-05	0.0008692447528162409	0.0008373523648205376	1.31804	1.48584
-10_0	1.9844152530660975e-05	0.0008756232304153816	0.0008221148905559238	1.20119	1.38933
0_10	1.878107293080414e-05	0.0008717252718825734	0.0008483375206857244	1.14193	1.27426
10_20	1.948979266404203e-05	0.0008922781441464712	0.0008331000464211105	1.15772	1.34653
20_30	2.6222630129801982e-05	0.0008713709120159544	0.0008235323300223995	1.59504	1.83274
30_40	2.1261591997136752e-05	0.000806523056424691	0.0008249497694888751	1.39726	1.48345
40_50	1.9844152530660972e-05	0.0008178625721564967	0.0008072317761579288	1.28603	1.41495
50_60	1.9135432797423085e-05	0.0009163746150765605	0.0008483375206857243	1.10678	1.2983
60_70	1.4883114397995745e-05	0.0008518811193519134	0.0008426677628198215	0.926003	1.01658
70_80	1.7009273597709415e-05	0.0008423134029532024	0.0008440852022862971	1.07031	1.15986
80_90	1.9844152530660975e-05	0.0007909312222934584	0.0008277846484218268	1.32982	1.37982
90_100	2.657698999642093e-05	0.0007700239901629418	0.0008387698042870137	1.82936	1.82377
100_110	3.401854719541878e-05	0.0008827104277477604	0.0008710165521493358	2.04265	2.248
110_120	2.2679031463612536e-05	0.0008618031956172435	0.0008387698042870135	1.39481	1.55628
120_130	2.5513910396564096e-05	0.0008323913266878725	0.0008369980049539187	1.6246	1.75452
130_140	2.4805190663326202e-05	0.0007841983848276987	0.0008430221226864405	1.67654	1.6936
140_150	2.374211106346937e-05	0.0007707327098961794	0.0008458570016193918	1.63272	1.61558
150_160	1.8426713064185195e-05	0.0007997902189589315	0.0008430221226864403	1.22115	1.2581
160_170	1.878107293080414e-05	0.0008245954096222563	0.0008263672089553511	1.20719	1.30814
170_180	1.9135432797423085e-05	0.0007994358590923125	0.0008189256517563534	1.26868	1.34493
180_190	1.5591834131233635e-05	0.0008090035754910235	0.0008309738872213971	1.02151	1.07998
190_200	1.594619399785258e-05	0.00081679949255664	0.0008295564477549212	1.03476	1.10641
200_210	2.0552872263898862e-05	0.0008242410497556372	0.0008281390082884458	1.32165	1.42848
210_220	2.303339133023148e-05	0.0008107753748241183	0.0008511723996186757	1.50576	1.55757
220_230	1.8426713064185195e-05	0.0007937661012264096	0.0008387698042870132	1.23042	1.26448
230_240	1.665491373109047e-05	0.0008253041293554941	0.0008079404958911666	1.06961	1.1865
240_250	2.090723213051781e-05	0.0008391241641536321	0.000850463679885438	1.32059	1.41497
250_260	1.948979266404203e-05	0.0008111297346907369	0.0008029794577585018	1.27355	1.39704
260_270	1.8426713064185195e-05	0.0007962466202927422	0.0008380610845537755	1.22659	1.26555
270_280	1.878107293080414e-05	0.0008235323300223997	0.0008398328838868702	1.20875	1.28716
280_290	1.878107293080414e-05	0.0008107753748241183	0.0008855453066807115	1.22777	1.22072
290_300	1.8426713064185195e-05	0.0008270759286885886	0.0008568421574845786	1.18086	1.23781
300_310	1.6300553864471525e-05	0.000816445132690021	0.0008338087661543484	1.05821	1.12523
310_320	1.594619399785258e-05	0.0008228236102891619	0.0008600313962841489	1.02718	1.06721
320_330	1.45287545313768e-05	0.0007870332637606502	0.000854715998284865	0.978437	0.978391
330_340	1.4883114397995745e-05	0.000777819907228558	0.0008727883514824302	1.01417	0.981501
340_350	1.5591834131233635e-05	0.0007966009801593612	0.0008447939220195351	1.03742	1.06231
350_360	1.5591834131233635e-05	0.0007863245440274123	0.0008327456865544914	1.05098	1.07768
360_370	1.523747426461469e-05	0.0007856158242941744	0.0008412503233533457	1.02802	1.04254
370_380	1.4883114397995745e-05	0.0008029794577585018	0.0008231779701557806	0.982397	1.04065
380_390	1.4883114397995745e-05	0.0008033338176251206	0.0008621575554838625	0.981963	0.993604
390_400	1.1339515731806283e-05	0.0007710870697627982	0.0008586139568176732	0.779451	0.760156
400_410	1.9135432797423085e-05	0.0008118384544239751	0.000830265167488159	1.2493	1.32656
410_420	2.0552872263898862e-05	0.0008139646136236885	0.0008522354792185324	1.33833	1.38809
420_430	1.382003479813891e-05	0.0007834896650944607	0.0008143189734903073	0.934918	0.976834
430_440	1.3111315064901017e-05	0.0008129015340238317	0.0008603857561507678	0.854881	0.87712
440_450	1.6300553864471525e-05	0.0008377067246871567	0.0008501093200188189	1.03135	1.10366
450_460	1.4174394664757855e-05	0.0008012076584254073	0.000864283714683576	0.937685	0.943961
460_470	1.275695519828207e-05	0.0008221148905559237	0.0008564877976179596	0.822455	0.857298
470_480	1.2048235465044176e-05	0.0008189256517563533	0.0008802299086814278	0.779788	0.787832
480_490	1.736363346432836e-05	0.0007767568276287013	0.0008455026417527729	1.18482	1.18204
490_500	2.1970311730374642e-05	0.000791994301893315	0.0008494006002855811	1.47032	1.48878
500_510	1.4883114397995745e-05	0.0007792373466950338	0.0008192800116229725	1.01233	1.0456
510_520	1.9844152530660972e-05	0.0008238866898890185	0.0008561334377513408	1.27662	1.33413
520_530	1.594619399785258e-05	0.000806168696558072	0.0008242410497556373	1.0484	1.11355
530_540	1.594619399785258e-05	0.000782426585494604	0.0008284933681550645	1.08022	1.10783
540_550	1.878107293080414e-05	0.0007824265854946041	0.0008327456865544915	1.27226	1.29812
550_560	1.4883114397995745e-05	0.0008341631260209674	0.0008033338176251206	0.945672	1.06636
560_570	1.665491373109047e-05	0.0007834896650944608	0.0008267215688219697	1.1267	1.15955
570_580	1.523747426461469e-05	0.0008132558938904505	0.0007962466202927422	0.993078	1.10147
580_590	1.665491373109047e-05	0.0007841983848276986	0.0008469200812192486	1.12568	1.13189
590_600	1.5591834131233635e-05	0.000768252190829847	0.0008557790778847219	1.0757	1.04868
600_610	1.7717993330947305e-05	0.0007941204610930287	0.0008508180397520569	1.18257	1.19863
610_620	1.594619399785258e-05	0.000802625097891883	0.0008490462404189623	1.05303	1.08102
620_630	1.807235319756625e-05	0.0008221148905559238	0.00085967703641753	1.16514	1.21
630_640	2.0552872263898862e-05	0.0008345174858875861	0.0008274302885552077	1.30537	1.42971
640_650	1.2048235465044176e-05	0.0008568421574845785	0.0008575508772178165	0.745281	0.808667
650_660	1.736363346432836e-05	0.0008019163781586449	0.0008447939220195351	1.14765	1.18303
660_670	1.594619399785258e-05	0.0007990814992256934	0.0008557790778847218	1.0577	1.07251
670_680	1.45287545313768e-05	0.0008231779701557805	0.0008341631260209672	0.935475	1.0025
680_690	1.1339515731806283e-05	0.0007856158242941745	0.0008447939220195352	0.765036	0.772591
690_700	1.7717993330947305e-05	0.0008139646136236886	0.0008458570016193918	1.15374	1.20566
700_710	1.6300553864471525e-05	0.0008245954096222563	0.0008681816732163842	1.04775	1.08068
710_720	1.9844152530660972e-05	0.0008373523648205375	0.0008426677628198214	1.25609	1.35545
720_730	1.807235319756625e-05	0.0008036881774917396	0.0008458570016193917	1.19186	1.22977
730_740	1.3111315064901017e-05	0.0008065230564246909	0.0008536529186850082	0.861642	0.884038
740_750	1.6300553864471525e-05	0.0008061686965580721	0.000864638074550195	1.0717	1.08511
750_760	2.090723213051781e-05	0.0007838440249610795	0.0008497549601521999	1.41372	1.41615
760_770	2.019851239727992e-05	0.0007990814992256935	0.0008490462404189623	1.33976	1.36929
770_780	1.7717993330947305e-05	0.0008242410497556372	0.0008242410497556372	1.13935	1.23728
780_790	1.9135432797423085e-05	0.000811838454423975	0.0008476288009524865	1.2493	1.29939
790_800	1.3465674931519963e-05	0.0007962466202927421	0.0008214061708226861	0.896351	0.943575
