# Supplementary material for: Nucleosome positioning stability is a modulator of germline mutation rate variation across the human genome
Source: Nat Commun. 2020 Mar 13;11:1363. doi: 10.1038/s41467-020-15185-0 (PMC7070026; doi:10.1038/s41467-020-15185-0)
Supplement: Supplementary file 7 — Source Data [file 41467_2020_15185_MOESM7_ESM.zip › Fig.4c.txt]

#no HU treatment
bins(size=10bp)		1	2	3	4	5	6	7	8	9	10	11	12	13	14	15	16	17	18	19	20	21	22	23	24	25	26	27	28	29	30	31	32	33	34	35	36	37	38	39	40	41	42	43	44	45	46	47	48	49	50	51	52	53	54	55	56	57	58	59	60	61	62	63	64	65	66	67	68	69	70	71	72	73	74	75	76	77	78	79	80	81	82	83	84	85	86	87	88	89	90	91	92	93	94	95	96	97	98	99	100	101	102	103	104	105	106	107	108	109	110	111	112	113	114	115	116	117	118	119	120	121	122	123	124	125	126	127	128	129	130	131	132	133	134	135	136	137	138	139	140	141	142	143	144	145	146	147	148	149	150	151	152	153	154	155	156	157	158	159	160	161	162	163	164	165	166	167	168	169	170	171	172	173	174	175	176	177	178	179	180	181	182	183	184	185	186	187	188	189	190	191	192	193	194	195	196	197	198	199	200	201	202	203	204	205	206	207	208	209	210	211	212	213	214	215	216	217	218	219	220	221	222	223	224	225	226	227	228	229	230	231	232	233	234	235	236	237	238	239	240	241	242	243	244	245	246	247	248	249	250	251	252	253	254	255	256	257	258	259	260	261	262	263	264	265	266	267	268	269	270	271	272	273	274	275	276	277	278	279	280	281	282	283	284	285	286	287	288	289	290	291	292	293	294	295	296	297	298	299	300	301	302	303	304	305	306	307	308	309	310	311	312	313	314	315	316	317	318	319	320	321	322	323	324	325	326	327	328	329	330	331	332	333	334	335	336	337	338	339	340	341	342	343	344	345	346	347	348	349	350	351	352	353	354	355	356	357	358	359	360	361	362	363	364	365	366	367	368	369	370	371	372	373	374	375	376	377	378	379	380	381	382	383	384	385	386	387	388	389	390	391	392	393	394	395	396	397	398	399	400	401	402	403	404	405	406	407	408	409	410	411	412	413	414	415	416	417	418	419	420	421	422	423	424	425	426	427	428	429	430	431	432	433	434	435	436	437	438	439	440	441	442	443	444	445	446	447	448	449	450	451	452	453	454	455	456	457	458	459	460	461	462	463	464	465	466	467	468	469	470	471	472	473	474	475	476	477	478	479	480	481	482	483	484	485	486	487	488	489	490	491	492	493	494	495	496	497	498	499	500	501	502	503	504	505	506	507	508	509	510	511	512	513	514	515	516	517	518	519	520	521	522	523	524	525	526	527	528	529	530	531	532	533	534	535	536	537	538	539	540	541	542	543	544	545	546	547	548	549	550	551	552	553	554	555	556	557	558	559	560	561	562	563	564	565	566	567	568	569	570	571	572	573	574	575	576	577	578	579	580	581	582	583	584	585	586	587	588	589	590	591	592	593	594	595	596	597	598	599	600	601	602	603	604	605	606	607	608	609	610	611	612	613	614	615	616	617	618	619	620	621	622	623	624	625	626	627	628	629	630	631	632	633	634	635	636	637	638	639	640	641	642	643	644	645	646	647	648	649	650	651	652	653	654	655	656	657	658	659	660	661	662	663	664	665	666	667	668	669	670	671	672	673	674	675	676	677	678	679	680	681	682	683	684	685	686	687	688	689	690	691	692	693	694	695	696	697	698	699	700	701	702	703	704	705	706	707	708	709	710	711	712	713	714	715	716	717	718	719	720	721	722	723	724	725	726	727	728	729	730	731	732	733	734	735	736	737	738	739	740	741	742	743	744	745	746	747	748	749	750	751	752	753	754	755	756	757	758	759	760	761	762	763	764	765	766	767	768	769	770	771	772	773	774	775	776	777	778	779	780	781	782	783	784	785	786	787	788	789	790	791	792	793	794	795	796	797	798	799	800	801	802	803	804	805	806	807	808	809	810	811	812	813	814	815	816	817	818	819	820	821	822	823	824	825	826	827	828	829	830	831	832	833	834	835	836	837	838	839	840	841	842	843	844	845	846	847	848	849	850	851	852	853	854	855	856	857	858	859	860	861	862	863	864	865	866	867	868	869	870	871	872	873	874	875	876	877	878	879	880	881	882	883	884	885	886	887	888	889	890	891	892	893	894	895	896	897	898	899	900	901	902	903	904	905	906	907	908	909	910	911	912	913	914	915	916	917	918	919	920	921	922	923	924	925	926	927	928	929	930	931	932	933	934	935	936	937	938	939	940	941	942	943	944	945	946	947	948	949	950	951	952	953	954	955	956	957	958	959	960	961	962	963	964	965	966	967	968	969	970	971	972	973	974	975	976	977	978	979	980	981	982	983	984	985	986	987	988	989	990	991	992	993	994	995	996	997	998	999	1000
strong_nuc	0.0482896607975679	0.0483666324370552	0.04840625866166597	0.04839903383879944	0.048464438479763804	0.048491085076998605	0.04852844680981199	0.048464946760473776	0.04841841148384958	0.04842169553534006	0.04846612964390093	0.04842769157599435	0.04836430678585155	0.048356035222717794	0.048321620550106095	0.04835243837363826	0.048355747970722666	0.04833310002163231	0.048254536221126965	0.04830421352276933	0.04834919566391374	0.048279494489754875	0.04832980454623879	0.04842284115807159	0.04845534010624084	0.048411235812237316	0.04837257635352028	0.0483637834767278	0.04835189150079589	0.04837699170932031	0.04840560734668668	0.04840540938955816	0.048519217923532434	0.04858650532836324	0.04857786788244555	0.048452794072233615	0.04845768434057977	0.04834254582850853	0.04845447409757985	0.04838677479804916	0.0483133121661516	0.048277411526172175	0.04827245878082406	0.048366172909435436	0.04838979928693219	0.04829605539196104	0.048277627712735936	0.04833338787122888	0.048452462952943254	0.04842228468579097	0.048338907801439956	0.04828014220009362	0.04826093918321491	0.04821218865982718	0.0482535229577695	0.048372062908772724	0.048382307381928856	0.04840064670373941	0.04845198679134458	0.048536088605493126	0.04855575764871525	0.04849234539688564	0.04837692569720947	0.048387026191752204	0.048537688349117314	0.04856769921235615	0.048488558872585664	0.04849116650075944	0.0485279835172307	0.048611510287692304	0.04851966419918218	0.04840885015428545	0.04833564287857552	0.04843112622899856	0.04844550270557799	0.048410848104173905	0.0484229548111655	0.048388226407664096	0.04848047118690937	0.04855233227328238	0.04850888480429625	0.048488327172191585	0.04845027526505684	0.04831403042191044	0.04825787299751543	0.048222161720060955	0.04829149974883176	0.04844521781110296	0.04849267076788583	0.04851538138151162	0.048590588250168834	0.04861325455159435	0.04860924449577097	0.04850473538423101	0.0483586253419942	0.048361332454100646	0.04817120095701759	0.04817630144464886	0.04817227901991242	0.04815938451227484	0.04818027935675096	0.04823879057920234	0.0482026898465305	0.04824979534538712	0.04823842857488333	0.04836448779815646	0.048395902360937694	0.04842811633510612	0.04834698450136979	0.04842097643314321	0.04854742026602233	0.04856257876089302	0.048537241082063906	0.048556714574336336	0.0485125368221458	0.04849720011278752	0.04841556214698151	0.048372128647220215	0.0483432739036277	0.04832598073033025	0.04837014351781965	0.04830242020883021	0.04829936600181918	0.04825670156467623	0.04831536799886908	0.04835951778092657	0.04842115129211096	0.048395793452445664	0.04836838116491919	0.04854338779681091	0.04864374923277208	0.0485784158747917	0.048632626322503265	0.04861579997840153	0.04850402686819963	0.04857181801479398	0.048573891318720204	0.04855789077549717	0.04847207437036054	0.04849627063677932	0.04855530665342676	0.04858075650012966	0.04863846330013655	0.04864033892233525	0.04857727380968807	0.04851193255966572	0.04855217365078106	0.04853111348146446	0.048697865214608324	0.04893116833048266	0.04901629195200538	0.04901500892143984	0.049157668366758916	0.04925552900056172	0.04914183659484048	0.04897720496004532	0.04882675238908259	0.0487191518853752	0.048710572830817804	0.04854450633839656	0.04849811408246701	0.04850889504774355	0.048508756446738	0.048601382897331034	0.04866572926819728	0.04866561399935039	0.04868037464263015	0.04870515326285087	0.048635598221603	0.04857309814013228	0.04852551966493185	0.04851047913861601	0.048540862664168204	0.04857677586126111	0.04856604427185717	0.0485643961317497	0.04852480692482712	0.04850209810402543	0.048514613941234484	0.048528126179847406	0.04846785100312825	0.04836883895214253	0.04834140695804808	0.04844217311302508	0.048495872066101946	0.048617918064321225	0.04867165514757585	0.04889890501578669	0.04896500585008759	0.0490722853430139	0.04908852961276473	0.049018584681129754	0.04894217223791525	0.048773152311224734	0.04856318349417886	0.04846168691669504	0.0483956149366854	0.048370962698948944	0.048408096808685804	0.04840494982506289	0.048355212879608256	0.04836336288634874	0.04844522055846148	0.048510663903871244	0.048599833045627115	0.04857046528811009	0.04852094242237771	0.04856499214718466	0.04852291658958987	0.04850669276589737	0.04848703028450118	0.04846711351827122	0.048427768485990355	0.04842797427712814	0.04838587090854583	0.04843178250017229	0.048440331764502374	0.048456564064787676	0.048420128124461	0.04840995808923508	0.048471534548092325	0.048472437482053765	0.04858291049503327	0.04864463004908754	0.04863536284545456	0.04860195877938134	0.04858640857646234	0.04862147877638568	0.04859801761963012	0.048529899123302966	0.0483847063618223	0.04835569468527937	0.048301487879247935	0.04822598473312258	0.04822318808953163	0.0482226434200144	0.04824473475545978	0.048309027476044826	0.0483629637828632	0.048411811915488115	0.04842069869322402	0.0484290614580927	0.04847419023930413	0.04858440165961346	0.04858549304606935	0.04853037596831555	0.048568434180049434	0.04854156898996191	0.048442921341865605	0.04853331987303453	0.04849578974558285	0.04841652086661251	0.04843216723825881	0.048455242170560714	0.04839314774977897	0.048492702397121945	0.048553198705445604	0.04850199802160444	0.04849182122000861	0.0485331056132428	0.048542100355123186	0.04850306079285673	0.048562200388071956	0.04850028308670468	0.04845347487924872	0.0484206989560845	0.04835449085950615	0.048391988319489126	0.04834823440632756	0.0482688390726313	0.04827289080785434	0.04837932799762708	0.04840190611484104	0.048380228489838306	0.048324308073082245	0.04834080555891112	0.04846751184620164	0.04863074993385733	0.04862332735681965	0.04844953993454755	0.048515193034189066	0.048552194306729766	0.048667837818386975	0.04873877202821206	0.048708030988406946	0.048713905432399285	0.04875937481869102	0.048796317976124305	0.048778126753143865	0.048691201883483054	0.04857819948848235	0.048504911447963005	0.048609503737014614	0.04868922851238414	0.04856410503573445	0.04851481445007799	0.048585045801365336	0.04854995473673771	0.04857195390226732	0.04862111987729327	0.04847397122988226	0.04847295921421408	0.04851442345027688	0.048626505330975046	0.04860987473475738	0.0486729400327882	0.04864736250258007	0.0486006743637501	0.04862036168346783	0.04871482691685013	0.048708851419496026	0.048689167071732466	0.048609017197734736	0.048592887247712366	0.04858666821244487	0.04855539364879091	0.048590502660556624	0.0486205261175387	0.048604969595063274	0.04872521535006663	0.04865982923173264	0.04861410730631516	0.04873415281087544	0.048750630065758936	0.04856960969973534	0.048497916227173185	0.048485109506495545	0.04850733696112819	0.0484655142681689	0.048432000603209256	0.048376899288664024	0.04836388658316719	0.04848434660449156	0.04851368376482453	0.04846498086455452	0.04843987117521471	0.048461439806902123	0.048483020026143346	0.04848228370602273	0.0485559073367683	0.04846412983444266	0.048502893279226474	0.04857890452934509	0.04859005516779543	0.04861301360366878	0.04859454169468518	0.048645900835382914	0.048675814105047635	0.04867783647104928	0.048575736986752854	0.048608092908524574	0.04849694043738427	0.04850655964244429	0.04849416532551701	0.04846045233367994	0.04837985920540794	0.04848622631410201	0.04856306685845774	0.04869210558440123	0.04870255084941557	0.04868867046388267	0.04859227671132773	0.04850296686279044	0.04848002751370648	0.04843090458819095	0.048443754675305005	0.048422012966727525	0.04837751094111211	0.04852117860803613	0.04854354178266749	0.04850110298556484	0.048475059430016086	0.04841608794837734	0.048501919473095303	0.048512659410754985	0.04834438055876215	0.04827275644035982	0.04840183381634237	0.04842287121068281	0.04836005410258912	0.04833345971457949	0.048437646952737404	0.04839423542904658	0.048515175055225714	0.04864770181007478	0.04863619995912325	0.048658692311419394	0.04868023694394083	0.04870634920598819	0.04870401693810869	0.04865611621088904	0.048639526224979544	0.04859545304377337	0.048588086798402486	0.04864526998818208	0.048745107391898586	0.04877523665920657	0.04880669122610485	0.04880731601619206	0.04876707534495762	0.04874514931548437	0.048782809407979216	0.04882094471078399	0.048838413429191915	0.048794989088273774	0.04879410645205989	0.04884940555218124	0.04885445077890137	0.048779115451379036	0.04876774075141807	0.04881252431365266	0.048758883792033914	0.0487310306187505	0.048773682174660035	0.048813733658171904	0.0488427996427976	0.04884945526053297	0.04886676664356421	0.04878709855015786	0.04881462624513422	0.0488293007537874	0.04876187604244679	0.04869761003103337	0.04873625784560285	0.048806941647687035	0.04881081432857241	0.04896442093540678	0.04891613940251407	0.04888831701405569	0.04891974373963784	0.04904145062851656	0.049047889759468305	0.04902954618057708	0.049101388228698084	0.04918082806767984	0.04932207832928355	0.04937451469005716	0.04931841580220035	0.04941352557603261	0.04948574042783423	0.049463268737833445	0.049387215814392676	0.049373529040528726	0.04944055043311501	0.049551077399546686	0.04955991659956532	0.04957339032692298	0.04957536202032287	0.04966761639435706	0.0497743696181677	0.04974597387180926	0.04975425753338963	0.04987299602352258	0.05008674613449905	0.050149812132254	0.05015377663912073	0.050065673403910375	0.050148603494199036	0.05024609860830332	0.05033032052340952	0.05033374327730507	0.05034656952151447	0.05043443991055614	0.05051593141800805	0.050476931230676314	0.050455327502549684	0.05050153234262426	0.050453220684582537	0.05027371140571033	0.05022008169258387	0.050107228454822086	0.05011092819371601	0.05002296908160592	0.050000530401499016	0.050030813987408954	0.05008489837736297	0.050222670374133555	0.05022603161413155	0.05022996731096689	0.050320226319663645	0.050529812935721785	0.050581167321051425	0.05073140181057024	0.050731659614235536	0.05046974117621244	0.05026205746583061	0.04993254390916478	0.04954861181180892	0.04922014847842059	0.049012156242717986	0.048841909372850545	0.04885521860914034	0.049115172384845994	0.049567236758653155	0.05009602590125247	0.050320578636078216	0.05038470882839255	0.050466565804672375	0.050685847684270785	0.050844624142018624	0.05086958618047097	0.050801782135044264	0.0506443066139939	0.05054236727717362	0.05048892430257234	0.05021544509910147	0.04962313019014528	0.049181910026008815	0.048824108358277725	0.04887815506162006	0.049128324794142954	0.04937832395918247	0.049633263768383055	0.04986889703202756	0.05030295979126557	0.05056615861089414	0.05086618629081173	0.05086093003878225	0.05068385621561911	0.050527972347082215	0.05048316611243184	0.05045069323582901	0.05041472765739246	0.050301147449528044	0.05020263602647796	0.05019728749245465	0.050192610704170956	0.05010885730383019	0.0500100211191064	0.05004348608797377	0.050149784608318315	0.050245344888365163	0.050365512779290494	0.05048414551698505	0.050496014624797234	0.05051232438122249	0.050480703912004814	0.05036418269535939	0.050207406935327555	0.05009551746323308	0.049970653932313466	0.049854772418673365	0.04984505472650458	0.0499107750286591	0.0498255182364544	0.049785699259999074	0.0497761602868738	0.04979907781337165	0.04979664829842861	0.0498814560413138	0.04987808429925612	0.049799746771509126	0.049698685918812005	0.04970438138539779	0.04966558317268942	0.04964783887545127	0.0496161493801044	0.04960211119516984	0.04954205414248805	0.04955213543995977	0.04941217028991866	0.04935474110650464	0.04930201845781674	0.04916928155202872	0.049149897599524484	0.04915540778688188	0.04914207957460179	0.049152478577021534	0.0491738207861006	0.04909939384167503	0.04903647590897209	0.04902524809468455	0.048987800915134674	0.04900164917948667	0.049136034252669415	0.048983031811784414	0.04899758298628295	0.04894847144193612	0.04891323627804434	0.04886097341039887	0.04878645575515458	0.048690425347997	0.048692431993467324	0.04873475349309577	0.048771222949695124	0.048718424256667045	0.0487740331666001	0.04887473776268011	0.048940658899449097	0.04887318434715833	0.048709956016599575	0.04863940561119686	0.04870179411625757	0.04858601698813389	0.04862863633748977	0.04881051063959865	0.04892828763909106	0.04905447895354212	0.04900837359681572	0.04899580314886633	0.0489728967948545	0.049007957384084685	0.04892889650995862	0.04872335678728885	0.04861417491687489	0.04853838301727278	0.048586980492302576	0.04863070388369383	0.04855514898912873	0.04852973825773097	0.048665061062182775	0.04863845184187676	0.048645332738777115	0.048603597170956477	0.04863671245970086	0.04860175958553838	0.04849926566790667	0.04851645850597127	0.048520343167164526	0.04842670452314108	0.04846425923001787	0.048533327422509556	0.04854848559105915	0.04850151430182752	0.04857641470748965	0.048652351203470494	0.04878084103691443	0.048803652989568735	0.04877662567071729	0.04885945084450634	0.04880382722270342	0.048857735661706626	0.04882793226672697	0.048809514141776277	0.0486972570647226	0.04858149386239539	0.048458986856697465	0.04840726707762084	0.048406792204838484	0.04837749757052524	0.048352881308917815	0.048482603568689005	0.04857660984028056	0.048630408514918996	0.04873862394947519	0.04870642924859635	0.04865700188953959	0.048742140940587625	0.04872683498066296	0.04873489269485385	0.048650361127846375	0.04863262792522308	0.04869424941258006	0.04871121034742623	0.048685613866777874	0.04868063779092943	0.048710562115122716	0.048739658744843505	0.048823226290000715	0.048776328544914586	0.048566008688547935	0.048470167667719284	0.048382326569663535	0.04842838836567245	0.04843417302985288	0.04843268733509799	0.04838853114858734	0.04839393716676046	0.04842807170053692	0.04847665652818473	0.04857935348225027	0.048607933725842004	0.04862522162521753	0.048658999470290544	0.04866848758638619	0.04855986609122851	0.04852124455645884	0.04846018678540526	0.04840792733958227	0.048330120756966126	0.04829561526513862	0.048217392215807384	0.04826867687052488	0.04827461283735635	0.048354665886386115	0.04838790014575092	0.04838216762181616	0.0484271774381605	0.04852860792435533	0.048500726861755945	0.04850090973654888	0.04856194363956404	0.04864887549698052	0.048612890147233835	0.04855018499643191	0.04855497355376042	0.04846915994820878	0.048417721534809284	0.048437585010481475	0.048484860417265324	0.048451202786175894	0.048394166716854946	0.04843869830588183	0.048541042304522615	0.048603880719741775	0.04855773306655702	0.04846400484873921	0.04842094709719796	0.048473085770445935	0.048485784392253484	0.04852766153903613	0.048433129123139934	0.048452153557578766	0.04840069553625081	0.04840295700925529	0.04840511294334586	0.048416162575860865	0.04839808203905489	0.04849206060826863	0.04838871884387444	0.048345744363989425	0.04835544894754833	0.04833291921119494	0.048374200134107516	0.04836381799656967	0.04843344145573704	0.0483567035010244	0.04842660074646962	0.048400035912687274	0.048392465917039273	0.04833800161110219	0.04836198378504059	0.048442468248829966	0.04855497621717554	0.04872543229784376	0.04868806297507538	0.048759748281239704	0.04874797647160114	0.04879243793549647	0.04865420287538307	0.048575998400291615	0.04840508394110246	0.048329763438301865	0.048262295575030874	0.04828131755907036	0.04820611935439575	0.04823442519876653	0.048239013729311296	0.0484072068965738	0.04843117119186672	0.048403643011841205	0.04832768083799116	0.04838112537527949	0.048444483602926046	0.048398747811448935	0.04846625714253427	0.048392287103646264	0.04835424711516245	0.04844586624328588	0.048376548296740256	0.048377382790551926	0.04849713667209306	0.0485319363111019	0.04844659369409426	0.04839081601604079	0.04838815425476698	0.04840137874406408	0.04840321065522823	0.048439210050079125	0.04841629252874388	0.048481453281251835	0.04863392725939021	0.048573760814823175	0.04856411048389247	0.04855392867962062	0.048593885448974986	0.048604008436055376	0.04852590203324903	0.048476433026465406	0.04842550593490067	0.0484645314381168	0.048408156593263536	0.04839551483378728	0.04842284306518938	0.0484521777654969	0.04843780816113078	0.04853634393841259	0.048661194383221335	0.048628992381684416	0.048621242059509594	0.048582911594399036	0.04856729453563988	0.048547908904205565	0.04846107471838817	0.04843207834330556	0.04840074281528513	0.048433968803805974	0.048415265296307956	0.04836757527967319	0.04826364008191939	0.04827209921817935	0.048286406818532836	0.048287524433283324	0.048373966365845684	0.048315129765707454	0.0484657688149057	0.0484601344995196	0.04852764850073303	0.048554621002790344	0.04857342703828983	0.04864536496256349	0.04864667319934615	0.04866262343740989	0.04853558795139618	0.048557102136794754	0.048523917188383815	0.04863566640263384	0.04874238672927655	0.04877970490426803	0.0487513617736157	0.048629041759004926	0.04852430461189152	0.048565890845177526	0.04848507715242808	0.048479485213814816	0.048576109682804514	0.048573485310600045	0.0485616192583016	0.04864183142492005	0.04856100380645859	0.048622039195204886	0.04860659617764672	0.048608204699578536	0.0485794358333652	0.048626451461996296	0.04861170005525656	0.04857678668653384	0.04856004891658659	0.04853830232476659	0.04849419968148945	0.048512673508873616	0.04860977252503615	0.04869013620921632	0.04871199439120099	0.048725532507576004	0.048699033237102465	0.04870423568241783	0.04874077196310949	0.04867531811978169	0.048601401317147915	0.0485744712964068	0.0485728406328439	0.04861877612354329	0.04861350899183473	0.04864670195934692	0.04871798072740442	0.0487285710266774	0.0486910301996718	0.048684052233351614	0.04869195702348577	0.04868838647884833	0.04880888946896926	0.048769946565732435	0.04862496787569474	0.048585784150765914	0.048558435003679394	0.04849835781005223	0.04848630624425514	0.048433103212296214	0.048538277313469935	0.04853575201598211	0.048584401852453045	0.04859781247674756	0.04863379114891394	0.048657813291579664	0.04869341425432085	0.04864337454024841	0.04854939797019753	0.04863670144572197	0.048672583381324186	0.04863531492886404	0.04863449431479612	0.0486779448734023	0.04862004330280452	0.048583244651094926	0.048622449187354685	0.048631599440638086	0.04852237500452253	0.04846893127133423	0.048535612397162135	0.04853544532207228	0.04848920714621755	0.04840639587749519	0.04843930315377962	0.04851996455007084	0.0485638638091459	0.04849080537397062	0.04843229072918097	0.04839229488025782	0.048579227059986435	0.04856539429620824	0.04858172466584959	0.048497126616433794	0.048579039691801766	0.048563217171375066	0.04853106805079924	0.048452410917701326	0.048437109209632144	0.04840621950929069	0.04839459605564268	0.04835669288229828	0.048384526861485234	0.04837606238675259	0.04838521094511674	0.04837332553472541	0.04844787074496519	0.04848678869547482	0.04851535185098255	0.048498064511112174	0.04850051483485687	0.04857799020388686	0.04853107197290526	0.04848268788665669	0.048445180960858855	0.04845522653840501	0.04845764468465884	0.04858694516967148	0.04862983875553009	0.04872090653103747	0.0486023850610854	0.048474195978834914	0.0484685310577482	0.048575324841934865	0.0485244593237866	0.04852673234390739	0.04846178385243387	0.04846363861935315	0.048415109106644226	0.048511472330993205	0.04852337141075838	0.048392981505871714	0.04845077064343143	0.04848322700938388	0.04852482788205343	0.04849620856438751	0.04856575488736723	0.04848878850662586	0.04845640965476457	0.04845527699183203	0.0483009499376395	0.0483302253775138	0.04842853798002933	0.04838741836957212	0.04837408298897015	0.048411495864512384	0.04842214924620518	0.04835282805682334	0.04836877786465528	0.048400487156403965	0.04845953203047569	0.04857652112745782	0.048572917446289283	0.048530615258341465	0.04849049114295352	0.04855963343699836	0.04848484377988023	0.04847340223225504	0.04836345485631771	0.04837716381429067	0.04841339055678088	0.048440065939731505	0.04845513529667073	0.04844478088209331	0.04852120584364948	0.04848053851313104	0.04849261854303627	0.048409991280376326	0.048444267557949824	0.04852710863625494	0.048529143593638614	0.04840481260238163	0.04830597206759538	0.048310730741201305	0.04827448822701983	0.048356620283464144	0.04837169224868832	0.048388659036918795	0.0483972302553543	0.04846530710006662	0.048385299028916126	0.04829918538473955	0.04827081274907436	0.048378928952085676	0.04848773878297725	0.048535484816511834	0.04841027445882361	0.04840326609475076	0.04841637296296262	0.04837531981541352	0.04830998932147905
random	0.048273874698722394	0.04837406359859618	0.04835608931074305	0.04825689630642366	0.048258534112969174	0.048175820206354976	0.04814429061181847	0.0479703317895552	0.04792032324867883	0.04790469684072002	0.04790081843566723	0.04779141577861062	0.04775907510450012	0.047745650716258824	0.04777402398237686	0.04780262025750292	0.047842088338536766	0.047868539655962536	0.04785956005317125	0.047947305103007126	0.047877403163698255	0.04792152570250089	0.04798647584473006	0.04812409371012943	0.04811395521852377	0.04810173800170045	0.048173919254002204	0.04818296194189372	0.04819636094856493	0.04820221032252485	0.04813928054745826	0.0482099149645373	0.04822124892551586	0.048096294793769936	0.048066239615027484	0.048073249507306196	0.04813971205158159	0.048220726614833544	0.048236352007349256	0.04823247678131607	0.04811587127072219	0.048137948129878906	0.04805285179312972	0.04810471019350623	0.048117432739804226	0.048200601942286016	0.04821272490620505	0.04819384724872717	0.048114484699653536	0.048126331221490716	0.04801912410758848	0.048062170095347904	0.04812650912393762	0.04813696047155613	0.04811799133297528	0.04807524419316793	0.04802686689451892	0.04807755921196463	0.04807838457382099	0.04807464676600385	0.04805984356515604	0.04801879455513958	0.04801888453925075	0.047909035178511514	0.04790919068033635	0.048001893176366085	0.048015017190292185	0.047908210463982456	0.0480528434355394	0.0479361851965134	0.04799501929683978	0.048034186161138005	0.04805522582503972	0.048057578407386115	0.048105200021615994	0.048096743776412924	0.04800025915286966	0.0480167779533348	0.04793516589301444	0.04784975224556209	0.04788860541173582	0.04797778365049665	0.048038189140204204	0.0481286664267993	0.048191604868051005	0.04816392474839622	0.048238772505637316	0.048310997963721035	0.04827574571090828	0.04819832321766252	0.048237445070942346	0.04820577871853261	0.048110861105129056	0.048116330650825156	0.048138588658735285	0.04812955286059885	0.04806356216744139	0.04801910620334406	0.04793561541664264	0.048016962235827534	0.04813489037386281	0.04818681007921508	0.048137553929719495	0.04815863178687499	0.048123660946461436	0.048197091725663596	0.048165781548092736	0.048209993542830634	0.04811601967020113	0.047943237849977935	0.04795357517069277	0.047843426751605966	0.04779533335132861	0.04783601735198982	0.04781997153667339	0.04782443789735949	0.04792299470273784	0.04790253122870123	0.04788609752451696	0.04802427092880534	0.04804962626137109	0.04804678081651695	0.04815361733483518	0.04809392721674311	0.04811973785040531	0.048079108208160914	0.048183543043138634	0.0481408831382757	0.04809269248552125	0.0481038231384796	0.04796424341833588	0.048032225281773484	0.048152249684914654	0.048157589601844034	0.04823560971785452	0.04823574143981843	0.04829073811365596	0.048275210879111685	0.048249279682206075	0.048225991042153825	0.04811209084349604	0.04797473767508715	0.04793536073249893	0.047844023410361765	0.0478431810491141	0.047930655098959586	0.047955449413688754	0.04802590647768818	0.04801778796717771	0.048007264384364194	0.04802270552259306	0.048002197081227764	0.04794770131065626	0.04790215549018572	0.04778013136183684	0.04771185354073833	0.04780214689828602	0.047934369835285186	0.0479045145692513	0.04789559637850776	0.04794276256219366	0.0480968061802955	0.04809504971003787	0.04805801630328666	0.04796532684986966	0.04796325256863038	0.048012336454659646	0.04810767504899629	0.048146444951341634	0.048179278657631365	0.04814192033427596	0.048159449360279084	0.04815471190743298	0.048145812203623975	0.04810780059707161	0.04819232443743393	0.04822817591709327	0.048113377822572634	0.04815744403294983	0.04826382144915345	0.04829041142343718	0.04843230455005695	0.04846227998049645	0.04830610474266844	0.04830614775717489	0.04820198462010311	0.04805948602488695	0.048040518985534	0.04802940678272247	0.04796882471457546	0.04799971021396229	0.04801143383797055	0.04798698316929119	0.04804730150022981	0.04814271812660897	0.048233062334970454	0.04825725376349358	0.04831661304169643	0.04830642336935447	0.048229659660483	0.04823982848043438	0.048180207313358474	0.048154029325897026	0.048134162740026194	0.04811025946424785	0.048199438289021554	0.04813215143304575	0.04816675905801768	0.048096068537791206	0.04814931910045194	0.04813252234898841	0.04822008670241858	0.04822178209545725	0.04816200431182997	0.04817750486693676	0.04830343235364308	0.04822744961450698	0.04821035703133427	0.04821682862687322	0.04815621883871895	0.04815204581756956	0.048006112119378684	0.04792132788590475	0.047946391069805354	0.04799277908653547	0.04795915121434147	0.04786719794165226	0.0479757094307092	0.04801356587162657	0.04815960238272569	0.048247207828733624	0.04828841949268517	0.04824728152435908	0.04829863174633236	0.04832227481869974	0.04818144180472507	0.04812739036015448	0.048049137071270495	0.04798743865903388	0.047987260957923855	0.047981901541652515	0.047962160457636765	0.04809081011056411	0.048114453716919484	0.04811787308905765	0.04826332003022997	0.04824642460739115	0.048261297908143715	0.04827591112306638	0.04833719126921316	0.048321709611244754	0.04838299815992102	0.04825492578119299	0.04817902145954988	0.04816318400102235	0.04812677516949313	0.04819344530843591	0.04824876278518032	0.04823693323226634	0.04826384085336481	0.04828072761492538	0.04820062144291036	0.04817649152819297	0.04808378276492227	0.04808402325414832	0.04810178100822042	0.04807008120416255	0.04798092351731489	0.0479914826359554	0.04797043340008228	0.04804821918699378	0.048190952099609156	0.04816901857133931	0.04813853333816855	0.048226213609577524	0.04835105474151728	0.048432900520932104	0.04839899140030625	0.04837918683894194	0.04832433149689871	0.04848575874744606	0.048546269710826116	0.04841566019209312	0.04843268172815129	0.04847682596407976	0.04863311086096517	0.048593869899396715	0.048537838512017546	0.04835011530509061	0.04820953384229926	0.04807068926616016	0.04801340423466491	0.04790774455828431	0.047802332750775424	0.04788473472960228	0.04799177030368947	0.04817900506193144	0.04813759438684368	0.04818726301212468	0.04814421401018062	0.04808589306693052	0.048294308765312675	0.048541777687881545	0.048567078191982	0.04842638895088653	0.048522931780199986	0.04863699802252094	0.048661643355270595	0.048554631429356176	0.04831062521133672	0.04826085248588323	0.04856935354192854	0.0486050807257518	0.048538908338307006	0.048534290391922356	0.04851577018377307	0.04843815605906313	0.04848768439692079	0.04842363367862035	0.04825450624967603	0.048397248619698456	0.04846216495986567	0.048542923004385	0.04845445420609547	0.04832797204846832	0.048230451302002667	0.04822849208325738	0.0481533282442888	0.04814829851988382	0.04805321922995091	0.04805550562164172	0.04810586601880179	0.04811361957328324	0.048040472321941675	0.04799432990453547	0.048129413617111635	0.04829141609238255	0.04843512372365107	0.04847172914223181	0.04849862946623708	0.048566028440398125	0.04851497538451829	0.048482817510734376	0.04843032217135341	0.04842799018028351	0.04833554723583043	0.04824236996033088	0.04816782522971287	0.04811201825907571	0.04808205955587506	0.04817301214298735	0.048301264026595236	0.04819345488492602	0.0482257606012143	0.04824038199077401	0.04833610492552936	0.04843968987127202	0.04859358665925215	0.04856253395722731	0.048552124010377916	0.048590868395440814	0.0484922282330132	0.04828618933579795	0.048146208464190036	0.04812493231968063	0.04801667075977075	0.04803130510381219	0.04810487433485498	0.048147265672844365	0.04812975839824983	0.04811666123461725	0.04825181774824298	0.04823869631022306	0.048311868425336794	0.04828772158537528	0.04825390736326226	0.04820059392321387	0.04834466293090788	0.04842929527581764	0.048301915322667435	0.048265941777355985	0.048241855944069476	0.04819054772967846	0.048248643499352956	0.0483022587960753	0.04823878871710778	0.04818771027211867	0.048276694726216596	0.04832900923443795	0.04838714425306314	0.048278503951414434	0.04828139441223763	0.04833784489554898	0.04832833706531722	0.04837963120900228	0.04836221853616124	0.048335173505163136	0.0482659940962737	0.04827984455857235	0.048292994269148064	0.04834354542510946	0.04836762067165326	0.04841929382784296	0.04831659741827701	0.04833235220682404	0.048397549402425875	0.0485128121649809	0.04858397640795571	0.0486223716151753	0.04855527529002029	0.04855980198056849	0.048514102050381896	0.04846531389708879	0.04847628970144197	0.04834937424334129	0.048330482945820395	0.048398731545942986	0.04843461609768105	0.04838683701488479	0.04848951880642813	0.04840535142406715	0.048346754609248324	0.04835764258033173	0.048332801332188174	0.04824704411499467	0.0482455706336676	0.04826341971571835	0.04819352146173004	0.048165557706586155	0.04809154151834648	0.0480435082077125	0.04806430043999979	0.048017762084154605	0.04799555778350236	0.04790113435289614	0.04780741286942198	0.04794406533356439	0.04803437639456934	0.04803325314653946	0.04813213585614928	0.04809606121054227	0.04828773807080607	0.048350992134379586	0.04845797964652529	0.048454229361769935	0.04855281197274424	0.048656124637120705	0.04866535487828224	0.04866150557675981	0.04857283413016239	0.04855083327025365	0.048627875232687696	0.04859253128505102	0.04861737105943589	0.0486855781887204	0.04872979107999537	0.04882419277847218	0.048774552516603	0.04885596713726387	0.04887272784436344	0.0490071567196518	0.048924149370688765	0.04893944037324269	0.0488810946316937	0.04895026129942411	0.04892276488326337	0.048953708477383576	0.048928319103230186	0.048883263437888805	0.04900989257502527	0.049132855459825736	0.04918173437613146	0.04911768172875363	0.04918432119625724	0.04926679960684107	0.049363906006638515	0.049291738988594916	0.04905756734666029	0.04902009157116408	0.04913673631761818	0.04907793540868608	0.048937449296193467	0.0489474673854591	0.04883189661733124	0.04885026793488413	0.04891606616831183	0.049012428134242086	0.04904544956490482	0.04902579499742126	0.0491399461574333	0.04913370500743327	0.0491322686094705	0.04912645765021409	0.049066968537612006	0.04898933259869909	0.04904663655780295	0.049009861422698184	0.048968359532265936	0.049019038373151115	0.049026308739655015	0.049059572887932106	0.04906838856303832	0.048961520662803605	0.04890100431090124	0.04900709193253935	0.04889716944730811	0.048879875510328394	0.048846146428393085	0.04881719265692846	0.04881293703063191	0.04892074320980092	0.04892349054970216	0.048862145164502414	0.048829978817233825	0.048726249797868694	0.04873893186190445	0.048769672820250846	0.04885209591326039	0.04885483415962617	0.04888719844735201	0.04897095423362775	0.048991034825083005	0.04896987332642619	0.04891809678284579	0.04887929779899228	0.04875440897070753	0.04880471404319123	0.04870306251455177	0.04875109652649625	0.04874389819630587	0.04880214338981376	0.048810302550127777	0.04890246073441101	0.049000485986701925	0.04909647602753422	0.04919131717737536	0.04913647026173982	0.0490325257681993	0.04897026423094204	0.04896022630787716	0.04906489466316169	0.04911928480888976	0.049137271728590476	0.04917773931748306	0.049158766792806126	0.04910367079615444	0.04908458721633755	0.04889599536696246	0.04870434482760006	0.04869081398067311	0.04873136424892404	0.048688279194862225	0.0487594750711619	0.04887120106461158	0.048905543488478205	0.04889897862208444	0.048808680736940994	0.048755427691487684	0.04863223072757211	0.0485350728435099	0.048524893174819984	0.048388798295365576	0.04842969405079993	0.04846664266460564	0.048522437076165464	0.04851063886982062	0.048578727422611497	0.048599554065334484	0.04855997707737774	0.04852471438670366	0.048375689510300274	0.048241121679595385	0.04836460215384296	0.048305916762644875	0.04832145969095647	0.04826472650280945	0.04831929321216301	0.048443607040875865	0.04853201635448042	0.04852037615871497	0.048564715274403196	0.048485711496720256	0.04845098373425494	0.048585430672815046	0.0486181305587988	0.04849162271603578	0.048387977590134655	0.04832192532569168	0.04825165540566482	0.048240765537558135	0.04832979379251518	0.048205244022274885	0.04817481667151139	0.048192137192100575	0.048297889303248645	0.04840587496385565	0.048473120073092506	0.048545091741476656	0.04844286788972325	0.048432488224684815	0.04845385655265906	0.04837280054759407	0.04836755805332477	0.0483167754057884	0.04839376995949189	0.04836010467240475	0.048460177870050344	0.04843082151630398	0.048356156397861186	0.04845025894703842	0.04842123762000336	0.04829556916006379	0.04825654368405222	0.048232356209755314	0.048167435861733596	0.048127774934918606	0.048120862284804944	0.0480850983502788	0.048157534471534716	0.048249006852556786	0.04826246797057584	0.0482630606817326	0.048200185657528254	0.04821960180792757	0.048293278126086275	0.048304110612303004	0.048327214449203945	0.04838859690371468	0.04835223865505122	0.04832458100106157	0.048432974188898	0.04847274104948641	0.048447775384740835	0.048341768790421305	0.04838159510458009	0.04838634021311163	0.04822425444931194	0.04820851273927128	0.048199713412000376	0.048175324827301455	0.04822755901981729	0.04816928644271469	0.04820971751045968	0.04825251868061711	0.048250341514119624	0.04826906839897188	0.0483229093357089	0.04837956197169276	0.048364155508940666	0.04838870457217555	0.048271429771446196	0.0482234620654976	0.04815639022940133	0.048123230166340035	0.04804556177747033	0.04801582570417532	0.04815768989485356	0.04828111786984065	0.048343797579433356	0.04834597671891985	0.048409233003565096	0.0482868529688599	0.04829805268674773	0.048275229013573874	0.04823252646980494	0.048175724169655355	0.0481056630740529	0.04831091582153262	0.048414524599049984	0.048420607762981696	0.048346536408436995	0.04830059563502724	0.048237840789748736	0.04827706705230799	0.048239822417154445	0.04816314476531784	0.04816289883066552	0.04829359771730311	0.04834938466533425	0.04836028518920336	0.04834819949228094	0.04835171335377092	0.04827008225039277	0.04824681928733918	0.048215404650338654	0.048159573703470966	0.04831671513295675	0.04823156982497899	0.04822844288080841	0.0481942263886023	0.04831029582989959	0.0483100286654701	0.04826720726666168	0.04835520643568432	0.048382209692903716	0.04841374941778893	0.04832906016123707	0.04820552775274518	0.04826803089863649	0.04829262255806073	0.048248674432467775	0.04828715890817405	0.04828186603639073	0.04822308921706313	0.04807833314706361	0.04804577042075058	0.04797018784721112	0.04806301893298099	0.04810896814633103	0.048239643618379645	0.04824467225754247	0.048201837606389256	0.04820877293992054	0.048298167314698104	0.04838015553274867	0.04838577615003894	0.04824379716719285	0.04825405690325078	0.048244825971553607	0.048177636233862044	0.048242661256482355	0.048218838476169916	0.04824175415151449	0.04816430872399609	0.0481526414981876	0.04816232710603542	0.048150508641005306	0.04810756694494057	0.04810548216741595	0.04809384352831869	0.04814553203606661	0.048115237048991795	0.04815278831391201	0.048261893590869506	0.04831906436853585	0.0483381812877251	0.04835010754650204	0.04826759724375394	0.04828704939452128	0.048220323219058676	0.04829862345959606	0.04825043431146883	0.04809995162107832	0.048014528287558575	0.04805857595465427	0.04806999782629756	0.04800040771515815	0.0479887719787823	0.04807081175087357	0.04796702482725209	0.047951540983324346	0.04789636021671845	0.04786681139465783	0.04790669772351527	0.04798447654670384	0.048057968438612444	0.0481063613380075	0.0482207964395163	0.04818446525993035	0.04818614509656415	0.04815732063424758	0.04812512820653024	0.048228016637475946	0.04830256184104829	0.04819443117589862	0.04816969185416971	0.04815794902011725	0.04815994624841237	0.0481600234052293	0.04808988177900949	0.04809693255191412	0.04822305520889027	0.048364697961251854	0.04835196955694422	0.048246553766639645	0.04827613745934463	0.048307120796800884	0.04822399994616671	0.04808209407572821	0.04794374354770295	0.04791646482231917	0.04798813649369379	0.04790275331671829	0.04789507608598734	0.04791900019882434	0.04799706698167531	0.0480651915478325	0.04810863270604885	0.04822844525048323	0.04814452964115788	0.048092016417897857	0.04810924462656888	0.048206589342213904	0.04823441750316173	0.048340566380612036	0.0483565579174678	0.048410452957365895	0.048367068131842716	0.04831504137535842	0.04844255761721954	0.048531868077020736	0.04849024471810306	0.04846672688783066	0.04860859530455303	0.0487068094499407	0.04882842213108769	0.048837796124957346	0.048636991483604765	0.04848762032802529	0.048446216940517886	0.04834615518177326	0.048276464628787985	0.04808348999893058	0.048044781852947714	0.04804173521097732	0.04808457102197344	0.048108167877960295	0.04805122979593941	0.04813971024704341	0.04810588503815944	0.048056521405142584	0.04805048651913621	0.04813559955653864	0.04822456000218158	0.04827699152298612	0.048379558762565285	0.04828705163372949	0.048306238961989226	0.04831544542944678	0.04832845363509574	0.04827155645337607	0.0483614651125075	0.04822708363998506	0.04816197953518279	0.04809744984234187	0.04810581550885276	0.0481762997372915	0.04812274311166974	0.048211245993170684	0.04818969359548722	0.04822921038887571	0.04830366375287493	0.0482615227674685	0.04825494561214816	0.04832577391509877	0.04834254208919894	0.04826867255374778	0.04829232009427693	0.04831953663669385	0.048285358215192864	0.048202210461440416	0.04815137433844611	0.048152182805231016	0.048047392101998314	0.0479355742583338	0.04788403862057876	0.04789811858414795	0.0477867009211419	0.04771697260373944	0.047748718468968	0.04790523884066626	0.04785835027681281	0.04790812433122857	0.04797177042816924	0.04796249394778888	0.047937649117148	0.04805499921118628	0.04819024734058194	0.04826825532183288	0.048279160448042376	0.0483593858194359	0.048370948960146244	0.048324129575403364	0.048250905035285764	0.04812941865148505	0.048084029887553045	0.04805109478913147	0.04808128954859609	0.0480847176754976	0.048260063085979465	0.048347411195951616	0.04844727509488915	0.04841648598753796	0.048387456041005895	0.04827137085415882	0.04829482136427196	0.04828125679640096	0.048302411796530956	0.0482584416422107	0.04814324887457681	0.048321614338301976	0.048204935751290125	0.048151699825713	0.04818378862504541	0.04823439384975386	0.048293900138187566	0.048417594366919246	0.04829565502380787	0.04813097486059939	0.04814955641257032	0.048209697199024217	0.04814839697719994	0.048148319143225364	0.04821643119037993	0.04831762670393873	0.048324170755797834	0.048272429975972767	0.04821840874147967	0.04818431805776429	0.04817886906755936	0.04809249394239919	0.048008904663579655	0.047922120350241314	0.04784367062667411	0.047766189616266864	0.04773915482485025	0.04780747688308395	0.047873736619403945	0.047864007440035564	0.047842238918309674	0.04784102909236126	0.047871121952549764	0.04788533571404185	0.04793480165186541	0.04801018321245645	0.04798426338795242	0.048114095061719556	0.0481782707023155	0.04823096741539996	0.048147510569676054	0.04811132316018693	0.048003121398116785	0.04807407277940404	0.048110803625174024	0.04812602609874116	0.04805540107733552	0.04800540726685414	0.048126692829331054	0.04816210904405274	0.04810763771534846	0.04806319772206052	0.048048539422227914	0.04806147639486384	0.0480226196358815	0.04794761519969843	0.047940820456271405	0.04807384406926886	0.04811865284474092	0.0480224409762179	0.04813049956011806	0.048116217811846614	0.04814898111851741	0.04800546458761861	0.048024656285414816	0.048018351628590444	0.04810153687455212	0.048104739862805	0.048046939690977314	0.047980975592144495	0.04799253721170719	0.04794991180072004	0.047853860505728166	0.047743125742802275	0.04785101696384839	0.04798389649193927	0.047958544120318705	0.04791531862401399	0.047909583737418465	0.04800249457756757	0.048074824427769475	0.048050434983227995	0.04800529145811178	0.048032784240937744	0.04813816023985315	0.0482378284217093	0.04826701959236455	0.048221241687741896	0.048206712718094	0.04829478464774223	0.04823507353233648	0.04826868140590986	0.048189905501480425	0.04812875506088857	0.048153579873684495	0.04808753074930267	0.04807413400113076	0.04810568217614402	0.04812762523175827	0.04811556196813755	0.04813348965394712	0.048182942945773036	0.048186321287473445	0.04808340655450279	0.048081980466936916	0.048122510220590914	0.04814529710693158	0.04817002105283406	0.04817499422039275	0.048101859518228415	0.04804127421583515

#HU treatment
bins(size=10bp)	1	2	3	4	5	6	7	8	9	10	11	12	13	14	15	16	17	18	19	20	21	22	23	24	25	26	27	28	29	30	31	32	33	34	35	36	37	38	39	40	41	42	43	44	45	46	47	48	49	50	51	52	53	54	55	56	57	58	59	60	61	62	63	64	65	66	67	68	69	70	71	72	73	74	75	76	77	78	79	80	81	82	83	84	85	86	87	88	89	90	91	92	93	94	95	96	97	98	99	100	101	102	103	104	105	106	107	108	109	110	111	112	113	114	115	116	117	118	119	120	121	122	123	124	125	126	127	128	129	130	131	132	133	134	135	136	137	138	139	140	141	142	143	144	145	146	147	148	149	150	151	152	153	154	155	156	157	158	159	160	161	162	163	164	165	166	167	168	169	170	171	172	173	174	175	176	177	178	179	180	181	182	183	184	185	186	187	188	189	190	191	192	193	194	195	196	197	198	199	200	201	202	203	204	205	206	207	208	209	210	211	212	213	214	215	216	217	218	219	220	221	222	223	224	225	226	227	228	229	230	231	232	233	234	235	236	237	238	239	240	241	242	243	244	245	246	247	248	249	250	251	252	253	254	255	256	257	258	259	260	261	262	263	264	265	266	267	268	269	270	271	272	273	274	275	276	277	278	279	280	281	282	283	284	285	286	287	288	289	290	291	292	293	294	295	296	297	298	299	300	301	302	303	304	305	306	307	308	309	310	311	312	313	314	315	316	317	318	319	320	321	322	323	324	325	326	327	328	329	330	331	332	333	334	335	336	337	338	339	340	341	342	343	344	345	346	347	348	349	350	351	352	353	354	355	356	357	358	359	360	361	362	363	364	365	366	367	368	369	370	371	372	373	374	375	376	377	378	379	380	381	382	383	384	385	386	387	388	389	390	391	392	393	394	395	396	397	398	399	400	401	402	403	404	405	406	407	408	409	410	411	412	413	414	415	416	417	418	419	420	421	422	423	424	425	426	427	428	429	430	431	432	433	434	435	436	437	438	439	440	441	442	443	444	445	446	447	448	449	450	451	452	453	454	455	456	457	458	459	460	461	462	463	464	465	466	467	468	469	470	471	472	473	474	475	476	477	478	479	480	481	482	483	484	485	486	487	488	489	490	491	492	493	494	495	496	497	498	499	500	501	502	503	504	505	506	507	508	509	510	511	512	513	514	515	516	517	518	519	520	521	522	523	524	525	526	527	528	529	530	531	532	533	534	535	536	537	538	539	540	541	542	543	544	545	546	547	548	549	550	551	552	553	554	555	556	557	558	559	560	561	562	563	564	565	566	567	568	569	570	571	572	573	574	575	576	577	578	579	580	581	582	583	584	585	586	587	588	589	590	591	592	593	594	595	596	597	598	599	600	601	602	603	604	605	606	607	608	609	610	611	612	613	614	615	616	617	618	619	620	621	622	623	624	625	626	627	628	629	630	631	632	633	634	635	636	637	638	639	640	641	642	643	644	645	646	647	648	649	650	651	652	653	654	655	656	657	658	659	660	661	662	663	664	665	666	667	668	669	670	671	672	673	674	675	676	677	678	679	680	681	682	683	684	685	686	687	688	689	690	691	692	693	694	695	696	697	698	699	700	701	702	703	704	705	706	707	708	709	710	711	712	713	714	715	716	717	718	719	720	721	722	723	724	725	726	727	728	729	730	731	732	733	734	735	736	737	738	739	740	741	742	743	744	745	746	747	748	749	750	751	752	753	754	755	756	757	758	759	760	761	762	763	764	765	766	767	768	769	770	771	772	773	774	775	776	777	778	779	780	781	782	783	784	785	786	787	788	789	790	791	792	793	794	795	796	797	798	799	800	801	802	803	804	805	806	807	808	809	810	811	812	813	814	815	816	817	818	819	820	821	822	823	824	825	826	827	828	829	830	831	832	833	834	835	836	837	838	839	840	841	842	843	844	845	846	847	848	849	850	851	852	853	854	855	856	857	858	859	860	861	862	863	864	865	866	867	868	869	870	871	872	873	874	875	876	877	878	879	880	881	882	883	884	885	886	887	888	889	890	891	892	893	894	895	896	897	898	899	900	901	902	903	904	905	906	907	908	909	910	911	912	913	914	915	916	917	918	919	920	921	922	923	924	925	926	927	928	929	930	931	932	933	934	935	936	937	938	939	940	941	942	943	944	945	946	947	948	949	950	951	952	953	954	955	956	957	958	959	960	961	962	963	964	965	966	967	968	969	970	971	972	973	974	975	976	977	978	979	980	981	982	983	984	985	986	987	988	989	990	991	992	993	994	995	996	997	998	999	1000
strong_nuc	0.08831220428576604	0.08856037611267614	0.08854286134331935	0.08885628895602694	0.0888217587627101	0.0888342820707413	0.08877440725392116	0.08855261221178937	0.08831933940437282	0.08839086990433884	0.08804454554049641	0.08798906324810177	0.08789562530186804	0.08791419784639289	0.08819040388111968	0.08844277024535908	0.08864988038484618	0.08867709717796192	0.08894329185800318	0.08910324258971142	0.08860057494798061	0.08838760852839952	0.08813823826862525	0.08826943474587667	0.08819296208861656	0.08775915851459583	0.08760255036588087	0.08755997171642114	0.087476954383806	0.08765971412773386	0.08746346013250836	0.08719267451599577	0.08741386338459536	0.08775077423879098	0.08776668062999905	0.08786307820395257	0.08791977835316699	0.08785043044050798	0.08799604248136499	0.08825574527350076	0.08820870514851901	0.08833916961442029	0.08842175622401596	0.08826300835751348	0.08804610246339052	0.0880002052853388	0.08809044468880171	0.08837760959594042	0.08842442403407891	0.08842349678002569	0.0884971642330431	0.08855270957183206	0.08853330563106707	0.08846737141736884	0.08864938531597624	0.08861238366039266	0.08858128665234104	0.08853267410178159	0.08857540112841261	0.08862448402988353	0.08880407011465043	0.0889628719490697	0.08910503883714896	0.08937198279524755	0.08923434546651585	0.08941531707165333	0.08955472644982468	0.08949128702502719	0.08932958082759977	0.08910618875327775	0.08870898220888147	0.0886792116879815	0.0887303900320921	0.08865645533987687	0.08874269961796716	0.0888117559205572	0.08872205316439273	0.08861944459528162	0.08841258592510991	0.08840031824178633	0.0881448478520205	0.08831579891526851	0.0885378755491316	0.08875689772280793	0.08905726315788687	0.08947982811818804	0.08960470070115019	0.08969353256720088	0.0898501697491116	0.08965988307093216	0.08950956563717759	0.08947370469797876	0.08929525456759232	0.08919682568787558	0.08896528111281961	0.0886694511379858	0.08866094940603553	0.08891433156519594	0.08893830672587638	0.0889115099599863	0.08898453398475027	0.08854089586403704	0.08868278630832031	0.08891821494731345	0.0889926452088372	0.08904756726989073	0.08903355818624539	0.08909260714505	0.08940644489786756	0.08951414783037324	0.08975444575704385	0.08968162184265753	0.08938188142674078	0.08916729579637454	0.08933016239844135	0.08921603795143884	0.0893262883464608	0.08938601385856422	0.08920783666932651	0.08930124231667907	0.08929708582968512	0.08934777780741769	0.08951215663637956	0.08969269603315408	0.08962855613987526	0.08993385981882068	0.0896290953376707	0.08935339669403657	0.08945285092517674	0.08924032027620471	0.089265981719318	0.08906107745234093	0.0888649809369004	0.08865979474331824	0.08895079761122135	0.08900115569845739	0.08927636025510573	0.08955603290124711	0.08958948500050856	0.08959911289520803	0.08960461371526943	0.08963167977829366	0.08956859658854807	0.08975335642723138	0.08956880479323583	0.08960165820561782	0.08947996998719454	0.0894791982111872	0.08984857647421206	0.09014504170187362	0.09025291421734612	0.09035187746652079	0.09038499268326963	0.09054439543198767	0.09064767725239338	0.0906898680684694	0.0901366320956998	0.0900022101025399	0.08980062335876277	0.08967592629591473	0.08951509750035073	0.08933661574737656	0.08955819742735384	0.0892620088252113	0.0892595668617103	0.0892148946188713	0.08879240664198164	0.08881215375132635	0.08907822757784499	0.08935207884321186	0.08938853438157689	0.08941579431761029	0.08944725889973337	0.08975874800830749	0.09001736023924586	0.0901648874811931	0.09019736830821011	0.09013870030850649	0.08996182537535766	0.08981422602121505	0.08967409238740033	0.08948285595391	0.08935354561863224	0.08954066694709191	0.08974097925165714	0.08956371897846696	0.08995580687117677	0.09040340223772465	0.0903482675594111	0.09051777723820552	0.09012697817941318	0.09007983708977417	0.08977923435695725	0.08983633219049901	0.08978215486213476	0.08969696602581834	0.08976151180824794	0.08984377095594293	0.08990034164494878	0.08950288319363203	0.08975713103916043	0.08973444126629468	0.08952362451845938	0.08946543177927666	0.08952820596657368	0.08961239039686518	0.08979561472499979	0.09014156055455066	0.09000955128521676	0.0900484116098148	0.09016388996364061	0.09039289984410578	0.09018984117247988	0.09017800030808137	0.09022942114013746	0.09042367403529428	0.0905641420462628	0.09047963468466567	0.0903241493381693	0.09029878097065579	0.09018795918408447	0.09051552161525135	0.09058559214301037	0.090029023331057	0.08975307992598501	0.09013652548354895	0.09018010596613438	0.09035628559661392	0.0904340379151713	0.09015161637512654	0.08988038236383634	0.08998360247844359	0.08982025522381018	0.08969158745602153	0.08964095444532712	0.08940114998356109	0.08956729364833638	0.08943759894068208	0.08949505830938818	0.08965506317885118	0.08973821642219448	0.08958178083710967	0.08934389270526495	0.08925765453908964	0.08932197455822337	0.08932060805171521	0.09016353582966635	0.09021046122051744	0.09025149637187406	0.09003316530640755	0.09016066806115755	0.08996367872457513	0.09006126385066343	0.08966545819726895	0.08931456341066601	0.08930993465966507	0.08972870706945099	0.08981067877640021	0.08985379376576663	0.08967946911528624	0.0898165733683839	0.08982261160905691	0.090264808152726	0.08991796008511004	0.08962079015339103	0.08929281122088076	0.08918668669749615	0.08920481326673614	0.08881454355746125	0.08861702738084537	0.08851274569115587	0.0886263372272298	0.08901963686228369	0.08940102411027985	0.08958077823568603	0.08979459758841252	0.08999555805963429	0.08974290059666043	0.08960912509878119	0.089278347058694	0.08910062774402766	0.08902225708601931	0.08921966300669598	0.0891586755556394	0.08902713835865109	0.08926548308878797	0.08946767799015588	0.0895788777741089	0.08958652667188373	0.08939422284276699	0.08949160965989235	0.08995342011698972	0.09018702231357978	0.09001784827571113	0.09002513459983842	0.09027362130066321	0.09023610761023748	0.08992427730277863	0.08997060836493154	0.0894241968117882	0.08912462973483984	0.08898161993371001	0.08875340720779208	0.08874712094485443	0.08888881104286082	0.08907679911762681	0.08909081107827542	0.08917665850990543	0.08946317980188204	0.08939876978950888	0.08930834168681827	0.08914915521443662	0.08900219701257446	0.08914138079401027	0.08931198996302495	0.08942717657020537	0.08938335593009218	0.08941046380817891	0.08952749784938732	0.08954659810392539	0.08966972355173229	0.08954205551532875	0.08970206601643367	0.08945121437886007	0.08961515168224007	0.08974793374804732	0.08989703658079011	0.08961133413760662	0.08960653611179586	0.08962396337404374	0.08978653123126604	0.08981158453726579	0.0898732072898962	0.08974886622148807	0.0897858410925445	0.08973210347382954	0.08980737826757798	0.08961867391213837	0.0895264317801345	0.08944915437949347	0.08942616449139404	0.08937846707788312	0.08930151948158817	0.08915976928484863	0.0886313999710483	0.08872340673617109	0.08907717806971302	0.08929304964244994	0.089161679715807	0.08952457589101066	0.08950008219994564	0.08949747265672207	0.08977372698300869	0.08967781545954444	0.08968308982417698	0.08955792264510883	0.08952600648427468	0.08945373408254335	0.08966477717323292	0.08979331400536208	0.09003466688746302	0.09008181166538536	0.08997327068476463	0.09011851624061798	0.09028011613850494	0.09028950383239823	0.09027752212846127	0.09059668831490597	0.09055861021226502	0.09061266304054197	0.09082532022110507	0.09080056290923284	0.0910111500311182	0.09092984096905321	0.09077669657035074	0.09057087559777954	0.09050984276127755	0.0904708580410038	0.09059020957796099	0.09064309212719106	0.09054493284591753	0.09039572062147895	0.09043772610910088	0.09042609083771523	0.09069990000827945	0.09062672619120538	0.09031533133723438	0.09048703542182795	0.09072209392619383	0.09071027616953309	0.09072206926812061	0.09056744981800503	0.09049346893761544	0.09034968563729967	0.09023600599076442	0.09033989385077232	0.09032046658725289	0.09029261991299464	0.09021004552103795	0.09010737488524491	0.09002783867533841	0.09010762272508945	0.09026984003333523	0.08996749546663547	0.08999704692538896	0.08979630039180699	0.08978960460484538	0.08996819118899757	0.09004959423410572	0.090090921471081	0.09020319620858004	0.09066836515327713	0.09081990052749579	0.09071548468660039	0.09069269138910671	0.09042444347770477	0.09031903637698549	0.09017213979529015	0.08995833978750592	0.08999385218939007	0.0901522454469246	0.09028730896334207	0.0904659319390277	0.09060736940727324	0.09081676228819786	0.09069227513681549	0.09074958468424299	0.09084131229999293	0.09091211175380343	0.09082561470446537	0.09104382578868492	0.09091658788585316	0.09093978522454034	0.09095517207474095	0.09063787323004278	0.09039931442246837	0.09044368797281567	0.09053560114869685	0.09039878378659845	0.09023760839859199	0.09033798442191385	0.0903617649870499	0.09084330676438997	0.09098796415567298	0.0910988071013771	0.09133979912909705	0.09126405251150109	0.09137894010546453	0.09176287537259199	0.09152323826721422	0.09112915777538853	0.0912630622316602	0.09105863521387533	0.09125539082354513	0.09129569249598134	0.09140191457359852	0.0913700666118857	0.09172401013413198	0.09194035828673888	0.09212349936936891	0.09208882419516289	0.0919772396792249	0.09185886076343926	0.09175505068066682	0.09185752481484451	0.09199462474711728	0.09228834551925354	0.09234598850887685	0.09212498852924707	0.09175666040485887	0.09177120915597578	0.09185682325286264	0.09142709800159256	0.09130593246241764	0.09134157080516872	0.0913926401714188	0.09196692143589734	0.09256398894841686	0.09267580527666122	0.09323399860197294	0.09386960844440716	0.09386571946623501	0.09371670116234526	0.09343356075118732	0.09259540452355818	0.09162982551765887	0.0907199161031236	0.08984322013503412	0.08899041106856218	0.08892009098043628	0.08906142427239218	0.08916449914045571	0.09005844396142712	0.09165741213583073	0.09284419853511112	0.09346955014025687	0.09365223075156945	0.09407629344769866	0.09458197838014538	0.09542202359238276	0.0956842073682802	0.09521684177344057	0.09476531121228081	0.09444752859992352	0.09420664541199127	0.09365151636248285	0.09245666321385329	0.0906319450466492	0.08911632224694915	0.08867049293940464	0.08858961923470894	0.0891903502454215	0.08968368129195362	0.09036236716735097	0.09205360355969011	0.09353240277049134	0.09429081445982938	0.09435801784829023	0.09433782050700265	0.09384549741262817	0.09371829748515546	0.09284247558664172	0.09148014344192984	0.09065636666178419	0.09062219857531136	0.09077564456399817	0.09117205232153666	0.09136106951690014	0.0913649115225375	0.09129837072358482	0.0915344254662855	0.09172273752059037	0.09205204943842728	0.09164046362655187	0.09142682715818606	0.09115101376619196	0.09102927766083808	0.09101396050349901	0.09113572429731279	0.09112140301888973	0.09081908826354908	0.09074017610377777	0.09078183339607565	0.09089797507161829	0.09110289405445303	0.09123136821386264	0.09130998643737431	0.09122382023301037	0.09159615967551123	0.09174286135177336	0.09153487968312382	0.09153707910894066	0.09151834552538012	0.09142164519898018	0.09152887935488253	0.09152527474082027	0.09130790114836201	0.09118842689106223	0.09092056058338736	0.0907873463632505	0.09063919737798093	0.09028088664850402	0.09005642593094514	0.09023693776800779	0.09022444872706663	0.0902967367713399	0.09020491920147304	0.09002503732862244	0.09034426476097455	0.09030712250214562	0.09017353794530024	0.0902340446337361	0.09067872694355741	0.09081905396541182	0.09086100138890911	0.09077059010122447	0.09095678174412661	0.09084896192100295	0.09090689595748216	0.09077319721359368	0.09053990661307598	0.09076491796401259	0.09084288816199747	0.09070007591774593	0.09064777331470271	0.09063118900414462	0.090538153554297	0.0905550206598547	0.09048473365586208	0.09045222503964362	0.09046452188093713	0.09071961440517615	0.09067224517663854	0.09056674672296436	0.0904941092644447	0.09054977786383421	0.09055013961615724	0.09076520332149818	0.0905767718116517	0.09073801755859105	0.09098176820535812	0.09078884112227395	0.09058057774091885	0.09008040959748291	0.08984724456589219	0.08965282697040937	0.08955471251795964	0.08954923620423125	0.0897138240671247	0.08989616382095186	0.08993268841513274	0.09002980272376734	0.09006264302011081	0.08991331418315233	0.0898468798947412	0.08970052659122539	0.0897534560046126	0.08972781838443843	0.08946708776671734	0.08942899705117283	0.08949160633295955	0.0896718319598036	0.08985743180681971	0.08969010998229658	0.08974031641267476	0.08993678289679109	0.09047778156290849	0.090552521458816	0.0905904910647409	0.09062920103456001	0.09059478579870936	0.09065273724863979	0.0907360365545428	0.09027125314363907	0.09016804430601544	0.09014040987745454	0.09000978918223008	0.09014289477173501	0.09028454708704897	0.09026061847811719	0.0902888402420738	0.09020722599419166	0.08995880794234903	0.09003738493844163	0.09035251113407605	0.09019889845701785	0.09003731499379578	0.08997804821867149	0.09012984495355172	0.09025141256739778	0.09023437572633215	0.08989723714384461	0.08963513945989486	0.08944105327253535	0.08948070853030962	0.08952960661257967	0.08958363919356364	0.08951911672724906	0.08953516975857326	0.08968674061914753	0.08996664369320731	0.0899199444409675	0.08985698311692855	0.08983813867612306	0.0895940205762937	0.08944233026249565	0.0893972821234166	0.08936800367988208	0.08929692965082961	0.08897120080461296	0.08888041789293044	0.08912879576897645	0.08929178222945386	0.08924840115178026	0.08916929276254096	0.08929373659528912	0.08931810478504473	0.08929308056422851	0.08915596895777148	0.08954249068630722	0.08930679915677303	0.08932298667739888	0.089293795871077	0.08929691401674955	0.08941651284968508	0.08931914197235927	0.08899848598593606	0.08909639307526405	0.08904098558809952	0.08890147260909226	0.08911459332229964	0.08930273334572769	0.08928132403654528	0.0890827018944944	0.08888801207370926	0.08877112850355978	0.08892220136011542	0.08882733283910109	0.08893368458387664	0.08879105477663926	0.08865229254076003	0.08861839141763192	0.08877220778467054	0.08897586587083595	0.08894610979960171	0.08881866225123637	0.08878548135166088	0.08896728607552461	0.08895455862124715	0.08943300556227476	0.0894556258401249	0.0897255526677668	0.08972549822988131	0.08970063725831173	0.08959247677687363	0.08955764062114537	0.08916254650422673	0.08876197211807461	0.08902374241394723	0.08881018717974198	0.08883692989278269	0.08937225603814027	0.08978019283910955	0.08966834445477205	0.08957525405784508	0.0895820143341651	0.08961481980394133	0.0895769509868602	0.0892569498898029	0.08905191507819586	0.08902579577522074	0.0889374525291588	0.0891086845753463	0.08918855855391095	0.08912331739693338	0.08899607118511002	0.08901151952160903	0.08925365929922677	0.08903472786171776	0.08924060866881087	0.0889144124106301	0.08867790747557008	0.08849062721601286	0.08879866087205829	0.08888014289535168	0.08896018884535345	0.08888627146333619	0.0889496562157626	0.08905033864179514	0.08932697640982527	0.08937978790823889	0.08938977849831437	0.08932220536654176	0.08935847424085219	0.08937061867695553	0.08950387102957197	0.08956698587139418	0.08940195833246559	0.08917013039075128	0.08923598229357237	0.08928529095484897	0.08914717109022444	0.08912792205412343	0.08920788727489146	0.08905016934221559	0.08919899437740186	0.08929187213630257	0.08913320076019873	0.08957271887294159	0.08963410983273461	0.08966451469953857	0.08953632718921521	0.08922887161537205	0.08909576843835938	0.08869889049713431	0.0886085504568205	0.08830359886760596	0.08835450342387526	0.08839702800705565	0.08848608647494727	0.08845357515455886	0.088574442308863	0.0888331865564688	0.08904689393473558	0.0889261255893963	0.08910457942964309	0.08916110091742338	0.08898014977991053	0.08891305573668244	0.08872623924858188	0.08848033613600392	0.0884329774671615	0.08869217821474913	0.08881563686344787	0.08894538022828609	0.08903588594507143	0.0888367237123503	0.08915495097129533	0.08942746137324968	0.08938418564493668	0.0893928044644064	0.08924266534103002	0.08911895406344975	0.08916259826630739	0.08919888088830973	0.08932970821007315	0.08932609281201459	0.08920231147270091	0.08887705212382195	0.08877884590742202	0.08873262148005814	0.08886501546465157	0.08878912209528816	0.08866422751234738	0.0886641404636702	0.08877845675669298	0.08910726352569609	0.08924255539889772	0.08936837681968887	0.08906981940381295	0.0886919016329058	0.08899929596596852	0.08885442797588652	0.08870121931144556	0.0885798011231001	0.0883628520318757	0.08837153370392413	0.08851108265701561	0.0885845541224308	0.08839679287858727	0.08845041180457815	0.08878802234578759	0.0890756866140028	0.089292909796763	0.08917965565843612	0.08923153207274896	0.08935716626112646	0.0896128238770846	0.08926097436847545	0.08884328784761411	0.08877241339714108	0.08898320472521072	0.08905182928034769	0.08916443964290122	0.08895867893697579	0.08908955151676624	0.08926197001915491	0.08910420256118168	0.08872227798899823	0.08842334132167526	0.08836062137180564	0.08857847301039284	0.08863414760662022	0.08863322791969239	0.08887072510385408	0.08904842665129023	0.08942956775044601	0.08972046754452104	0.08981253899861179	0.08971295445364175	0.08992582238211243	0.08993048639903484	0.0898366350054597	0.08946780986754602	0.08903948466130862	0.0888367450316076	0.08855346091488396	0.08837941349231433	0.08841604223093523	0.08883453082409079	0.08905953439479039	0.0895064531485169	0.08936520838480258	0.08938998006377062	0.08925448654269011	0.0892700111280461	0.08928036922506594	0.0890371298089684	0.08899838959405737	0.08871324404871438	0.08855436221317245	0.08864420510006829	0.08887242465950222	0.0886861745627118	0.08849691678163892	0.0884444713426855	0.0886410301734688	0.0887322546954308	0.08917277013453012	0.08917794479043813	0.08897434883959304	0.08880239681495046	0.08874296728913608	0.08857379055339755	0.08864786794271272	0.08851677477901512	0.08841156683426507	0.08860173613251118	0.08858376658873932	0.08873651586208996	0.08887318610181982	0.08907331014975044	0.08927504579490594	0.08927445604916119	0.08928104317438641	0.0891121974623737	0.08903371541968182	0.08876453881797271	0.08852342049849281	0.08846499194480374	0.0882886217825388	0.08821161096583462	0.08836029220176106	0.08853514368691259	0.08854719241381333	0.08866257734594983	0.0884427531009108	0.08864678878997961	0.08826637975306785	0.0879205958951777	0.08810119405899082	0.08799438693177503	0.08792163167412582	0.08802292207951302	0.08794490538707261	0.08785669223825922	0.08812626440670238	0.08810690028536065	0.08820196506917581	0.08838008087007765	0.08848729656094835	0.08874830777946391	0.0891325727053603	0.08921889418162984	0.08897371183307178	0.08916703414933098	0.08937681233495498	0.08913527668880004	0.08917207613786558	0.08910273476084193	0.08889143871616516	0.08898924764663985	0.08878894442849278	0.08871184296533309	0.08887567925033178	0.08915984443387366	0.08908036595971885	0.08922847248869617	0.08951177049484049	0.0894683945507833	0.08930460500567923	0.0891196464273089	0.08869942225139733	0.08871502057172562	0.08863904096894627	0.08855445265535886	0.08842533347022627	0.08840154556639242	0.08893151933575945	0.0887012387027866	0.08906561423166218	0.08909075679946547	0.08922579832623086	0.08917749362539937	0.08904988429869963	0.08879766115446953	0.08870435224721737	0.08851894934491598	0.08828979829416475	0.08824522807124582	0.08835261920051775	0.0881406321633007	0.08809110565897309	0.0884530738097113	0.08831086292499983	0.08783963683529634	0.08788575553087347	0.08806545265959885	0.08825478435778669	0.08829944730446833	0.08827408863265217	0.08837998455740738	0.08847540539984845	0.08860805967658097	0.08855653493534257	0.08870185172533569	0.08885699500574609	0.08888589931039319	0.0888049499437837	0.08871720691486393	0.08882443342121141	0.08880000755594691	0.088904893098719	0.08897927430043354	0.08903382363069082	0.08905253181994137	0.0891175752685879	0.08951860205570152	0.08966715209202872	0.08975156864112024
random	0.08367854293315048	0.08378914298018465	0.08390745756016084	0.08397914001656455	0.08383025711347845	0.08385505044185683	0.08391356414669032	0.08381155846214189	0.08380575593666956	0.08395096617767697	0.0838972740414777	0.08388022591822065	0.08395042833988797	0.08389990613729818	0.0836620826940825	0.08380915143809502	0.08369312607875688	0.08339683853616153	0.08337240127430001	0.0833123380955465	0.08312944738928672	0.08335207981251065	0.08337813122186315	0.08325125776819177	0.08317489260371033	0.08324463954864872	0.08357064507106565	0.0834839247742515	0.08354992531474356	0.08342832762473938	0.08355140602219122	0.08361840929682231	0.08392736333792301	0.08392768582702463	0.08387258240493685	0.08392838415136031	0.08374513569388707	0.08411493176957642	0.08395726220876099	0.08370832002227073	0.08365617050826869	0.08362174149302086	0.08364632762297988	0.08392643157373231	0.08395509588769667	0.08401632450461764	0.08403730754990806	0.08389692265794613	0.08356710672509239	0.08352680798184826	0.08360080928448069	0.08385166828767503	0.08384530825748257	0.0839235207438675	0.0841747679309494	0.08432938013165638	0.08404952718362477	0.08377597511266632	0.08371159126970397	0.08356249307763006	0.0832961659346767	0.0832923477901228	0.08334053780313214	0.08314146153591043	0.08328777267931887	0.08347862110326969	0.08353102346534026	0.08324003828649995	0.08339532383059656	0.08372924343407114	0.08359035898447185	0.0839070487740692	0.08349417444611898	0.08326775730505616	0.08362472258401701	0.08392524363837951	0.08400214069447474	0.08394657752241946	0.08403612921605287	0.08385995307878735	0.08408289208892349	0.08391822413792455	0.08347605485342263	0.0831647661237291	0.0833131028928277	0.08299965748470926	0.08273360474827599	0.08286018603960789	0.0829944657447879	0.08296166250538937	0.08316312657513682	0.0832717655955197	0.08330694428471669	0.08360768029689894	0.08384494581443311	0.08408353508046643	0.08425571501339076	0.08397211587358694	0.08393277185204204	0.08360529916704665	0.08371699529940829	0.0834816348755802	0.08338670175554028	0.08308409929828628	0.08297697567038519	0.0827527458273827	0.08251598627229408	0.08290736313107401	0.08342382434406628	0.08346989608578159	0.08328629103040187	0.08339706200317369	0.08328626743840296	0.08334391028805992	0.08336409106172249	0.083102758974353	0.08307628378155929	0.0834436647425481	0.08356344538397481	0.08370024333454187	0.08373151437592928	0.08353734133492799	0.0836990423559172	0.08385490565469622	0.08395092438043619	0.08408448391836733	0.0841820640841965	0.08432360011324773	0.08471534491108663	0.08486004780532448	0.084644781784491	0.08437694596733612	0.08432849952057556	0.08421359168840843	0.0839277298317602	0.08401640665715707	0.08382572876520965	0.08379568504066627	0.0838871411978762	0.08424844043917669	0.0843080944228562	0.08425457860933985	0.08452769431869812	0.08434044439704104	0.08450127733594588	0.08470550737819625	0.08456038269544713	0.08409299261050969	0.08387176338786465	0.08355370750831329	0.08338883902101014	0.08357080452320613	0.08334969715972652	0.08324073359085671	0.0834673602987708	0.08399600616583948	0.08441200209413138	0.08447734122640663	0.08493533545541382	0.08507136645489514	0.08483218447566704	0.08493438689231225	0.08426396159682725	0.08375537541725325	0.08343864762566498	0.08333296716150244	0.08338074745261459	0.08361164060788484	0.08359280273034696	0.08377780035083698	0.08393406229290361	0.08410646324819725	0.08424246263226948	0.08426236810650498	0.08435612795216252	0.08388976372346298	0.08399762462541946	0.08383730188616191	0.08356327851660163	0.08294975558201295	0.0828279074160087	0.08282194007241275	0.08279526490790921	0.08317367137350778	0.08326870807266859	0.08319635119343441	0.08336876806638446	0.08371099181908351	0.08383983522066336	0.08377611361903278	0.08368603893482689	0.08362168947280843	0.08344853538156072	0.08372048112769019	0.08383256640222542	0.08356400435829968	0.08355199440878106	0.08333421145970382	0.08333957695238145	0.08369716312596777	0.08380677976110947	0.08377410702662595	0.08369562593672673	0.08394292276435639	0.08397613321142963	0.08434191684966436	0.08467114324179938	0.08481836265115428	0.08497303046037284	0.08477277873257592	0.08460265548395066	0.08425398754459608	0.08415350969784392	0.08396827665972131	0.0838195421083962	0.08358881849633523	0.08385227186184263	0.08414919329750109	0.08417456773870474	0.08426183668963115	0.08409822457711565	0.0838302085652332	0.08390991907128266	0.08377162320338212	0.08361827291499548	0.08356646323210903	0.083843704071062	0.08375206100645073	0.08345283452134489	0.08334064634755069	0.08344435408159298	0.08350484834894137	0.08365775495584958	0.0833682609000638	0.08341695305116914	0.08331360741797805	0.08344245569241458	0.08375044589191195	0.08340647578708028	0.08337843931543375	0.08355303206579061	0.08352475549028207	0.08351396951096872	0.083270780355885	0.08339804424482651	0.0835542749707738	0.08358341038726548	0.08358216830790265	0.08373957129480449	0.0839426591589539	0.08368392471793681	0.08394340801117316	0.0837912962913811	0.0838777557573094	0.08423659286355055	0.08420950253857035	0.0841841902233373	0.08382348081270982	0.08401205998268442	0.08398109289146016	0.08391568571047896	0.08374654004044854	0.08389938121692499	0.08414637393898557	0.08398749342126437	0.0840397822024848	0.08426474567066716	0.08424563863786777	0.08395338842892504	0.08396972700739003	0.08398444397744496	0.08404848309355532	0.0843650144262895	0.0844888203240003	0.0841293989727113	0.08400498135818363	0.0836534090728031	0.0836748050605084	0.08333615614407683	0.08312622552163779	0.08301227848477322	0.08331747310512923	0.08369297848462161	0.0841447558527256	0.08430137154626176	0.0839103743110018	0.08399685469114575	0.08431344588599606	0.0844352459054616	0.08437418750834477	0.08421026924618509	0.08393066135657196	0.08388219678180216	0.08401209567295952	0.08434817815231668	0.08402664949343411	0.08374282685406138	0.08352355558138999	0.08360522245889111	0.08400197736453195	0.0841659802448375	0.08450085168893393	0.08496283041248574	0.08530753176407092	0.08555058578389625	0.08594009710660076	0.08632684802471913	0.08642198733243416	0.08600229573272114	0.08508890305644144	0.08505561501330965	0.0851472024016532	0.08519886907026605	0.08493941208827509	0.08449960777017416	0.0842962776120352	0.0840379521356604	0.08382373990609819	0.08346379651123023	0.08331748705921492	0.0829373281501825	0.08311031567121088	0.08316893818460559	0.08325480679504127	0.08321323833731482	0.08348675338816013	0.08368725555072729	0.08379553743270234	0.0839588263470983	0.08404589579198146	0.08392834247724601	0.08398967311834586	0.08390725584209738	0.08388308149189212	0.08384805916744047	0.08356583867101096	0.08368437858189459	0.08377764943105169	0.08423008364623244	0.08458665261003169	0.08480000786844981	0.0845940644619716	0.08450464425468371	0.08480374020416516	0.08465418710934329	0.08426453604131862	0.08405683721943971	0.08381906831316607	0.08365380806521372	0.08369423454435405	0.08369795901803685	0.08335660600380947	0.08311852694289548	0.08331641190891402	0.08355630826437403	0.08350983909894912	0.08357006928901146	0.08357936469917664	0.08351722111393153	0.08344151665830637	0.0836475199436353	0.08343578719763241	0.08338794955528867	0.08344751177693706	0.08338058519787116	0.0831355887343806	0.08334965703946215	0.08347909418132123	0.08341013067088927	0.08322595255807169	0.08327853851878879	0.08299317289386665	0.08259441894934402	0.0829202764038838	0.08297273271672605	0.08310724383183006	0.08340446456028547	0.08345595505124848	0.08356212053404852	0.08384090795162237	0.08416011214731658	0.08409102709759936	0.08412155883945541	0.08401192405191026	0.08362651335491066	0.0835355428917387	0.08368673752447231	0.08368112538751266	0.08371462632839109	0.08357070879713409	0.08317378645605271	0.08322404072990729	0.08365945268111767	0.08341711916941015	0.08341304423443717	0.08301662315196075	0.08317182839959344	0.08337596172088407	0.08363945587595902	0.08370326421784517	0.08354676612338205	0.08375103016766701	0.08384863581859058	0.08386928307578322	0.08368510421868747	0.08394911522674393	0.08391600741804534	0.08402926019638202	0.0842429634980175	0.08403196645082858	0.08399232482520476	0.08410226242650491	0.08394647517944095	0.0840369600983183	0.0840109733418448	0.08412584524813084	0.08412840676932976	0.08433132291135749	0.08412699062776374	0.08361891374782014	0.08373385530065858	0.0838707867437056	0.08390043017634066	0.08379619993912986	0.08371137032527974	0.08368030550765207	0.08386739060120572	0.08383164155142805	0.0834553695183507	0.08322294012845911	0.08300607132951689	0.0830023469470632	0.08337823980456745	0.08354829550545931	0.0834051023691471	0.08312200101804738	0.08296319366675121	0.08287555518235229	0.0828127212043159	0.08276545543647239	0.08252720408852328	0.08255776241519219	0.08266667761264307	0.08318785424660727	0.0834455394290699	0.08349080024351772	0.08376911879846394	0.0837110815947549	0.08374288854384097	0.08387643301571818	0.08404565993197403	0.08414070632295821	0.08398937300547044	0.08374156314289946	0.08387352393268069	0.08410625625820713	0.08421577745664197	0.08424238532727024	0.08393817175289119	0.08413698750588731	0.08442097012301686	0.08445531469929558	0.0844057382755397	0.08448141204924639	0.08431208617063991	0.0843965682327323	0.08481823026248236	0.08510478032207112	0.08474847042635807	0.08482900535157299	0.0856765699596108	0.08596043851286461	0.08583512419947728	0.08556610035175072	0.08544657973264433	0.08549153394686651	0.08582137820035955	0.0853286028254237	0.0847064661806349	0.08422233161702335	0.0845280136539385	0.08425613034403345	0.08427176898883533	0.08412220421393345	0.08401187626911624	0.08384445970986588	0.08389767432833384	0.08407152148503014	0.0841618958277208	0.0840817815805382	0.08397683197148018	0.0840308054070364	0.08407746554928042	0.08442421407007403	0.08455217485244725	0.08478805470265335	0.0849085975352299	0.08478594751315018	0.0847131238030509	0.08474245649747596	0.08482403594958453	0.08471317224395622	0.08459034966403946	0.08435281999864191	0.08438497080537469	0.08442293977041933	0.08423880615166299	0.08412411913698617	0.08420094836983553	0.08410824164262111	0.08418674963594518	0.08415041529574162	0.08417566297424948	0.08419847963570602	0.08439740141992795	0.08452650297537995	0.08463395303689608	0.08460516256521866	0.08453568454927803	0.08482602226488246	0.08479586620642657	0.08492445785407766	0.08481259353208126	0.08478883459458941	0.08491269524066496	0.08484582126373892	0.08488829561546356	0.084447991366171	0.08443315584063411	0.08445830415042646	0.0846132365787646	0.08471832114697304	0.08442569404745363	0.08469139629828915	0.08498056542908858	0.08456682499661082	0.08474844095451257	0.08456303965041843	0.08432438923394975	0.08437594081652974	0.08476349470447098	0.08475518154192412	0.08502820307271618	0.08475418154326592	0.08488071344770995	0.08502233359303048	0.08500910279613139	0.08461430932619222	0.08482740598956093	0.08455597641604695	0.08422688450474926	0.0841356900436365	0.0843390174408744	0.08459884517851797	0.08427540337412368	0.08408060365646253	0.08398358419173324	0.08387348706969236	0.083924021902755	0.08386577514411189	0.0835809930753517	0.08350575424045223	0.08350698553320439	0.08358726458762238	0.08377612729240891	0.08430114855845297	0.08424514312248364	0.08406168267865147	0.08391899262391696	0.08418123032305466	0.08448490671805335	0.08443847443085412	0.08452800229931216	0.08408926058741553	0.08384623399587847	0.08382095134369125	0.08386186978392518	0.08388023391654086	0.08384120959706742	0.08400457770464623	0.08401444804753347	0.08374949262255588	0.08391855401548684	0.08401097739383809	0.08370338086513532	0.08353046927089923	0.08328817590581708	0.08329796946770644	0.08337619485617091	0.08335164782343203	0.08336422993638616	0.08309409737143782	0.08330818016985135	0.0835708717524184	0.08367517720793292	0.08324774715192465	0.08354502461548236	0.08374778501430664	0.08387800363391161	0.08394428533001087	0.0840617565240917	0.08405906136363116	0.08389757959877069	0.08363855301433591	0.0834943517459615	0.08331006589790885	0.08282014659578954	0.08281075845736928	0.08318011521347242	0.08309875173887467	0.08307241861013213	0.08332169543814179	0.08346754947495497	0.08327058247214639	0.08322568949418464	0.08308676515201813	0.08339593998992577	0.08333882409920666	0.08319792469545395	0.08328913826571181	0.08341743558754079	0.08351297732996964	0.08371111049147877	0.08372279622399721	0.08360094055766674	0.08389409628730708	0.08423892194170321	0.08431442060849968	0.08424883249738516	0.08439972761357278	0.08434970431467224	0.08416718394513331	0.08420848338256463	0.08408723094018843	0.08363345357696186	0.08375681807451846	0.08366131649376018	0.08362174372282193	0.0836955045451436	0.08340131946357836	0.08371262694700916	0.08414438408769352	0.08416877707305026	0.08413834586918813	0.08439431994505636	0.08438803571189146	0.08463648833450566	0.08471729142472997	0.08434482176756128	0.08391990294235946	0.08404940004046424	0.0840270744849393	0.08419822763512996	0.08435440809208898	0.08416778518117767	0.08398184772035977	0.08413835995541816	0.08421121234492471	0.08412718012484384	0.08423108331935235	0.08409034119940378	0.08419339174598459	0.08395057375398117	0.0841984807556746	0.08380959977911921	0.08360003631733647	0.08373303038228896	0.08403457911126987	0.08423839894598534	0.08442257677224252	0.0844333134672546	0.08451086146027888	0.084405335901124	0.08438314747021332	0.08432016331877192	0.08372410849103468	0.08352026940715175	0.08345332018731698	0.08325965660250473	0.08320731478632488	0.08339172844826999	0.08324044236749156	0.08318919209001145	0.08333517591601451	0.08341604674932426	0.08381495126541341	0.08369426241892912	0.083628250108346	0.08373668997660698	0.08377838021477514	0.08415787698571102	0.08420122766013552	0.08444209931061528	0.08455236500416519	0.08476911278295544	0.08478161241531447	0.08451499724803962	0.08429149106305528	0.08400309318310828	0.0841751932254753	0.08401914980668532	0.08405979193862674	0.08413398003830538	0.08422540091375873	0.08413272023550165	0.0845142065729221	0.08467199626616384	0.08456389066772892	0.08480077345758898	0.08459585528601489	0.08423239620817778	0.08408118687945068	0.08379044973702925	0.08353691591890398	0.08374358899222706	0.08377316001467829	0.08334936683799894	0.08335864750257055	0.08370880427318608	0.08390406643040539	0.08402549085019173	0.08392108184612773	0.08384506853759162	0.08375455375895458	0.08357763206228291	0.08342053407533091	0.08340157284624307	0.08338146867818387	0.08322478899969414	0.08332887685746092	0.08340680298150067	0.08351312667287508	0.08378478616225747	0.08398605944323499	0.08434365255967612	0.08417742790805899	0.08429361177920083	0.08413195231107277	0.08403130511922136	0.08422260717619891	0.08414382837864419	0.08401986226023683	0.08352483062559694	0.08355464832352502	0.08310661604327187	0.08351619841742233	0.08358304341912615	0.08358594507644208	0.08342213672974987	0.08323757514545872	0.0833277354894063	0.083323055010206	0.08336855020609484	0.08343825175310392	0.08351107091635557	0.08379930785048044	0.08368959215022176	0.08417954997001276	0.08421305134002298	0.08431338753773676	0.08442351349735523	0.08439138048618666	0.08466827251701135	0.08470044825876744	0.08449792156151673	0.08435222383768355	0.08414779096454482	0.08395997398910177	0.08421347634966884	0.08372314709971655	0.0837076705643904	0.08385541202287075	0.08389104184002445	0.08402896518188602	0.0841966167517687	0.08420712061570682	0.08405269733124478	0.0841069326405895	0.08410572116598554	0.08403588702162573	0.08405496694765066	0.08373660169180568	0.08392164595052949	0.08392465783252379	0.08400333316701085	0.08385520467913475	0.08392049379958146	0.0841236059859452	0.08433239163623756	0.08419175171866197	0.08445335709335162	0.08495842912041865	0.08507224199926405	0.08515620847715927	0.08520003441194524	0.08483956767115537	0.08465947718279646	0.08468246959883174	0.08452540121660447	0.08466804758122747	0.08527133759920161	0.0853738812061379	0.08552695499501597	0.08558360672480184	0.08601452120328086	0.08629867684503065	0.08591232937310643	0.08563149862285764	0.08529028900484646	0.08500912429940032	0.08520399687603257	0.08512314289989452	0.08416188483435398	0.08425029206243168	0.08451367081116429	0.0847196462749991	0.08477633003081037	0.0845023198461067	0.08442747230503586	0.08411641440248244	0.08425762713490718	0.0840174373387943	0.08411334147147785	0.08420616822708553	0.08394903626104774	0.08380697933815445	0.08368883286137098	0.0837607141301062	0.08395816650118615	0.08392586050819997	0.08389249254766602	0.08427374086587258	0.0843559642952069	0.08449573212273272	0.08464021093437463	0.0847056711594723	0.08452660728257025	0.08435689764486194	0.08448326063510564	0.08450000637388491	0.08424031556941347	0.08397279225608839	0.08417189915882373	0.0847708311606828	0.08469749678456082	0.08478020551278993	0.08501233052999002	0.08503901477864434	0.0849408873095385	0.08500865271716991	0.08480550441010135	0.08448943056107658	0.08464253207446414	0.08458732288369376	0.08446744797505151	0.08464435940254265	0.08463530753449022	0.08494195507178695	0.08479313760951655	0.08505598779964448	0.08497751823782715	0.08491635128635273	0.0847040456300049	0.08483438855460908	0.08475131805128618	0.08469011597980111	0.08449292113094649	0.08423210227309845	0.08417454689620364	0.08452146877069219	0.0844122145456894	0.084144305670353	0.08412020907166831	0.084510585235738	0.08451079190674275	0.08451232133904449	0.08469947833547255	0.08493317420335293	0.08524710115625538	0.08561866163131486	0.08658194069441534	0.08671043891506504	0.08696425233983085	0.08696758010195152	0.08675887708573743	0.08674590076234141	0.08645567892213075	0.08559570496377963	0.08495409621000373	0.08483698035049955	0.0848877999468335	0.08499208449531856	0.08498597706802541	0.08479643619450586	0.08445870797748482	0.08421660052874484	0.08400607792850188	0.08415447255211876	0.08386950624219162	0.08366877859559829	0.08362995491222325	0.08374022010958697	0.08406029641520729	0.08400866719686662	0.0844000831644297	0.084767104989323	0.0847549238565092	0.08502024549977721	0.08524639572512405	0.08576266403920704	0.08605446033913505	0.08582300583936102	0.085782568702923	0.08534176001332267	0.08510272419187771	0.08465705676420175	0.08434931683464116	0.08396154155477588	0.0842631824865807	0.08441326592487176	0.08467530405382521	0.08492401970540203	0.08493514673319769	0.08520572971181924	0.08492053849974608	0.08439458244451246	0.08403946191670017	0.08415536194435672	0.0841720225563855	0.08370876632279178	0.08392700023078126	0.0838390772041819	0.08400994733723294	0.08421590803274323	0.08418359889367513	0.08376303654888492	0.08359949954016331	0.08358075458345125	0.08374666011133616	0.08383363031914304	0.08375800361259224	0.08367652992489535	0.0836179226994607	0.08394173433665383	0.0844879326970327	0.08483223696759795	0.08469399343465288	0.0849369410509675	0.08526499947289845	0.08555720597053723	0.0854765760984247	0.08504934249909042	0.08463114605669421	0.08487919703883123	0.08483958301892493	0.08498352142340276	0.08480942365796135	0.08432686105713273	0.0842247553869342	0.08421868843823518	0.08450785878570388	0.08447940651294751	0.0843507464923835	0.0843858126426459	0.08441446363756247	0.08432195201376176	0.08461013119271597	0.08493255003978775	0.08445509757787238	0.08397109621585508	0.08396827621313756	0.08415485237415248	0.08410296702677063	0.08433275635389634	0.08459675439176388	0.08453022118915529	0.08443834862111779	0.0842907556725908	0.08408678953445674	0.08400385292660724	0.08395535018849949	0.08378928755720179	0.0834363293329747	0.08319592682764948	0.0833826938095655	0.08379033425486553	0.08390763712230616	0.08408724462418056	0.08414483492688739	0.08432827098548473	0.08440237013028892	0.08455474235735894	0.08457784873728476	0.08443154664172389	0.08418811046644467	0.08390810329843376	0.08384946645198878	0.083621430404733	0.08352120947885547	0.08355653318979259
