# Supplementary material for: Nucleosome positioning stability is a modulator of germline mutation rate variation across the human genome
Source: Nat Commun. 2020 Mar 13;11:1363. doi: 10.1038/s41467-020-15185-0 (PMC7070026; doi:10.1038/s41467-020-15185-0)
Supplement: Supplementary file 7 — Source Data [file 41467_2020_15185_MOESM7_ESM.zip › Fig.5a.txt]

#L1_subfamily	fold_enrichment	num_of_strong_nucleosomes	evolutionary_age
L1M5	0.3854	1595	22
L1MEc	0.3423	982	52
L1ME1	0.3173	1606	67
L1M4	0.4016	1037	83
L1MB7	0.3129	1058	151
L1MA9	0.3849	977	212
L1M1	0.4851	1203	241
L1MA4	0.4883	964	277
L1PA16	0.7216	2500	302
L1MA3	0.6553	1736	303
L1PA15	0.7663	1833	308
L1MA2	0.8491	1665	313
L1MA1	0.8892	968	316
L1PA13	1.3418	2921	319
L1PREC2	1.0613	2014	322
L1PA14	1.2438	1050	326
L1PA11	2.0013	2466	345
L1PB1	2.4052	9614	346
L1PA10	2.6074	5256	351
L1P3	4.5390	3585	363
L1PA8A	3.8556	3884	368
L1PA8	4.8024	10008	388
L1PA7	6.4548	39581	389
L1P2	6.0466	4176	390
L1PA6	7.0482	24518	399
L1P1	6.0719	4519	411
L1PA5	6.8069	33422	412
L1PA4	5.8748	30411	419
L1PA3	4.9065	18779	422
L1PA2	4.2326	4302	431
