# Supplementary material for: Nucleosome positioning stability is a modulator of germline mutation rate variation across the human genome
Source: Nat Commun. 2020 Mar 13;11:1363. doi: 10.1038/s41467-020-15185-0 (PMC7070026; doi:10.1038/s41467-020-15185-0)
Supplement: Supplementary file 7 — Source Data [file 41467_2020_15185_MOESM7_ESM.zip › Fig.5b.txt]

#Alu_subfamily	fold_enrichment	num_of_strong_nucleosomes	evolutionary_age
AluJo	1.9985	7099	334
AluJb	2.2743	23238	357
AluSx	4.3676	52572	391
AluSq	4.6363	5748	394
AluSc	4.4881	16634	397
AluSg	4.7713	20971	403
AluSp	5.1696	33765	409
AluY	5.0830	51454	424
