# Supplementary material for: Nucleosome positioning stability is a modulator of germline mutation rate variation across the human genome
Source: Nat Commun. 2020 Mar 13;11:1363. doi: 10.1038/s41467-020-15185-0 (PMC7070026; doi:10.1038/s41467-020-15185-0)
Supplement: Supplementary file 7 — Source Data [file 41467_2020_15185_MOESM7_ESM.zip › Fig.5c.txt]

bin labels		-0.3Kb																													Alu_start																														Alu_end																														0.3Kb	-0.3Kb																													Alu_start																														Alu_end																														0.3Kb	-0.3Kb																													Alu_start																														Alu_end																														0.3Kb	-0.3Kb																													Alu_start																														Alu_end																														0.3Kb
bins		1	2	3	4	5	6	7	8	9	10	11	12	13	14	15	16	17	18	19	20	21	22	23	24	25	26	27	28	29	30	31	32	33	34	35	36	37	38	39	40	41	42	43	44	45	46	47	48	49	50	51	52	53	54	55	56	57	58	59	60	61	62	63	64	65	66	67	68	69	70	71	72	73	74	75	76	77	78	79	80	81	82	83	84	85	86	87	88	89	90	91	92	93	94	95	96	97	98	99	100	101	102	103	104	105	106	107	108	109	110	111	112	113	114	115	116	117	118	119	120	121	122	123	124	125	126	127	128	129	130	131	132	133	134	135	136	137	138	139	140	141	142	143	144	145	146	147	148	149	150	151	152	153	154	155	156	157	158	159	160	161	162	163	164	165	166	167	168	169	170	171	172	173	174	175	176	177	178	179	180	181	182	183	184	185	186	187	188	189	190	191	192	193	194	195	196	197	198	199	200	201	202	203	204	205	206	207	208	209	210	211	212	213	214	215	216	217	218	219	220	221	222	223	224	225	226	227	228	229	230	231	232	233	234	235	236	237	238	239	240	241	242	243	244	245	246	247	248	249	250	251	252	253	254	255	256	257	258	259	260	261	262	263	264	265	266	267	268	269	270	271	272	273	274	275	276	277	278	279	280	281	282	283	284	285	286	287	288	289	290	291	292	293	294	295	296	297	298	299	300	301	302	303	304	305	306	307	308	309	310	311	312	313	314	315	316	317	318	319	320	321	322	323	324	325	326	327	328	329	330	331	332	333	334	335	336	337	338	339	340	341	342	343	344	345	346	347	348	349	350	351	352	353	354	355	356	357	358	359	360
strong_nuc	AluJo	0.000521004459047171	0.0005491668622389098	0.0007087538136587637	0.0004552921849331134	0.0004552921849331134	0.00048814832199014217	0.0004318235156066643	0.00035203003989673736	0.0002581553625909409	0.0003848861769537661	0.000229992959399202	0.0002581553625909409	0.0002675428303215206	0.00028162403191739	0.00032386763670499844	0.00035203003989673736	0.00039896737854963556	0.0006148791363529674	0.0007181412813893434	0.0007416099507157925	0.0005538605961041996	0.00039896737854963556	0.0005444731283736201	0.0009340530391926784	0.00037549870922318646	0.00017836188688101395	6.571227411405774e-05	5.6324806383478056e-05	0.00011264961276695615	0.00015958695141985458	0.0002758515371978408	0.0005327267308143619	0.0017692834545881358	0.001879273456935004	0.0007044818587186092	0.0008644171321286077	0.0006480905421262602	0.0006891370570288651	0.0004685507627317525	0.00017699873269185642	0.00017872921849331147	0.00012235705233513264	0.00013353428772588602	0.00013904590471720262	0.00031914550574982376	0.0005037063130720482	0.0006942528514433219	0.0007683687397324558	0.001230760619572873	0.00205272076977237	0.0020988831729641102	0.0015770419150434244	0.0014385915512790484	0.0010556510678244558	0.0011488619572870243	0.0007856904013142441	0.00044174419150434124	0.00025550021121802395	0.00016626003285613713	0.0001473547054682	0.00011264961276695615	0.00012673081436282568	0.00019713682234217324	0.00028162403191739	0.0004459047172025338	0.0004177423140107949	0.0005444731283736201	0.0007979347570992711	0.0007650786200422418	0.0005632480638347793	0.0007509974184463722	0.0006195728702182571	0.0005773292654306488	0.00046467965266369307	0.00043651724947195414	0.0005069232574513014	0.00030978643510912895	0.00033325510443557804	0.00038957991081905595	0.00037080497535789663	0.0005444731283736201	0.0006618164750058656	0.0006101854024876775	0.0005773292654306488	0.0005350856606430404	0.0005491668622389098	0.0005350856606430404	0.00046467965266369307	0.0004177423140107949	0.00033325510443557804
strong_nuc	AluSc	0.000495378682093223	0.0005818205997739205	0.0006084181129064429	0.0005485737083582673	0.00042556021012035277	0.00043553427754504853	0.00035906642728904774	0.00045548241239444005	0.00042223552097878753	0.00034244298158122145	0.00029589733359930794	0.00030254671188243847	0.00032914422501496046	0.00031252077930713423	0.0003989626969878308	0.00047543054724383157	0.000495378682093223	0.0006848859631624451	0.001014030188177411	0.001186914023538807	0.0008411463528160147	0.0003956380078462655	0.00048207992552696204	0.0007580291242768819	0.0006250415586142694	0.00016955914621982838	8.976660682226215e-05	8.311722853913163e-05	0.00022275417248487242	0.000428884899261918	0.0006607564665203805	0.000686069618990625	0.0037074944145221783	0.0056406777378813595	0.002783936232462251	0.0026614968415453076	0.0018722946339517412	0.0015529483010838603	0.0006640056852184325	0.0002590989759957442	0.00019441029988696048	0.0002442134450428884	0.00024144800186182575	0.0004341572910432866	0.0009220300219429512	0.0009026023671786715	0.000849566925992422	0.000800871932974268	0.0012027477890817276	0.0023299766606822408	0.002399917880178212	0.0017357977924064244	0.0018961886428619085	0.0029246004388589443	0.006170008610944695	0.005384458640866945	0.0023583877252476987	0.0008066817940022627	0.00042519050468781095	0.00021710376354810822	0.00014961101137043686	0.00012633818737948008	0.00010306536338852321	0.00016955914621982838	0.00021942948334330715	0.00026929982046678595	0.0005385996409335714	0.0008677438659485372	0.0009043154465057556	0.0007447303677106206	0.0008910166899394943	0.0008577697985238412	0.000791276015692535	0.0006582884500299225	0.0005917946671986163	0.0005518983974998326	0.00037568987299687397	0.00026597513132522066	0.00030254671188243847	0.00026597513132522066	0.000402287386129396	0.000495378682093223	0.000521976195225745	0.0005020280603763535	0.0005951193563401817	0.0005120021278010493	0.00042556021012035277	0.000415586142695657	0.0004122614535540918	0.000402287386129396
strong_nuc	AluY	0.0005264929320126977	0.000537311279930767	0.0007260313491681963	0.0006322723338782633	0.000518078661409755	0.0004567746898740296	0.00045196653524377664	0.00048201750168285775	0.0004579767285315928	0.0004171074141744425	0.0004110972208866263	0.00032334839888450946	0.0003377728627752684	0.0003870564477353614	0.00042071353014713227	0.0004904317722858005	0.0005072603134916859	0.0007801230887585415	0.001176795845754384	0.0017249254736031846	0.0011659774978363155	0.0005974132128089292	0.0006491008750841487	0.0007861332820463574	0.0005469275891912729	0.0002464179248004618	8.774882200211546e-05	9.375901528993159e-05	0.00021396288104625423	0.0005721704010001011	0.0012845202783921367	0.0015122268968169692	0.007386956293875207	0.006814956462160463	0.003492297769016255	0.0022524163741705354	0.001360200307721873	0.0008296340032695489	0.00030302898115203456	0.0001286120179824981	0.00013428223867679564	0.000129574261948264	0.00012565548370035564	0.0002931030507741134	0.0008927866140975115	0.001029864470141355	0.0010025138835464914	0.0007242935739013446	0.0007387907971920467	0.001617666025579352	0.0016103973939801577	0.000815790027887302	0.0011123952543513694	0.0025889355106259527	0.007451973038273681	0.008108504772094424	0.0033900028007500436	0.0011209158933551194	0.0006566437397826768	0.00034092046110203024	0.0001995384171554953	0.00010818347918069026	8.053659005673613e-05	0.00012501202038657538	0.00018751803057986299	0.0002884892778151754	0.0005661602077122848	0.0011587652658909366	0.0010457736320799997	0.00101932878161361	0.0011419367246850523	0.0011034714876430314	0.0009772574285988997	0.0007380517357438288	0.0006743436868929768	0.0005024521588614329	0.00040989518222906297	0.00033416674680257865	0.00029810558707568137	0.00030892393499375056	0.00043153187806520147	0.0004952399269160534	0.0005481296278488361	0.0005926050581786762	0.0005721704010001011	0.000537311279930767	0.0004471583806135236	0.0004459563419559604	0.00041229925954418956	0.00041229925954418956
denovo_SNV	AluJo	8.44872095752171e-05	7.040600797934759e-05	0.00011264961276695615	0.00010326214503637647	9.387467730579678e-05	0.0001408120159586952	9.387467730579678e-05	0.00011264961276695615	6.571227411405774e-05	0.0001501994836892749	0.00011264961276695615	0.00011264961276695615	9.856841117108662e-05	0.00011264961276695615	0.000117343346632246	0.00012673081436282568	9.387467730579678e-05	9.856841117108662e-05	8.918094344050695e-05	0.00011264961276695615	9.856841117108662e-05	0.00012673081436282568	6.10185402487679e-05	8.44872095752171e-05	8.918094344050695e-05	0.000117343346632246	8.918094344050695e-05	0.00013611828209340537	9.856841117108662e-05	7.979347570992726e-05	0.00024984637409058904	0.00017125008214034272	0.00011336076038488623	8.102614409762967e-05	9.297380896503169e-05	0.0001350040366111242	0.00011023158882891344	0.0001352529453180005	7.685393100211217e-05	9.520215911757806e-05	0.00012392166158178838	0.0001022071814128139	0.00013858361886881019	0.00014331293123679892	0.00016195747477118055	0.00015214329969490733	0.00010918854728936873	8.708293827739967e-05	6.025993898145975e-05	5.768786669795823e-05	0.00011606317765782683	0.00010468444027223656	9.539178596573573e-05	0.00011718920441210986	0.00011215174841586485	0.00012014057732926546	0.00013086740201830564	0.00010472001877493548	8.46768364233748e-05	8.816155831964327e-05	0.00012203708049753584	0.00011264961276695615	0.00011264961276695615	6.10185402487679e-05	0.00013611828209340537	8.44872095752171e-05	0.00012673081436282568	0.000117343346632246	0.00013611828209340537	0.0001314245482281155	0.00012673081436282568	0.000117343346632246	0.00011264961276695615	8.918094344050695e-05	0.00011264961276695615	0.0001314245482281155	9.856841117108662e-05	0.00012203708049753584	0.00012203708049753584	0.00012203708049753584	7.979347570992726e-05	0.0001314245482281155	0.00010326214503637647	0.000117343346632246	9.856841117108662e-05	0.00010795587890166631	0.00010326214503637647	9.856841117108662e-05	0.00012203708049753584	8.918094344050695e-05
denovo_SNV	AluSc	0.0001396369439457411	0.00014296163308730636	0.00011968880909634955	0.000113039430813219	0.00012966287652104534	0.00013631225480417587	0.00018618259192765464	0.00012633818737948008	0.00012966287652104534	0.00011968880909634955	0.00011968880909634955	0.0001396369439457411	0.00014628632222887163	0.00012301349823791482	9.641598510539269e-05	0.0001329875656626106	0.00011968880909634955	0.00015626038965356736	0.0001396369439457411	9.641598510539269e-05	0.0001329875656626106	0.00015293570051200212	0.00012633818737948008	0.00014628632222887163	0.00012301349823791482	0.00010306536338852321	0.00013631225480417587	0.00010971474167165375	0.00010639005253008849	0.00011968880909634955	0.0003114123944411194	0.0001962489859698117	0.00016750216104794208	0.00012429799188775855	0.00019152217567657424	0.00029725729769266554	0.00018164046811623114	0.00017301811955582158	0.0001274127934038168	0.0002134516922667729	0.00014108095618059715	0.00014725177870869078	0.00010544128598976	0.00014497656094155197	0.00017688011170955513	0.0002484028858301748	0.00010507191302613211	0.00013903241571913035	0.00011533140501363127	0.00013650531950262654	0.00022199850388988606	0.00020487971274685808	0.00017688011170955515	0.00019736558281800647	0.00010837140102400428	0.00015532003457676706	0.00011141063235587477	0.0001133752244165171	0.00012049474699115639	6.689673515526298e-05	7.979253939756635e-05	0.00010971474167165375	9.309129596382741e-05	0.00012301349823791482	9.641598510539269e-05	0.00013631225480417587	0.00010306536338852321	0.00011303943081321902	0.00012633818737948008	0.00011968880909634955	0.00011636411995478429	0.00012301349823791482	0.00013631225480417587	0.00015958507879513262	0.00014296163308730636	0.00011636411995478429	0.0001396369439457411	0.00011968880909634955	9.974067424695795e-05	0.00014961101137043686	0.00010639005253008849	0.00011636411995478429	0.00010639005253008849	0.00015293570051200212	8.644191768069689e-05	0.00012301349823791482	0.00012633818737948008	0.0001329875656626106	0.00010971474167165375	0.00012301349823791482
denovo_SNV	AluY	0.00014424463890758693	0.00014063852293489727	0.0001478507548802766	0.00012020386575632248	0.00014304260025002372	0.00013462832964708117	0.0001370324069622076	0.00011178959515337993	0.00012140590441388571	0.00011659774978363281	0.00012861813635926505	0.0001262140590441386	0.00012861813635926505	0.00011659774978363281	0.00013583036830464438	0.0001622752187710353	0.00013462832964708117	0.00012982017501682826	0.00014304260025002372	0.00014304260025002372	0.00014304260025002375	0.00013823444561977087	0.00014063852293489727	0.00015746706414078242	0.00012741609770170183	0.00017790172131935722	0.0001526589095105295	0.00013583036830464438	0.00010337532455043737	0.0001153957111260696	0.0005024913693624422	0.0002795164318684495	0.0001704314357149722	0.00012676039763438772	0.00021520736368881604	0.0003417310077892117	0.00023770004327339176	0.0002825366741994427	0.00018408184681219307	0.0002740526012116555	0.0002511045773632083	0.00013337725983267603	0.00012217685594768712	0.00029539181652082	0.0003785054572555067	0.00031016534041734877	0.00017229215549572038	0.0001854557289162415	0.00012857559621117393	0.00020879041253966702	0.00026207774786037155	0.0002361944658140206	0.00022672992595441856	0.00027211902586787243	0.0001850106861236653	0.00023415463025290893	0.00025529959611501137	0.0002254307625733243	0.00012108411866525608	6.20567242042504e-05	0.00012741609770170183	8.294066737186258e-05	0.00010938551783825348	0.0001105875564958167	0.00014424463890758693	0.00012260794307144892	0.0001045773632080006	9.97692085777477e-05	9.856716992018447e-05	0.00010217328589287417	0.0001153957111260696	0.00010698144052312703	8.895086065967869e-05	0.00010938551783825348	0.00010097124723531092	0.00013342629098951796	0.00010217328589287417	0.0001310222136743915	0.00012020386575632248	0.0001406385229348973	0.0001418405615924605	0.00013222425233195472	0.00013342629098951796	0.0001310222136743915	0.00011299163381094314	0.00013703240696220762	0.00012741609770170183	0.00012861813635926505	0.00012020386575632248	0.00012380998172901216
denovo_INDEL	AluJo	1.4081201595869516e-05	9.387467730579677e-06	1.4081201595869516e-05	1.4081201595869516e-05	4.6937338652898386e-06	9.387467730579677e-06	1.8774935461159354e-05	1.4081201595869516e-05	1.4081201595869516e-05	1.4081201595869516e-05	1.4081201595869516e-05	2.8162403191739028e-05	4.6937338652898386e-06	1.8774935461159354e-05	9.387467730579677e-06	2.346866932644919e-05	0.0	2.346866932644919e-05	1.4081201595869516e-05	4.6937338652898386e-06	1.4081201595869516e-05	0.0	1.8774935461159354e-05	2.346866932644919e-05	0.0	0.0	9.387467730579677e-06	1.8774935461159354e-05	9.387467730579677e-06	1.4081201595869516e-05	4.267026519596339e-06	9.387467730579677e-06	0.0	4.6937338652898386e-06	4.6937338652898386e-06	0.0	4.6937338652898386e-06	4.6937338652898386e-06	1.3654494250176016e-05	1.417601501994837e-05	1.3654494250176016e-05	1.7992630837831496e-05	2.313677540483455e-05	1.886974888523821e-05	8.60516310725182e-06	1.417601501994837e-05	4.6937338652898386e-06	1.5254635062191975e-05	9.90898850035203e-06	9.90898850035203e-06	9.387467730579677e-06	0.0	1.7921520769772354e-05	1.4081201595869516e-05	4.6937338652898386e-06	4.6937338652898386e-06	4.267026519596339e-06	9.90898850035203e-06	4.5752030039896736e-05	4.7221778925134944e-05	5.163107251818821e-05	1.4081201595869516e-05	1.8774935461159354e-05	1.8774935461159354e-05	2.8162403191739028e-05	2.346866932644919e-05	2.8162403191739028e-05	9.387467730579677e-06	1.8774935461159354e-05	1.4081201595869516e-05	4.6937338652898386e-06	2.346866932644919e-05	0.0	1.4081201595869516e-05	4.6937338652898386e-06	9.387467730579677e-06	2.346866932644919e-05	1.4081201595869516e-05	9.387467730579677e-06	2.8162403191739028e-05	4.6937338652898386e-06	4.6937338652898386e-06	1.4081201595869516e-05	2.8162403191739028e-05	4.6937338652898386e-06	9.387467730579677e-06	0.0	3.75498709223187e-05	1.4081201595869516e-05	1.4081201595869516e-05
denovo_INDEL	AluSc	1.662344570782632e-05	2.3272823990956843e-05	9.974067424695792e-06	9.974067424695792e-06	1.662344570782632e-05	1.994813484939158e-05	1.662344570782632e-05	1.3298756566261055e-05	9.974067424695792e-06	1.994813484939158e-05	0.0	9.974067424695792e-06	1.994813484939158e-05	9.974067424695792e-06	1.3298756566261055e-05	1.3298756566261055e-05	1.662344570782632e-05	9.974067424695792e-06	2.3272823990956843e-05	9.974067424695792e-06	1.662344570782632e-05	3.3246891415652636e-06	1.3298756566261055e-05	1.662344570782632e-05	1.662344570782632e-05	1.662344570782632e-05	1.3298756566261055e-05	3.3246891415652636e-06	1.3298756566261055e-05	2.3272823990956843e-05	1.0343473635215108e-05	2.0317541059910897e-05	6.649378283130527e-06	1.3365915286920672e-05	6.649378283130527e-06	7.018784493649844e-06	1.0343473635215108e-05	1.0343473635215108e-05	2.0317541059910897e-05	0.0	1.0805239710087108e-05	3.3246891415652636e-06	2.364223020147616e-05	1.0343473635215108e-05	2.3037735221756763e-05	6.649378283130527e-06	7.018784493649844e-06	6.649378283130527e-06	3.3246891415652636e-06	7.178303078662146e-06	6.649378283130527e-06	3.3246891415652636e-06	0.0	3.3246891415652636e-06	6.3471307932708294e-06	6.649378283130527e-06	2.6731830573841345e-05	2.961995478422767e-05	4.993749584413858e-05	6.087705299554492e-05	3.324689141565263e-05	2.3272823990956843e-05	2.6597513132522106e-05	1.994813484939158e-05	2.6597513132522106e-05	1.662344570782632e-05	9.974067424695792e-06	2.6597513132522106e-05	6.649378283130527e-06	9.974067424695792e-06	1.662344570782632e-05	1.3298756566261055e-05	1.3298756566261055e-05	1.662344570782632e-05	2.6597513132522106e-05	1.994813484939158e-05	6.649378283130527e-06	1.3298756566261055e-05	9.974067424695792e-06	6.649378283130527e-06	1.3298756566261055e-05	1.994813484939158e-05	1.662344570782632e-05	1.3298756566261055e-05	6.649378283130527e-06	1.3298756566261055e-05	3.3246891415652636e-06	1.3298756566261055e-05	9.974067424695792e-06	1.3298756566261055e-05
denovo_INDEL	AluY	1.4424463890758727e-05	6.010193287816136e-06	1.202038657563227e-05	1.202038657563227e-05	1.4424463890758727e-05	2.1636695836138096e-05	1.4424463890758727e-05	1.4424463890758727e-05	1.202038657563227e-05	1.9232618521011638e-05	1.4424463890758727e-05	9.616309260505817e-06	1.6828541205885183e-05	1.202038657563227e-05	1.6828541205885183e-05	1.4424463890758727e-05	1.3222425233195498e-05	1.3222425233195498e-05	6.010193287816136e-06	8.41427060294259e-06	1.202038657563227e-05	1.4424463890758727e-05	1.202038657563227e-05	1.6828541205885183e-05	1.6828541205885183e-05	2.043465717857487e-05	1.3222425233195498e-05	1.202038657563227e-05	1.3222425233195498e-05	2.1636695836138096e-05	2.332439417251659e-05	6.143751803057987e-06	8.438551783825367e-06	4.8081546302529096e-06	8.304993268583517e-06	4.698877295893837e-06	2.133314501394365e-05	1.070907058370997e-05	9.774148956630445e-06	1.6743545052408883e-05	1.5650783729204735e-05	2.0483219540340426e-05	3.0864458120973185e-05	2.2644461005865957e-05	1.954829791326089e-05	1.8188419559573037e-05	1.5541506394845655e-05	1.0709070583709972e-05	7.503630156745841e-06	1.3295268775843832e-05	5.791638619097991e-06	7.394352822386768e-06	1.6634267718049813e-05	1.0381238580632753e-05	1.05997932493509e-05	2.5215489470141357e-05	1.551722521396288e-05	2.758617415136071e-05	2.4232005481296285e-05	6.986694634099431e-05	4.808154630252911e-05	2.043465717857487e-05	2.6444850466391006e-05	1.6828541205885183e-05	2.2838734493701327e-05	1.4424463890758727e-05	1.202038657563227e-05	1.202038657563227e-05	1.4424463890758727e-05	1.202038657563227e-05	1.6828541205885183e-05	1.4424463890758727e-05	1.9232618521011638e-05	2.1636695836138096e-05	2.524281180882778e-05	1.5626502548321956e-05	1.6828541205885183e-05	1.4424463890758727e-05	1.3222425233195498e-05	1.202038657563227e-05	1.202038657563227e-05	1.202038657563227e-05	1.6828541205885183e-05	1.9232618521011638e-05	1.5626502548321956e-05	7.2122319453793635e-06	2.1636695836138096e-05	1.6828541205885183e-05	9.616309260505817e-06	1.3222425233195498e-05
deformation_energy	AluJo	865.0048869461136	865.3121833703345	865.2914978261947	865.5450685444297	865.5697255473823	865.9113240294313	866.2684955610895	866.4968719913155	866.7418960103242	867.2382165340083	867.6818502849054	867.9825074356199	868.2156788145031	868.4745459945576	868.9969348867448	869.3930038132382	869.8990085913605	870.160162851865	870.4907554050255	870.9854460861297	871.841584342734	873.1607004908687	874.9822099679367	875.8969170933141	868.6051831235446	866.5816798413076	864.2504854632728	860.0590500442585	861.432138857451	861.0009867917352	850.829163845388	851.1410612196674	854.5159237150918	851.2610514318256	845.5946713264921	845.1074346087237	845.8924802100038	852.7998392496088	853.7704274952326	847.738260382026	848.585789538185	850.8068134215941	856.8883807492637	854.5908667691664	848.8531124349277	850.0300271602448	853.6851476038972	854.0792531939065	849.9959980183443	843.9597510662734	841.6596697653097	845.0512666937864	850.7913953608091	857.234955719082	860.5850931521189	860.5716244632719	859.4008611109532	859.002655784511	863.6470661322235	866.0471911993549	863.7982075694914	866.1049363952549	871.5059246946677	878.1678795329307	880.8222460664153	879.8585730587256	874.2114849417997	873.7486715566307	872.8242600300423	871.7264411680353	870.9597430954684	870.1661309787304	870.0600156658543	870.0049063744655	868.7296353643248	868.0412801531999	868.1321479539065	867.8175565536708	867.1818685470103	866.7552844557583	865.9774539050456	865.8074805727755	865.9793351997672	866.1132234443087	866.1641603415197	866.373613944189	865.8452896930744	865.8256110398469	865.6102423037338	865.859345241958
deformation_energy	AluSc	868.9017655683871	869.0619092719912	869.196250694198	869.2725035792629	869.1785161674698	869.4574548286428	869.8189045751415	870.1183374410803	870.4440334260653	870.7162822774781	870.8741014028856	871.0146399537788	871.2852790509024	871.3429876719551	871.2809688716972	871.7393612849277	871.9317797582249	872.000690474068	872.133858751744	872.1873679863339	872.619787635175	873.5500508299414	875.7441115437216	876.9628420198159	866.9423821663036	864.110178741104	859.8837282583264	852.9680543613249	853.8596287445296	850.8873244064029	840.1179721902373	843.368276928254	845.6984849869744	847.8008633022489	839.1476126628711	842.0276798628649	840.2413724751956	845.3910603512206	845.4663665493763	841.2159473681377	842.0211409500301	842.875336425095	857.1014755864421	849.8939011044968	838.4625139919254	841.0799982695985	845.9177015184916	842.9124736212203	836.5416871177924	830.8661233790134	829.5220728713014	837.3071830028995	844.7441936857474	851.78637825763	857.4742327943951	855.7287722647785	853.6645176762048	855.8564841996799	863.4078278588039	865.2788103219268	862.6449511821573	867.1700211794408	874.0162066834619	881.9735027294759	884.7255713628931	882.4423810280266	875.8605452578994	874.9965484189426	874.7821352564697	874.1393821205849	873.5450610241395	873.2640156800982	872.7892271427647	872.5492313936123	872.0255919281216	871.8658509581032	871.7816519836477	871.4797911281361	871.251281960459	871.0104401011743	870.5884959622967	870.5539912569325	870.3039080683901	870.2951013099034	870.2342308462676	870.1748892650784	869.9080773999985	869.854111004118	869.6875554785937	869.8063850124995
deformation_energy	AluY	867.9831553215492	868.0286241203711	868.2261207999323	868.2460958736648	868.2336345009994	868.5059388939743	868.8051580013693	869.2323100096631	869.4363477944589	869.6261944781976	869.7061787907987	869.9054199190577	870.2831585017461	870.3414527289698	870.2131463801098	870.5748661593867	870.920953353952	871.0677203724116	871.0542759362819	871.101544501484	871.2580876599098	872.3656136826086	874.7009829686804	875.8698601472621	864.7609243453952	861.6288896349173	857.160750857514	848.967338104068	849.8593278340292	846.1483734856438	834.7654015049598	837.2006181846348	840.5488544499316	844.2689353096388	834.2513639521296	837.2065580987722	836.5152027770031	843.0413162153052	842.3965247639572	837.0406272524051	837.7003448010605	836.2041639047734	850.2903760440582	838.3918789020523	826.5115835907351	830.2221968933582	834.0131162645455	832.9583247816319	826.6379720733626	820.2262944063269	818.3226819412548	828.2114390381469	835.6352562144908	842.8993268993415	848.2321296680673	847.3851828846109	847.3824152164408	851.0879532769328	860.1519021121482	861.9116495547092	859.5609579477717	865.0721282947463	873.0529558204879	881.8202834121558	884.8772991217355	881.7742458903754	874.6418462131811	873.6767640646236	873.6755452608271	872.9926270469484	872.541897723198	872.1703614245428	871.708114721272	871.7769868532791	871.137217832191	870.8942968180613	870.7544456749603	870.5455038847452	870.3341118353399	870.2558818019379	869.9194051029743	869.8456261824717	869.7603068910869	869.6565507403741	869.590576909376	869.5905465961453	869.3027974063713	869.1509622920873	869.1140398347278	869.1177590147763
