# Supplementary material for: Nucleosome positioning stability is a modulator of germline mutation rate variation across the human genome
Source: Nat Commun. 2020 Mar 13;11:1363. doi: 10.1038/s41467-020-15185-0 (PMC7070026; doi:10.1038/s41467-020-15185-0)
Supplement: Supplementary file 7 — Source Data [file 41467_2020_15185_MOESM7_ESM.zip › Supp_Fig.1b.txt]

###Left panel###
#nucleosome_type	Obs_or_Exp	num_of_mutations	95%CI_low	95%CI_high
Rotational	observed	40289026	40289026	40289026
Rotational	expected	41252510.4500	41245448.0000	41262297.0000
Others	observed	84380852	84380852	84380852
Others	expected	84508679.6667	84500855.0000	84517494.0000
Strong	observed	9859779	9859779	9859779
Strong	expected	8768466.8833	8763938.0000	8774263.0000

###Right panel###
#nucleosome_type	Obs_or_Exp	num_of_mutations	95%CI_low	95%CI_high
Strong.low	observed	3524726	3524726	3524726
Strong.low	expected	3268807.7000	3267261.0000	3270685.0000
Strong.middle	observed	3511368	3511368	3511368
Strong.middle	expected	3120241.9500	3117454.0000	3123429.0000
Strong.high	observed	3188417	3188417	3188417
Strong.high	expected	2690177.5000	2687847.0000	2693367.0000
