# Supplementary material for: Nucleosome positioning stability is a modulator of germline mutation rate variation across the human genome
Source: Nat Commun. 2020 Mar 13;11:1363. doi: 10.1038/s41467-020-15185-0 (PMC7070026; doi:10.1038/s41467-020-15185-0)
Supplement: Supplementary file 7 — Source Data [file 41467_2020_15185_MOESM7_ESM.zip › Supp_Fig.1c.txt]

###Left panel###
#nucleosome_type	Obs_or_Exp	num_of_mutations	95%CI_low	95%CI_high
Rotational	observed	3158122	3158122	3158122
Rotational	expected	3344746.9680	3342671.0000	3347108.0000
Others	observed	6980521	6980521	6980521
Others	expected	6854996.1470	6852215.0000	6857245.0000
Strong	observed	772960	772960	772960
Strong	expected	711859.8850	710554.0000	713339.0000

###Right panel###
#nucleosome_type	Obs_or_Exp	num_of_mutations	95%CI_low	95%CI_high
Strong.high	observed	196907	196907	196907
Strong.high	expected	186301.9600	185366.0000	187397.0000
Strong.low	observed	240864	240864	240864
Strong.low	expected	226469.6400	225958.0000	227405.0000
Strong.middle	observed	233563	233563	233563
Strong.middle	expected	216310.6200	215571.0000	217096.0000
