# Supplementary material for: Nucleosome positioning stability is a modulator of germline mutation rate variation across the human genome
Source: Nat Commun. 2020 Mar 13;11:1363. doi: 10.1038/s41467-020-15185-0 (PMC7070026; doi:10.1038/s41467-020-15185-0)
Supplement: Supplementary file 7 — Source Data [file 41467_2020_15185_MOESM7_ESM.zip › Supp_Fig.1d.txt]

#repeat_family	num_of_strong_nucleosomes	percent_of_all
SINE/Alu	427103	44.2764
LINE/L1	250492	25.9677
LTR/ERV1	36090	3.74134
LTR/ERVL-MaLR	23282	2.41357
LTR/ERVK	9104	0.943784
LINE/L2	7803	0.808913
SINE/MIR	7456	0.77294
Simple_repeat	7356	0.762574
LTR/ERVL	6732	0.697886
Satellite/centr	6243	0.647192
Other_repeats	21546	2.23361
