# Supplementary material for: Nucleosome positioning stability is a modulator of germline mutation rate variation across the human genome
Source: Nat Commun. 2020 Mar 13;11:1363. doi: 10.1038/s41467-020-15185-0 (PMC7070026; doi:10.1038/s41467-020-15185-0)
Supplement: Supplementary file 7 — Source Data [file 41467_2020_15185_MOESM7_ESM.zip › Supp_Fig.1e.txt]

#nucleosome_group	bin(bin_size=5bp)	denovo_SNV_density	denovo_INDEL_density	gnomAD_rare_SNV_density	gnomAD_rare_INDEL_density	G+C_content	CpG_content
All_strong	1	0.00013866990229772166	1.422255408181745e-05	0.05780734883800231	0.004921003712306958	43.809222215185024	0.02893889746318942
All_strong	2	0.00015422582082470884	1.266696222911867e-05	0.05761245540160088	0.0051332308864964005	43.049062255897084	0.029244904603356537
All_strong	3	0.00014333667785581798	1.5333691119459436e-05	0.056702878622598034	0.005264789511753082	42.68680491433689	0.026389726871423384
All_strong	4	0.00013266976229445483	1.4667008896874245e-05	0.05629353573793456	0.005419904242207776	42.232256530430156	0.02600438454676753
All_strong	5	0.0001446700423009883	1.4667008896874243e-05	0.057171556225070155	0.005513017525962105	42.129254127040745	0.027745091829942514
All_strong	6	0.00015355913860212373	2.000046667755578e-05	0.05852492113690279	0.0055734633808097725	42.40141603304077	0.03041448744918307
All_strong	7	0.00014933681785908443	1.733373778721501e-05	0.05851269862948824	0.005677688034940519	42.3026270612981	0.030454932837353402
All_strong	8	0.0001582259141602198	1.5111463711931038e-05	0.05947916562482137	0.005744356257198968	42.40430498933864	0.03241608970879726
All_strong	9	0.00015622586749246433	1.8444874824856994e-05	0.059034044127546946	0.005945472061011997	41.88549288372284	0.031481179005322796
All_strong	10	0.00014733677119132892	2.0889376307669368e-05	0.05789957321212469	0.006128365217407717	40.332234418803104	0.02900823241433827
All_strong	11	0.00014089217637300566	2.0444921492612572e-05	0.05698132956422718	0.006173032926320857	38.60950533290221	0.02624994583208667
All_strong	12	0.0001297808059965856	1.866710223238539e-05	0.05545818291304122	0.005932805098782877	36.15956372315354	0.020656926439397007
All_strong	13	0.00013889212970525006	1.3555871859232259e-05	0.05515950927732581	0.0056463539704790415	36.89125190698894	0.01776108109188886
All_strong	14	0.0001442255874859315	1.422255408181745e-05	0.05686999363305664	0.005614130996387418	39.88437063531482	0.023125206254822492
All_strong	15	0.00013733653785255123	1.5555918526987834e-05	0.05679665858857281	0.005097452273884344	40.45204610329797	0.023897224268578755
All_strong	16	0.00014711454378380054	1.4889236304402641e-05	0.05796179688623365	0.004934781811573689	41.96196577920151	0.027430195593476692
All_strong	17	0.0001553369578623508	1.3555871859232259e-05	0.059540722616707606	0.004663664374389299	43.0136169843963	0.03202674729080998
All_strong	18	0.0001684483749065255	1.5333691119459436e-05	0.05965494750417787	0.004648997365492434	45.09676336892305	0.033258998265559093
All_strong	19	0.00016667055564629848	1.6444828157101422e-05	0.06236945528711417	0.004856557764123765	47.53264687287148	0.042263430591214804
All_strong	20	0.00015555918526987918	1.6667055564629817e-05	0.059569167724872904	0.004846557530784985	44.81057446895983	0.037093754409875994
All_strong	21	0.00014178108600311926	1.4889236304402641e-05	0.05925382703359094	0.004925892715272554	44.10462910801252	0.035480383431217
All_strong	22	0.00014311445044828957	1.6889282972158215e-05	0.05849580934651845	0.004776111442598558	44.33295888015165	0.03229075345095283
All_strong	23	0.00015333691119459532	1.2444734821590272e-05	0.059001376698638926	0.004704554217374477	45.26101164582729	0.032324532016897264
All_strong	24	0.0001435589052633464	1.0222460746306301e-05	0.06052207884834009	0.004517438740235739	46.599820662482124	0.03605684132634831
All_strong	25	0.00015778145934516305	1.4667008896874243e-05	0.06118520543239706	0.004449881608347164	46.78282048803361	0.038114222665247915
All_strong	26	0.00015622586749246433	1.2444734821590272e-05	0.0625263478368158	0.004225431926743684	47.806724379124404	0.04232476535568946
All_strong	27	0.00015289245637953853	1.5111463711931038e-05	0.06205567018767769	0.004056316869614708	49.110314796234135	0.04110407020613724
All_strong	28	0.00015555918526987916	1.0889142968891493e-05	0.061192983391661834	0.003906535596940701	49.049451153860254	0.03748843028564902
All_strong	29	0.00015133686452683986	9.778005931249507e-06	0.06117542742646749	0.0037758658813141113	49.302332609983125	0.0365108519199306
All_strong	30	0.000149114590451556	1.0889142968891493e-05	0.060203849200762334	0.0037805326568722264	48.70615425471039	0.03485192432272581
All_strong	31	0.00016355937194090106	1.1555825191476684e-05	0.06019918242520403	0.0037505319568559097	48.61301874821524	0.03459458498480686
All_strong	32	0.0001613370978656172	9.55577852372111e-06	0.061151204639047226	0.003864534616917871	49.25962939135246	0.03674041283190705
All_strong	33	0.0001524480015644818	1.3778099266760655e-05	0.06097897839821382	0.004001204472547745	49.02147716780058	0.03726909183441777
All_strong	34	0.0001613370978656172	1.4000326674289053e-05	0.06209078211806616	0.004122318409650605	49.155951416644164	0.04125562929807128
All_strong	35	0.0001553369578623508	1.333364445170386e-05	0.06255968194794441	0.004239432253417955	47.955976750568624	0.042647439551420925
All_strong	36	0.00015289245637953856	1.3555871859232259e-05	0.061108981431614647	0.004544772711361719	46.8218525098919	0.0383893401957683
All_strong	37	0.00014800345341391407	1.0666915561363095e-05	0.06072963924697017	0.004697442940333584	46.68184479860086	0.03663085471999559
All_strong	38	0.00014467004230098827	1.3778099266760655e-05	0.05883137273188141	0.004934115129351109	45.32837766214545	0.0321647505108837
All_strong	39	0.00014133663118806247	1.5111463711931038e-05	0.05863670152288969	0.004931670627868288	44.346488084721976	0.03227764203390855
All_strong	40	0.00015000350008166955	1.4444781489345847e-05	0.059598723970071626	0.004963449147144832	44.14950571068881	0.03532304642668681
All_strong	41	0.00016244823490325913	1.6667055564629817e-05	0.05971050435605724	0.004771889121855528	44.581542458212915	0.036575520095519946
All_strong	42	0.00016089264305056044	1.8444874824856994e-05	0.06294791322890746	0.004642997225489169	47.59293272398578	0.04288655624192492
All_strong	43	0.00016422605416348618	1.5555918526987834e-05	0.05969894853086793	0.004718554544048771	45.30795940794174	0.03324655353073745
All_strong	44	0.00015822591416021978	1.6667055564629817e-05	0.059420275361828964	0.004773000258893178	43.13136195400115	0.032318531876895436
All_strong	45	0.00014400336007840313	1.4889236304402641e-05	0.057451784985961	0.00504233987681735	42.00701571925567	0.02757242113429562
All_strong	46	0.00012778075932883	1.7111510379686613e-05	0.05623508992975435	0.005294790211769386	40.526043385456774	0.02367210790475197
All_strong	47	0.0001297808059965856	1.7555965194743405e-05	0.056259534944581295	0.005386125676263472	39.919282561037534	0.02328854339935651
All_strong	48	0.00012222507414061997	1.8000420009800204e-05	0.054699720771154016	0.005888804072092283	37.33440002488947	0.01835531717962001
All_strong	49	0.00012689184969871638	1.6222600749573024e-05	0.054679498077069864	0.005943472014344234	36.005689021632726	0.020288251170306634
All_strong	50	0.00013244753488692642	1.7778192602271803e-05	0.05692377266567777	0.006037029752913625	38.51761429988922	0.026031718517893175
All_strong	51	0.0001480034534139141	1.7778192602271806e-05	0.05804113207071894	0.005848358683922157	40.22448968253704	0.028865340191296503
All_strong	52	0.00014800345341391407	1.733373778721501e-05	0.059053377912001125	0.005681910355683535	41.78537499208315	0.03126761846668737
All_strong	53	0.00014755899859885728	1.3555871859232259e-05	0.059504499549278625	0.005666132209749048	42.412922968202594	0.032651872988185726
All_strong	54	0.00014444781489345992	1.3778099266760655e-05	0.058452919456864455	0.005498794971880306	42.27744425147698	0.030210704916478707
All_strong	55	0.00014000326674289205	1.6889282972158215e-05	0.0584902536613288	0.0054201264696153075	42.41717195623453	0.030553379578889314
All_strong	56	0.00013533649118479564	1.4667008896874243e-05	0.057385561218518254	0.005361680661435379	42.16684611529825	0.028185546551665656
All_strong	57	0.00014266999563323284	1.6222600749573024e-05	0.0564408725091253	0.005398348183677533	42.17481963468037	0.0259057155778248
All_strong	58	0.00014044772155794887	1.4444781489345847e-05	0.056855104396754036	0.005183898735412831	42.64959515722033	0.026178833061677845
All_strong	59	0.000149114590451556	1.3555871859232259e-05	0.05768467930904824	0.005072562804241197	42.970224860802304	0.028926452728367788
All_strong	60	0.00013378089933209684	1.3111417044175465e-05	0.057637789326061346	0.004791445133718014	43.73659385385659	0.029087567598826462
Alu	1	0.00012192160101034676	1.4572302909603154e-05	0.05667314324583517	0.004991499489970148	47.20102006120367	0.034713654247818096
Alu	2	0.0001442657988050719	1.1657842327682523e-05	0.05662311167251149	0.0053349200952061936	45.75473842716277	0.03541458201776955
Alu	3	0.00014523728566571213	1.89439937824841e-05	0.05499781415465618	0.005525331519891506	45.143916063535244	0.029426822752214223
Alu	4	0.00013357944333802944	1.3600816048962944e-05	0.05424102589021478	0.005817263321513663	44.263768397532424	0.028907563025202167
Alu	5	0.00013600816048963	1.3600816048962944e-05	0.05595278573866789	0.0059348132316510375	44.30525088648176	0.032832855685619035
Alu	6	0.00014669451595667246	1.9429737212804207e-05	0.05884004468849871	0.006067421188128318	44.91448972652645	0.03868654976440648
Alu	7	0.00015883810171467524	1.991548064312431e-05	0.05870549375829959	0.006267547481420043	44.9180647981736	0.03806479817359763
Alu	8	0.00016369553601787638	1.4086559479283049e-05	0.060628551998942355	0.006484674794772961	45.28478165832807	0.04219896050905828
Alu	9	0.00016612425316947694	2.2829941225044926e-05	0.059515228056646136	0.006805265458783958	44.258328071112835	0.0395016272404841
Alu	10	0.0001612668188662758	2.7687375528245965e-05	0.05763248652071925	0.007248749210665883	41.403866517705346	0.03500995774031417
Alu	11	0.00013066498275610879	2.865886238888617e-05	0.05593481323174543	0.007278865303345693	38.76667800068004	0.030923398261030677
Alu	12	0.00011900714042842608	2.1858454364404723e-05	0.05359595861474712	0.007002963034924101	35.653927235634136	0.024379462767758542
Alu	13	0.00013017923932578867	1.4086559479283049e-05	0.05323699421974052	0.006461844853547938	36.78364987613543	0.021097294409085237
Alu	14	0.00012532180502258753	1.9429737212804207e-05	0.05527614514023033	0.0064686452615724	40.54505270316219	0.027458104629126737
Alu	15	0.00012483606159226741	1.2629329188322733e-05	0.05543401175508497	0.0057055423325401144	41.73499781415456	0.028507310438618427
Alu	16	0.0001326079564773892	1.505804633992326e-05	0.05673240394433428	0.005157623743139486	43.36007189002769	0.03241705930926508
Alu	17	0.000140379851362511	1.1172098897362417e-05	0.05963326371021516	0.0045791033176283144	45.065915383494435	0.03938796327778884
Alu	18	0.0001539806674114741	1.2629329188322733e-05	0.058651090494104385	0.004572302909603831	47.89799387963278	0.03870160781074697
Alu	19	0.0001564093845630747	1.6515276630883575e-05	0.06196628940604889	0.00493612473891367	50.60368193520183	0.048852188274173584
Alu	20	0.0001428085685141116	1.8458250352163996e-05	0.05904065672522255	0.005179967940934196	47.39790158838102	0.044841404770010494
Alu	21	0.00014135133822315124	1.6515276630883575e-05	0.059791616068499996	0.005370865109049845	46.1544761257104	0.04592412687619584
Alu	22	0.000140379851362511	1.6515276630883575e-05	0.05849808131355277	0.005187254092388991	47.096439500655755	0.041248360615920604
Alu	23	0.00015543789770243447	1.2143585758002628e-05	0.05934278913888254	0.005042016806723393	49.125001214358576	0.042333025695828363
Alu	24	0.0001646670228785166	8.257638315441786e-06	0.062464176422128766	0.004685966872298751	51.818244523242825	0.05133530868997901
Alu	25	0.00019186865497644283	1.3115072618642838e-05	0.06460047602868271	0.004450381308593446	53.52896488074999	0.05748724923500161
Alu	26	0.0001641812794481965	1.0200612036722205e-05	0.06779569631333703	0.004082673531841048	55.68082770680527	0.0663986982076772
Alu	27	0.00017341040462427856	1.3115072618642838e-05	0.06581677757820797	0.0037169087288099253	57.224471754019525	0.061926944188140584
Alu	28	0.00015786661485403495	1.0200612036722205e-05	0.06404770000497705	0.0033550298732213718	57.02598727352213	0.05452470005347305
Alu	29	0.00014960897653859312	7.77189488512168e-06	0.06349589546813195	0.0031189585660857462	57.00491572351484	0.05243357458593769
Alu	30	0.0001607810754359557	1.0686355467042312e-05	0.06244960411921888	0.0030378394132222746	56.464147277408074	0.04912517608201594
Alu	31	0.00017341040462427862	1.2143585758002628e-05	0.06217855928509988	0.0030339534657797106	56.369611890999174	0.048588915334940835
Alu	32	0.00016758148346043727	5.828921163841259e-06	0.06349055229039882	0.003214164278428509	56.89025112935347	0.052499149949030356
Alu	33	0.00016709574003011715	1.0686355467042312e-05	0.06348472336923437	0.0034463496381215756	56.98277553796085	0.0540977315782199
Alu	34	0.00018361101666100095	1.1657842327682523e-05	0.06575023072825294	0.003795599164521808	57.30171467430903	0.06214698596207569
Alu	35	0.00017341040462427862	1.2629329188322733e-05	0.06764657308022913	0.004014183708165893	55.885170253072324	0.06676057706326737
Alu	36	0.00016952445718171772	1.4086559479283049e-05	0.06478165832819212	0.004567931218730932	53.73045125564677	0.05867440617870694
Alu	37	0.00015543789770243444	1.4572302909603152e-05	0.06292320396378277	0.005042988293584043	52.03219507456161	0.05260115606939711
Alu	38	0.00014329431194443163	1.6515276630883575e-05	0.059192694418913026	0.005405352892602535	49.257696604653425	0.04185845436440411
Alu	39	0.00013843687764123055	1.797250692184389e-05	0.05863943265177649	0.005450041288191949	47.17972506921844	0.04145868752124932
Alu	40	0.0001481517462476328	1.602953320056347e-05	0.06026910186050553	0.005444212367028119	46.19002282994123	0.04576383154419072
Alu	41	0.00016660999659979703	1.2143585758002628e-05	0.05986642055676924	0.004942925146938146	47.09624520328362	0.044327488220730585
Alu	42	0.0001525234371205138	1.602953320056347e-05	0.06277116627009141	0.004565988245009666	50.61568951279934	0.049250012143607115
Alu	43	0.00014378005537475178	1.6515276630883575e-05	0.05881430028669286	0.004599504541701764	48.112371885170255	0.0386768348958011
Alu	44	0.00013892262107155064	2.1858454364404723e-05	0.05912663331238953	0.004925438383446633	45.22480205955215	0.039633263710100536
Alu	45	0.00013406518676834954	1.89439937824841e-05	0.055766746004854796	0.0054485840579009915	43.44054986156312	0.032590955457319826
Alu	46	0.00011172098897362441	2.040122407344441e-05	0.05453344343526857	0.005902268421819587	41.85876524020013	0.0283722737649897
Alu	47	0.00011172098897362441	1.991548064312431e-05	0.05459221839033723	0.006020304075387302	40.65532617671346	0.02788313013065704
Alu	48	0.00011366396269490486	1.8458250352163996e-05	0.05223879147042965	0.006783892747849917	37.32553553213193	0.021583037839405513
Alu	49	0.00010977801525234395	1.8458250352163996e-05	0.052664302715390986	0.006932530237527753	35.55499101374654	0.023910234614069152
Alu	50	0.00012435031816194732	1.7486763491523786e-05	0.05583620731539034	0.007058337785980584	38.68654976441444	0.030565891096315245
Alu	51	0.00014426579880507192	2.040122407344441e-05	0.0576791178900303	0.006676057706318925	41.19808617088454	0.03450964200708453
Alu	52	0.0001452372856657121	1.797250692184389e-05	0.05936561908010664	0.006320493515324905	44.124428037110796	0.03916792150385437
Alu	53	0.00015932384514499533	1.5543789770243365e-05	0.06082236362764079	0.006252489435080141	45.26080536260747	0.042579297615000136
Alu	54	0.00013066498275610876	1.602953320056347e-05	0.05875115364075026	0.00598921649584686	44.91546121338709	0.037685432554517964
Alu	55	0.00014718025938699255	1.8458250352163996e-05	0.058825958129019966	0.005815806091222694	44.923165104191966	0.03882887258949099
Alu	56	0.00012629329188322777	1.4572302909603154e-05	0.05653713508534486	0.005724000582892268	44.37318696264633	0.033516296692079915
Alu	57	0.00012823626560450822	1.4086559479283049e-05	0.05430902997045994	0.005658425219799118	44.18601058920678	0.028883761597116704
Alu	58	0.00012823626560450822	1.4086559479283049e-05	0.054975469956861325	0.005396609510856782	45.10916597853014	0.02927332782823335
Alu	59	0.00013649390391995013	1.1172098897362417e-05	0.05640695584601892	0.005174624763200665	45.592257249720696	0.034574731626746805
Alu	60	0.00012095011414970653	1.4572302909603154e-05	0.05641958517520721	0.0048384903094192905	47.03335114392578	0.03497595570019129
L1	1	0.00012983052324314873	1.132749531651636e-05	0.06060732801816706	0.004320132444560977	38.18523068879885	0.013112011501765384
L1	2	0.00016032762601838534	1.2198841110094542e-05	0.06025791835494124	0.004405524332331658	37.94268287369843	0.012996993857013072
L1	3	0.00013157321483030508	1.132749531651636e-05	0.060020040953293316	0.004605933864854684	37.96849213610421	0.012819239315123139
L1	4	0.00012198841110094511	1.2198841110094542e-05	0.059919836187032165	0.004564980612556496	37.993046660567245	0.012455016773407447
L1	5	0.00013244456062388326	1.2198841110094542e-05	0.060238748747482196	0.004527512743432623	37.880677907027405	0.012488127913563398
L1	6	0.0001507428222890252	1.7426915871563633e-05	0.06012460244852344	0.004579793491047332	37.84639916350804	0.012546508081733188
L1	7	0.00013941532697250869	1.481287849082909e-05	0.0605245501677765	0.004445606238836247	37.86959438853309	0.012898531782338732
L1	8	0.0001490001307018688	1.3941532697250906e-05	0.06050799459769826	0.004476974687405086	37.79467607720124	0.013212216268026895
L1	9	0.00014464340173397786	1.568422428440727e-05	0.06052367882198253	0.0045379688929555635	37.81225983531564	0.013803860061866497
L1	10	0.00012634514006883602	1.132749531651636e-05	0.060169041083996316	0.004554524463033553	37.604705267285325	0.013431795408008644
L1	11	0.00014377205594039963	9.584803729359996e-06	0.05954864287896702	0.004467389883675717	37.05640221321831	0.012546508081733172
L1	12	0.00013418725221103962	1.132749531651636e-05	0.058971811963616914	0.004361085696859161	35.903420032239794	0.010232213653989467
L1	13	0.00015945628022480713	1.132749531651636e-05	0.05909554306630542	0.004357600313684841	36.26673637433015	0.009844464775847184
L1	14	0.0001307018690367269	6.09942055504727e-06	0.0598893390842559	0.004286149958611426	37.60278830653945	0.01196270640003575
L1	15	0.00014202936435324325	1.481287849082909e-05	0.05961660785086604	0.004033459678473699	37.492754759726395	0.012326928941751482
L1	16	0.0001481287849082906	1.568422428440727e-05	0.06129307715771402	0.004316647061386665	39.386955953470135	0.016646190040518573
L1	17	0.00015858493443122893	1.568422428440727e-05	0.062011066091624024	0.004414237790267446	39.62493791661221	0.019882368317866096
L1	18	0.00016991242974774546	1.6555570077985455e-05	0.06298697338043342	0.0045022437154188565	40.2928767481375	0.021605018951768754
L1	19	0.000145514747527556	1.481287849082909e-05	0.06357687448268685	0.004540582930336306	41.346839193133796	0.02380690977213898
L1	20	0.00016207031760554172	1.132749531651636e-05	0.0619718555309128	0.004243454014726086	39.93234871258659	0.01868165381431635
L1	21	0.00013941532697250869	1.0456149522938178e-05	0.06066745087792317	0.004172003659652663	39.692763473184336	0.015579662789178782
L1	22	0.00013244456062388326	1.481287849082909e-05	0.06029451487827079	0.003933254912212186	39.389657125430226	0.014232562192306968
L1	23	0.00014202936435324325	1.3941532697250906e-05	0.06105171437289317	0.0039001437720562076	39.491273471877314	0.01355726920228389
L1	24	0.00010804687840369427	9.584803729359996e-06	0.06084607676560822	0.0037197751927854905	39.48310024833355	0.01288023352067362
L1	25	0.00012198841110094511	1.3941532697250906e-05	0.06074325796196508	0.003810395155317639	38.75193656602623	0.012079466736375277
L1	26	0.00014028667276608686	9.584803729359996e-06	0.060429573476276414	0.0037119330806432843	38.89825295168387	0.011511349278962272
L1	27	0.00013331590641746144	9.584803729359996e-06	0.06115888990550299	0.0036823073236616237	39.626541192872395	0.012706835707751538
L1	28	0.00014290071014682145	4.3567289678909074e-06	0.06064131050411606	0.003695377510565296	39.52065525203677	0.012523853091100092
L1	29	0.00015248551387618157	6.09942055504727e-06	0.06133054502683834	0.003623055809698292	39.92936870997255	0.012900274473925855
L1	30	0.00013244456062388326	3.485383174312726e-06	0.06099769093369052	0.003722389230166226	39.61237311026881	0.013060602099944281
L1	31	0.000145514747527556	7.842112142203634e-06	0.06100466170003973	0.003610856968588192	39.48871171524419	0.012886332941228602
L1	32	0.00013767263538535233	1.0456149522938178e-05	0.06101250381218136	0.0036988628937396108	40.00949766915	0.012865420642182712
L1	33	0.00012547379427525784	1.481287849082909e-05	0.06104212956916345	0.0037894828562717565	39.494410316734196	0.012308630680086297
L1	34	0.00012634514006883602	1.6555570077985455e-05	0.06095150960663116	0.0037162898096111726	39.672286847035245	0.012524724436893732
L1	35	0.00011763168213305424	1.132749531651636e-05	0.060455713850084636	0.003812137846904801	38.99072016729839	0.011839846643141234
L1	36	0.00012808783165599237	1.3941532697250906e-05	0.06021086568208765	0.0038766174356295946	38.71005968718686	0.01163508038165037
L1	37	0.00014202936435324325	5.228074761469089e-06	0.06071624624236428	0.003828693416982784	39.49965581841154	0.012774800679650639
L1	38	0.00014638609332113424	1.6555570077985455e-05	0.060638696466736454	0.004017775454189294	39.44296606108134	0.01346403520237102
L1	39	0.00012983052324314873	1.7426915871563633e-05	0.06065002396205263	0.004033459678473698	39.39981701738335	0.013694941837669228
L1	40	0.00014115801855966507	8.713457935781815e-06	0.060587287064913946	0.004160676164336147	39.77013897965408	0.015183200453100723
L1	41	0.00016032762601838534	2.7011719600923638e-05	0.06187077941885776	0.004386354724872933	39.877750185160984	0.018456846599573352
L1	42	0.00017339781292205822	2.004095325229818e-05	0.06409881061304115	0.0045257700518454725	41.41105737812051	0.02413540713631787
L1	43	0.00017252646712848004	1.481287849082909e-05	0.06282228902544702	0.004561495229382182	40.453361216398726	0.021537053979869582
L1	44	0.00017165512133490184	1.132749531651636e-05	0.062026750315908145	0.004189430575524226	39.713379514660396	0.020079292467214595
L1	45	0.00014202936435324325	6.970766348625451e-06	0.061443819980003325	0.00416590423909761	39.462763037511436	0.01725177536705543
L1	46	0.00013331590641746144	1.3941532697250906e-05	0.05925587069232361	0.004131921753148055	37.50737594214264	0.01191478238138899
L1	47	0.00012895917744957055	1.132749531651636e-05	0.0594789352154807	0.004183331154969177	37.55730405611467	0.011910425652421067
L1	48	0.00011501764475231969	1.2198841110094542e-05	0.05900840848694717	0.004477846033198667	36.50743693634819	0.010294950551127129
L1	49	0.00013767263538535233	9.584803729359996e-06	0.058821940487121	0.004429922014551847	35.73382128697774	0.01026445344835192
L1	50	0.00013331590641746144	1.568422428440727e-05	0.05951988846777842	0.004455191042565625	36.991452097765	0.012465472922930378
L1	51	0.00013767263538535233	1.3070186903672725e-05	0.06021522241105575	0.004456933734152784	37.67005620180369	0.013782076417027058
L1	52	0.00013418725221103962	1.3941532697250906e-05	0.061007275737420784	0.004396810874395876	37.79502461551867	0.013710626061953623
L1	53	0.0001350585980046178	9.584803729359996e-06	0.060421731364134174	0.00453622620136841	37.869472400121985	0.013382128697774638
L1	54	0.0001507428222890252	6.09942055504727e-06	0.06035812312120307	0.004510957173354644	37.84226898444648	0.013227029146517718
L1	55	0.0001307018690367269	1.2198841110094542e-05	0.05996601751409167	0.0044708752668500325	37.88620223935869	0.012671981876008457
L1	56	0.00013244456062388326	1.3070186903672725e-05	0.05995207598139393	0.00454755369668493	37.916420511479984	0.012779157408618583
L1	57	0.0001228597568945233	1.3070186903672725e-05	0.06002265499067423	0.00468522633207032	37.90239184420337	0.012272905502549586
L1	58	0.00015509955125691616	1.2198841110094542e-05	0.060594257831263355	0.004603319827473948	37.91521805428484	0.012580490567682701
L1	59	0.00012547379427525784	1.0456149522938178e-05	0.060869603102033785	0.004419465865028909	38.01197229120376	0.013240099333421393
L1	60	0.00013941532697250869	1.568422428440727e-05	0.06025704700914731	0.004331459939877501	38.22233259268941	0.012908116586068136
Others	1	0.00017316753572546798	1.623445647426259e-05	0.05712827926362229	0.005341909249388955	43.400793942228525	0.0337900884777781
Others	2	0.00016466377281037793	1.468831776242806e-05	0.05683992439386464	0.005457869652776569	43.27337665098624	0.03384111105526906
Others	3	0.00015074852440386696	1.3142179050593527e-05	0.056473489519158725	0.005434677572099046	42.96241723326208	0.03359604806944293
Others	4	0.00014069862277694235	1.8553664542014394e-05	0.0563428407980089	0.005545999559351154	42.76015136697989	0.033405099938531614
Others	5	0.0001693021889458816	1.8553664542014394e-05	0.05638999802872011	0.0057160748176529885	42.43550862165599	0.03318400210273966
Others	6	0.00016698298087812976	2.3192080677517995e-05	0.056604138240309444	0.005668917586942018	42.443084701343984	0.0331020567510123
Others	7	0.00014301783084469418	1.5461387118345324e-05	0.056420920802956874	0.005832035221040606	42.07315555315045	0.033919964129572516
Others	8	0.00015770614860712245	1.7780595186097126e-05	0.05673710616952704	0.005690563528907708	41.9096977685353	0.03388440293920056
Others	9	0.00015074852440386698	1.3915248406510795e-05	0.05694660796498192	0.005825850666193262	41.72290875075858	0.034400040199597304
Others	10	0.00014379090020061146	1.8553664542014394e-05	0.05631114495441606	0.005741586106398266	41.046612216815035	0.033275997356093795
Others	11	0.00015461387118345334	1.700752583017986e-05	0.056369125156109895	0.005926349682462525	39.737295571472195	0.030969931467393286
Others	12	0.00014301783084469418	2.0099803253848925e-05	0.05530460865300997	0.005624079564298809	37.1915472596624	0.023981384489905343
Others	13	0.00013451406792960413	1.468831776242806e-05	0.054727125844138004	0.005491884704436932	37.616580791545715	0.019475163214265796
Others	14	0.0001863097147760617	1.3142179050593527e-05	0.0567278293372568	0.005432358364031288	40.85713291767971	0.026132836507420966
Others	15	0.0001530677324716188	2.0872872609766193e-05	0.056463439617532384	0.0050736541828856055	41.03572740028372	0.02682550665032236
Others	16	0.0001693021889458816	1.3915248406510795e-05	0.056962842421456106	0.005128542107155751	42.02143721323959	0.029061223227633538
Others	17	0.0001762598131491371	1.5461387118345324e-05	0.05720172085243552	0.005019539327971389	42.753827659648486	0.03108589187077916
Others	18	0.00019017506155564809	1.8553664542014394e-05	0.05829638706041651	0.00490125971651602	44.90062579964361	0.0349365503326025
Others	19	0.00020177110189440725	1.7780595186097126e-05	0.06193986293486261	0.005010262495700383	48.13316892725031	0.04815217097200663
Others	20	0.00017007525830179887	1.8553664542014394e-05	0.05827860646522989	0.004851010208381392	45.02082262310163	0.04109868616862055
Others	21	0.00014456396955652876	1.623445647426259e-05	0.05714374065074156	0.004886571398753593	44.756525671700636	0.03651515795738645
Others	22	0.00015693307925120518	1.932673389793166e-05	0.05689635845684725	0.004869563872923403	44.32059186189889	0.03405602433621381
Others	23	0.00016002535667487426	1.1596040338758994e-05	0.05663892636132623	0.004881159913262167	44.23039012945046	0.033046395757385744
Others	24	0.00014147169213285963	1.3915248406510795e-05	0.05714374065074171	0.004956920710142074	44.608652965300784	0.03230347610634927
Others	25	0.0001352871372855214	1.7780595186097126e-05	0.05614184276547044	0.005016447050547718	43.171316034618044	0.03038007954882793
Others	26	0.00015770614860712245	1.8553664542014394e-05	0.056000371073337	0.004908217340719275	43.17866019349926	0.031348735451791704
Others	27	0.00013760634535327324	2.3192080677517995e-05	0.05686543568261074	0.004928317143973136	44.61061656146481	0.03315849081399378
Others	28	0.00016311763409854337	1.7780595186097126e-05	0.05713910223460584	0.004971609027904508	44.80872331461217	0.03252380087278569
Others	29	0.0001530677324716188	1.623445647426259e-05	0.05734473868328054	0.004956920710142078	45.359349694057805	0.03211716639157306
Others	30	0.00014533703891244604	1.7780595186097126e-05	0.05592538334581268	0.005014127842479961	44.42729089440259	0.03146933427131438
Others	31	0.00016389070345446065	1.3915248406510795e-05	0.05633433703509383	0.005014900911835881	44.36346628837806	0.031582202397278575
Others	32	0.0001723944663695507	1.468831776242806e-05	0.057551148201310943	0.0050465967554285	45.32219598081242	0.032842305447423545
Others	33	0.00015306773247161882	1.7780595186097126e-05	0.056935011924643245	0.005072108044173769	44.80346644299193	0.03263125751325825
Others	34	0.00015693307925120518	1.5461387118345324e-05	0.057277481649315364	0.005002531802141205	44.605854454232365	0.03349709519188559
Others	35	0.00016002535667487426	1.623445647426259e-05	0.056330471688314676	0.00497702051339593	43.2906160976232	0.03160384833924427
Others	36	0.00014842931633611515	1.236910969467626e-05	0.05606067048309913	0.0051007116103427156	43.02358248070226	0.02984202327710983
Others	37	0.00014147169213285963	9.276832271007194e-06	0.057250424221858096	0.004918267242346205	44.5387984183001	0.03237923690322914
Others	38	0.00014533703891244604	6.957624203255395e-06	0.05665284160973251	0.004997120316649784	44.296410252445796	0.03332856607229566
Others	39	0.0001561600098952879	8.503762915089926e-06	0.056846108948712275	0.0049035789245837754	44.22609186383156	0.03415265800570331
Others	40	0.00016079842603079154	1.700752583017986e-05	0.05765473949500378	0.004910536548787024	44.78741752316309	0.036574684297792336
Others	41	0.00015770614860712245	1.468831776242806e-05	0.05754573671581928	0.0048417333761103755	44.752613940759694	0.04031324770300862
Others	42	0.00016311763409854337	2.0872872609766193e-05	0.06220811800136478	0.004869563872923406	48.266801696114165	0.04939526649632144
Others	43	0.0001894019921997308	1.468831776242806e-05	0.058335813597568655	0.0050473698247844164	45.15174964921978	0.03499298439558438
Others	44	0.00017703288250505437	1.3142179050593527e-05	0.0575751133513442	0.005048142894140334	42.83209320124155	0.031535818235922844
Others	45	0.00016157149538670882	1.5461387118345324e-05	0.056591769130615574	0.005173380129798962	41.98281466821796	0.02874194558363967
Others	46	0.00014842931633611512	1.468831776242806e-05	0.05626321465434961	0.005359689844575055	41.08319385873703	0.026622962479072178
Others	47	0.00015925228731895698	1.932673389793166e-05	0.05605680513631905	0.00544395440437006	40.843434128692856	0.026070990958947604
Others	48	0.0001422447614887769	2.2419011321600727e-05	0.05479360980874756	0.005716074817652998	38.08220046461468	0.020369604459061413
Others	49	0.00014456396955652874	1.8553664542014394e-05	0.05421148858373956	0.005712209470873416	36.96418756208713	0.023417043860085963
Others	50	0.00014456396955652874	2.0099803253848925e-05	0.05635134456092434	0.005815027695210426	39.60278150354259	0.030851651855937984
Others	51	0.00016311763409854337	1.7780595186097126e-05	0.0566884028001049	0.005765551256431707	40.9413201705391	0.0332644013157552
Others	52	0.00016466377281037793	1.932673389793166e-05	0.056822916868034055	0.0058057508629394084	41.603021155042924	0.03427093761715937
Others	53	0.00013992555342102507	1.3915248406510795e-05	0.05659331526932662	0.005735401551550924	41.911475828053916	0.033948567695741685
Others	54	0.00016079842603079156	1.700752583017986e-05	0.05628795287373889	0.00559470292877395	42.01393844048719	0.033382680927210424
Others	55	0.00013683327599735596	1.8553664542014394e-05	0.05664665705488521	0.005632583327213905	42.44877449180353	0.03324739378992463
Others	56	0.0001522946631157015	1.623445647426259e-05	0.05645880120139658	0.005507346091555284	42.42644824880464	0.03337031181751544
Others	57	0.0001832174373523926	2.2419011321600727e-05	0.05665593388715592	0.005617121940095565	42.76452693953438	0.033261309038330994
Others	58	0.00014688317762428057	1.700752583017986e-05	0.05652915051278508	0.005360462913930966	42.935545342450396	0.03331851617066885
Others	59	0.00019017506155564809	2.0099803253848925e-05	0.05689249311006739	0.005489565496369176	43.19623979065282	0.033854253234319454
Others	60	0.0001492023856920324	8.503762915089926e-06	0.057252743429925465	0.005124676760376156	43.38207020242821	0.0340707126539762
