# Supplementary material for: Nucleosome positioning stability is a modulator of germline mutation rate variation across the human genome
Source: Nat Commun. 2020 Mar 13;11:1363. doi: 10.1038/s41467-020-15185-0 (PMC7070026; doi:10.1038/s41467-020-15185-0)
Supplement: Supplementary file 7 — Source Data [file 41467_2020_15185_MOESM7_ESM.zip › Supp_Fig.2.txt]

#d_mean	d_var	recombination_rate	DNA_methylation	expression_level	occupancy	open_chromatin	H3K9me3	H3K27ac	H3K27me3	H3K36me3	H3K4me1	H3K4me2	H3K4me3	H3K9ac	replication_timing
44.55	6.09958	0.797507	0.78125	5.16479	1.05305	6	0.874286	0.9	0	1.35238	0	0.519048	0	0	48.3711
51.91	6.71799	0.695431	0	0.693147	1.76057	0	9.65143	0.42381	2.07143	0.4	0.4	0	0.6	0	70.607
46.26	6.36736	0.258273	0.8	4.10618	5.81433	2	3	0.0190476	0	0.3	2.37619	0.404762	1.1	0.4	81.1892
67.03	5.59155	0.796637	0.678571	0.693147	1.37072	1	1	0.480952	0	0.0238095	0.585714	0.480952	0	2.1	66.9412
57.47	6.47142	0.238757	0.863527	0.693147	2.457	1.66667	4.24381	1	0.880952	1.20952	1.17619	0.00952381	0	1.1	17.2953
31.96	5.81556	0.0249916	0.921053	5.17453	2.17741	2	0	0	1.05238	0.17619	0.8	0.738095	1.05238	0.7	58.0202
42.12	6.02124	0.630815	0.92	0.693147	6.62078	4.85714	7.45333	0.7	0	0.828571	0.4	1.2	1.04286	0.138095	53.2599
52.27	5.96142	0.270288	0.788194	2.00533	5.97421	5	0.72	1.3	0	0	0	0	0	0.8	60.5225
42.17	6.1614	0.128817	0.833333	2.37601	1.91371	4	5.84	0	1.1	0	0	0	1.1	0.0380952	41.2515
41.46	6.53457	0.428703	0.9	2.29781	13.6275	1.66667	1	0.357143	0.585714	0.5	1.90476	0.533333	1.30952	1.2	76.4907
44.62	6.05833	0.536796	0.858894	0.92577	2.41248	2	5.96	1.32381	0	0	1.17619	0.538095	0	0.219048	13.1389
61.16	6.15668	1.80512	0.826087	3.47167	8.64899	0	2.25905	0.547619	0	1.05714	0.280952	0	1.05238	0.780952	73.8033
35.0	5.33422	0.594245	0.913043	4.45046	3.39053	0	0	0.5	0.133333	0.328571	0	0	1.4619	1.05238	72.1679
38.16	6.18818	0.00506536	0	5.51669	4.22747	0	4.28	1.44286	0.6	1.03333	0	0.461905	0	0	78.78
48.74	6.19412	0.101384	0.918919	4.36945	7.26242	2	4	3.30476	0.604762	3.45238	2.33333	1.12857	2.27143	0.752381	68.0021
76.71	5.59095	0.25537	0	0	1.34532	1	0.546667	0	0.471429	0.5	0	0	0	0	31.0369
46.59	6.16009	0.0892365	0.940327	0.693147	2.98051	2.09524	7.26286	0.5	2.2619	0.6	0.195238	1.14286	1.45238	0.6	57.3582
33.71	6.40482	0.0464023	0.74	1.80751	6.10851	4	1	0.738095	0.961905	0.62381	1.33333	0.114286	0	1.53333	72.3754
39.95	6.9995	0.784279	0.916997	2.94444	1.78063	2.09524	0	1.87619	2.07619	2.65714	0	0	1.55238	1.34762	77.0528
52.74	6.66363	2.16111	0.982759	3.27804	8.69103	8.2381	10.3867	3.53333	1.8	1.6	4.42381	1.2	1.18571	4.14286	65.1514
52.18	6.54214	0.538808	0.923077	5.39816	5.44829	3	3.46667	1.6	0	1.55238	0.366667	0.4	1.17619	0.4	82.6382
46.48	7.0275	0.564224	0.866667	3.70775	2.5248	0	2	0.3	0.6	0.9	0.67619	1.2	0.6	0	59.6257
61.08	5.6006	0.374472	0.9375	0	5.25653	4.47619	0.550476	0.495238	0.8	0	0.328571	1.0619	0	0.485714	75.9236
58.03	6.57545	27.6233	0.821918	0	2.84822	5.90476	5	2.05238	4.89524	2.15238	6.00476	1.6	2.1	2.8	72.2918
47.33	6.40288	0.815888	0	1.89712	3.75545	2	3	0.0952381	1.00952	0	0.871429	0	0	0.757143	47.6476
42.68	6.29138	0.383961	0.842044	0	6.83945	12.4762	13.7752	1.3	0.6	1.45714	0.842857	0.4	0	0.695238	14.3808
37.29	7.01754	0.589252	0.914894	1.43282	11.8125	5.52381	2	1.36667	1.7	0.4	0.271429	0.371429	0.0238095	1.09048	54.7378
27.88	6.39331	5.00229	0.919792	3.94757	12.4333	6.52381	1	0.652381	1.2	0	0.4	0	1.07619	1.1	79.044
53.58	6.72694	4.17421	0.936544	1.87546	4.15819	6.57143	0	2.32857	0.6	1.49048	1.31429	0	1.1	1.3	62.6116
27.06	6.32224	0.643341	0.219865	3.6122	1.10781	6.95238	4.27619	0	0.0380952	1.1	2.59048	4.62381	4.3	3.52381	77.5459
28.11	6.31998	0.396132	0.8	1.18958	10.0599	0.952381	1.80571	1.1	0	0.7	0	0.6	0.9	0	77.3745
59.16	5.58751	0.62958	0.955556	0	1.71699	7.71429	8.78095	0	0	0	0	1	0	0.5	71.2804
55.07	6.81562	4.12315	0.0416667	4.96284	6.54082	13.9048	6.48571	0	0	0	0	0	0	0	62.8713
59.22	5.48459	0.666261	0.931944	0	4.57067	2	1	0.8	1.08571	0.5	0.00952381	1	0	0.742857	76.1579
47.49	6.31103	5.62365	0.616279	3.96579	8.22441	6.66667	4.26667	3.14762	5.10476	1.19524	1.43333	32.2381	37.3095	10.5571	79.8106
46.95	6.60796	0.284786	0.660143	2.48491	4.53893	4.09524	1	1.5	1.19048	0	10	12.1048	7.47143	1.72381	78.0253
35.1	6.74447	0.282308	0.820513	1.81529	4.44909	5.04762	3.59429	1.27143	0	1.67619	3.8	1.4	0.6	0.8	79.9394
23.22	6.41351	0.368906	0.863636	1.03301	5.86473	0.238095	0	0.314286	0	0.5	0	0.4	1.2	0.8	56.1552
61.09	4.15198	0.0180568	0.953418	0.693147	2.82157	8.42857	0	1.3	0	2.62857	0	0.9	0	1.10952	63.355
35.92	6.30762	0.324543	0.866667	0	11.9488	1.42857	3.05714	0.542857	55.1476	0.933333	2.7619	0.761905	1.7	0.847619	63.8692
30.76	6.53146	0.358333	0.898485	5.11542	6.64794	6.04762	1.70667	1.95714	1.1	3.94762	0	0.638095	1.04286	0.914286	69.3066
59.4	6.61719	1.19298	0.76	1.27297	5.56059	1	2.98667	0.62381	2.18571	1.25238	0.4	0.8	0.652381	1.35714	36.7777
23.23	5.06928	0.196491	0.282051	1.67398	4.53116	1.47619	2	0.22381	0	1.37619	0.0809524	0.695238	0	0	51.3808
56.07	6.79508	26.3319	0.923077	3.75118	1.78352	1	0	0.7	1.1	1.7	0.8	0.8	0	0.0047619	29.4069
41.96	6.24847	0.435737	0.916667	4.89035	4.39932	3	2	0.695238	0	0.5	0.671429	0.938095	0	0.814286	56.7438
53.5	6.55005	0.393426	0	0.944462	5.98285	2	2.22095	0.414286	0	0.32381	1.19048	0.12381	1.41429	0.633333	63.0037
28.52	6.46443	0.0235772	0.851852	1.31219	1.89381	0	0	0	1.34286	0.195238	0	0	0	0.585714	63.9116
32.2	6.13049	0.299121	0.857143	4.37845	6.34626	1.61905	1	0	0	0.8	0.414286	0.733333	0	0.619048	21.1738
42.29	6.23386	0.124657	0.8	0.693147	2.75013	0	0	0	0	1.7	0	0	0	0	10.9624
36.22	6.57845	1.2435	0.845455	1.71765	8.98769	8.42857	4	0.761905	0.447619	1.69048	0.771429	0.8	0.6	4.37619	72.1871
45.66	6.68132	1.11721	0.971014	0.693147	7.63956	0.857143	2	0.12381	0.214286	0.4	2.9	0	1.1	1.77143	59.5251
49.76	6.54819	4.28544	0.972973	0.693147	8.82365	4	25.5371	1.50952	0.6	1.29524	0.8	0.533333	0.6	2.43333	45.7192
37.25	6.81826	0.0728683	0.958261	6.08753	3.0514	5.28571	3.29143	1.47143	0	10.4095	0	3.71905	2.85238	4.41429	78.5764
43.06	6.53405	4.98113	0.862069	1.42139	13.8859	2	4.34286	1.2	3.79524	0.828571	0.890476	0.4	0	2.45714	69.3656
34.35	6.1852	2.17442	0.909091	0.693147	13.7089	0	4	0.995238	0.6	0	0.8	1.63333	0.52381	0.961905	59.1935
38.36	6.71344	38.6381	0.545635	2.10297	4.34703	0	3.61333	1.58571	0	0.647619	0	0.642857	1.69048	0	72.5687
49.41	6.87507	0.262186	0.918033	0	5.30688	8.42857	2.78667	1.17619	0.0571429	0.633333	0.8	1.0619	0.285714	1.25238	34.6442
38.47	6.84421	0.315182	0.982692	2.07944	4.56177	2	0	0.457143	1.1	1.3	0.619048	0.4	0.6	0	56.5228
52.87	6.64688	0.0464271	0.964103	0	3.55504	0.809524	5	2.45238	0	0	0.97619	0.8	1.58095	0.633333	31.0005
42.04	6.22938	0.0366389	0.761905	0	5.5825	4	2	0.685714	0	0	0.4	0	0.2	0.438095	22.3507
53.35	6.68144	0.930393	0.912281	2.40221	3.38125	0.0952381	3.26667	0.780952	0	6.58571	0	0.4	0.614286	1.87619	68.0578
58.42	6.61004	0.196459	0.963415	0.693147	5.8926	5.47619	1	0.0047619	1.88095	0	4.88571	4.00952	0.6	0.4	78.7372
38.27	7.29303	0.507668	0.0663627	3.51509	0.950974	7	1	0.7	1.7	0.9	1.32857	12.981	11.2238	1.5	78.4797
43.74	6.43156	0.00733835	0.5	0	9.1913	2	5.91619	0.3	0	2.92381	1.7	1.64762	1.7	1.9	24.3448
41.24	6.52848	0.224478	0.980392	0.693147	6.40549	3	2	0.204762	0.7	3.3619	0	0	2	1.3	63.5338
43.69	6.55265	0.16993	0.952381	3.11668	7.73864	2	3.90857	1	2.29048	0.952381	1.66667	1.2	0.6	3	56.6173
50.65	6.28871	0.756331	0.965517	0	7.03973	2.95238	3.51429	2.26667	2.9	1.4	0	1.18095	0.6	2.23333	42.0432
51.46	6.30717	13.2133	0.875	0	8.65168	0	2.81714	0.947619	0.6	0	0.261905	0.666667	0.571429	0.4	24.3051
21.66	5.85355	0.327164	0	0	12.6445	3.2381	0	1.3	0.704762	0	1.15714	0	0	1.24762	44.7128
43.98	6.22559	0.783509	0.90566	6.25803	11.4336	0	7.0381	2.97143	0	5.2	0.366667	1.20952	1.01429	1.10952	67.2984
47.38	6.46181	0.423893	0.970149	0	5.16432	1.14286	3	1.49048	0.290476	0	0.804762	0.4	1.13333	2.30952	60.9
48.43	6.53836	3.96071	0.441964	0.693147	8.57327	3	0	0	0	0.92381	1.03333	0.304762	1.8381	0.8	68.1638
73.08	5.55366	0.0695402	0.918033	5.43247	2.4708	1	1	2.06667	0	3.30952	0.7	0.628571	1.20476	0.161905	79.2002
49.18	6.2561	0.3696	0.0238095	0	6.14253	7.42857	2	0.661905	76.2524	0.4	2.55714	28.9571	9.2619	2.32381	40.3865
51.87	6.39906	7.65005	0.807018	0	4.28179	4.42857	5.42667	1.54762	42.2333	0	0.5	1.45238	0.804762	0.4	42.2642
44.45	6.63476	0.0235787	0.901961	0.693147	3.80672	2.19048	2.23429	0.233333	2.3	1.0381	0	0.752381	0	0.371429	18.9634
52.14	6.40135	0.00414385	0.877193	0	7.00624	4	1.30286	0.342857	1.3619	1.46667	0	0.4	0.6	2.59524	75.2053
51.9	6.72255	0.192382	0.7	0.693147	4.52281	1	5.04	1.31905	0.604762	0.357143	0.304762	0	1.90952	0.8	22.2039
38.2	7.02149	0.000924963	0.047619	1.09861	4.34762	3.2381	2	11.8143	0.528571	0.728571	1.59524	35.781	46.4714	23.2952	77.7743
36.63	6.42011	0.00290524	0	0.693147	3.66711	2	3.16	0.514286	0.566667	0.62381	0.357143	1.1381	1.04286	0.428571	11.4501
52.87	6.81507	1.42718	0.93617	0.739668	11.8586	4.33333	10.2743	1.30476	3.77143	0.457143	3.45238	1.92381	0.866667	1.49524	73.8594
43.89	6.68655	2.5476	0.936438	5.55554	5.96756	3	0	2.38571	0.604762	1.37143	0.585714	0.4	0.6	0.8	79.9714
34.93	5.78121	0.9682	0.922619	0	2.63131	9.7619	1.01905	0	0.719048	0	0	0	0.0619048	0.5	80.509
54.94	6.69664	2.90468	0.885057	2.19722	6.00414	2.04762	3.95429	2.35238	0	0	2.52381	1.6	1.2	2.71905	57.3384
57.44	6.88664	11.0946	0.957447	5.11828	6.62957	4	3.06476	2.4	1.15238	1.15238	1.75714	0.842857	1.1	3.00952	78.6522
45.17	7.1541	0.126687	0.771429	0	4.59262	5	8	1.0381	0	0	0	0.238095	0	0.6	13.9488
41.63	6.1922	0.0685285	0.8125	1.09861	8.86448	3.85714	3.99619	1.75714	1.1	0.0571429	0.4	0.97619	0.6	1.39048	45.7981
60.32	6.11397	0.195557	0.902439	1.94591	2.55918	0	6.04	1.1	0	0.509524	1.26667	0	1.82857	1.48571	66.5475
44.88	6.40724	14.5761	0.913979	0	3.75597	3.14286	0.817143	1.44286	0.6	1.44762	0.609524	1.2	0.0809524	1.30952	33.1816
46.52	7.10063	0.0794442	0	0	6.81033	0.380952	4.92381	0.3	0.92381	0.790476	0.4	0.352381	0.6	0	78.286
49.27	6.4452	2.11498	0.956989	0	13.6912	5	2	1.14762	0.580952	0.595238	2.31905	0	0	1.33333	52.5027
55.75	6.23903	1.62439	0.914107	0.962812	7.88903	6.2381	1.26667	0.385714	1.1	0.4	0.8	0.52381	0	0.4	55.8697
57.87	6.77713	0.722269	0.92218	1.99243	8.67107	3.95238	2.6381	0.719048	0.62381	0.661905	1.3	1.2	1.16667	2.88095	58.4171
37.98	6.47765	0.617359	0.862745	0	12.1797	4	4.61143	1.7381	1.41905	1.35238	1.3	0.4	1.1	1.5	41.8891
60.53	6.6076	3.06361	0.8	0.693147	6.1503	3	7.50286	0.695238	0.6	0.566667	1.21429	0.4	1.78571	0.790476	29.5826
51.34	6.51783	0.200125	0.90884	3.02852	4.56975	0	6.36571	0.985714	1.5	1.1	0	0.5	0.580952	0.47619	79.4156
89.74	3.63099	1.12868	0.147059	1.88273	0.183416	0	0	1.37143	0	0.695238	0	0	0	0.180952	76.5446
48.85	6.77501	1.27091	0.908974	1.63761	14.8523	2	3.7619	2.85238	0.6	2.08095	2.39524	0.419048	1.7	1.61905	69.6416
66.55	5.49174	0.472333	0.964286	3.3185	2.46146	1.52381	0	0.7	0.319048	0.67619	0	0	0	0	74.4381
46.54	6.24677	0.278216	0.909091	1.25954	6.26426	0	3	0.3	1.1	0	0.952381	0.4	0.495238	0.4	34.8074
34.24	6.35446	0.0286233	0	1.62831	2.135	0	3.68571	0.690476	1.8	0.238095	0.680952	0.4	0	0	79.6329
24.26	5.40011	0.196873	0.826087	4.42456	6.55746	0	0	0	0.842857	0.580952	1.22857	0.585714	3.31429	0.757143	51.6619
47.13	6.65883	0.0237641	0.942857	5.16479	1.86975	3.66667	8.74286	0.6	1.1	1.5	2.81905	2.0381	2.1	0	65.1581
48.16	6.21427	0.0455372	0.871795	5.70853	16.1021	2.04762	1	1.90952	2.3	2.71429	0.4	1.17619	0.957143	1.75714	73.6138
48.77	6.41385	8.42428	0.969697	0.693147	7.01671	1.38095	3.13143	1	0.895238	0.752381	2.07143	1.07619	0.6	3.11429	73.9759
17.94	5.76067	0.0164897	0.952381	3.84609	3.76065	2.71429	1.77333	1	2.55238	0.433333	0.495238	0	0	1.12857	78.1109
53.94	6.30165	0.200137	0.950231	0.887303	3.71446	3.66667	0.969524	0.738095	1.1	1.7	0.295238	0	0	0	12.1074
55.47	6.88099	0.379425	0.945455	0.693147	1.84643	5.71429	11.92	1.2	2.52381	0.790476	1.42381	0.5	1.65714	0.5	72.7351
27.08	5.97982	5.98086	0.961538	0	8.18106	8.19048	2.6781	2.53333	1.14762	0.0952381	7.77143	6.36667	0.6	2.11905	58.4513
44.39	6.18487	0.0263907	0.642857	0.693147	9.85492	0	0.927619	0	0	1.15238	0.147619	0.652381	1.1	1.04762	19.5999
31.95	6.14684	0.0408863	0.980392	0	8.58929	0	1.74857	1.1381	1.1	0.4	0.4	0.261905	1.1	1.18095	30.4639
35.38	6.36339	2.25846	0.857143	1.09861	4.3337	1	0	0.152381	0	1.77143	1.32381	0	1.31429	1.72381	38.2955
55.18	6.61041	1.20254	0.984615	3.73654	8.21396	3	0.2	1.7381	1.1	1.87143	0.904762	1.17143	0.6	2.14762	73.4548
51.62	6.47388	0.605829	0.901099	2.59026	2.87077	1	1.67619	2.97619	1.2	1.21429	0	1.2	0.6	2.17619	64.7415
45.08	6.72951	0.118854	0.860465	2.15397	7.69121	3	5.98857	0.7	0.6	0.82381	1.3	1.2	0	1.27619	77.794
53.14	6.17164	1.11734	0.970588	1.94591	4.42281	5	3.64	0.433333	1.3	3.82381	2.43333	0	1.97619	1.2619	66.8395
64.73	6.20945	0.00257864	0.25	5.79345	3.95939	3	3.26667	1.1	0	0.842857	2.74762	18.7571	9.69048	2.70476	78.9927
43.72	6.6782	0.371605	0.915254	1.56065	9.09052	10.5714	7.18667	0.547619	2.87619	1.20476	0.8	0.819048	0	1.81429	66.8728
64.29	4.97002	1.39991	0.62069	2.15397	4.08969	1	1	0.452381	2.3	0.0428571	0.433333	0	0	0.404762	33.9727
39.95	6.04441	1.93253	0.902229	1.38629	8.54974	8.61905	3	2.44762	2.73333	0.7	2.61905	0	1.12857	0.990476	57.5589
32.21	6.17535	0.0187446	0.857143	2.50455	2.86306	1.80952	0	0.0380952	0	0	1.60952	0	0	0	63.651
41.59	6.4868	0.142814	0.970588	4.49981	8.07625	2.38095	1	1.57143	1.72381	0.671429	0	0.904762	0	0.185714	63.1173
48.62	7.1969	0.146111	0.74359	2.94444	4.83474	1	0	1.01905	0.8	0.6	0.828571	1.44286	0.0428571	0.733333	51.458
38.21	6.39826	0.374152	0	0	9.04722	0	4	0.509524	0.566667	2.2	0.4	0.8	1.7	0.904762	31.7523
48.43	6.56787	0.0941743	0.925926	2.31206	6.74278	0.952381	7.41524	1.2	0	1.3	0.990476	0.4	0	1.4619	42.2363
41.57	6.45389	0.243194	0	0.693147	1.81277	1	1.95238	0	0	1.28095	0.4	0	0	0	74.198
32.55	6.87468	0.0217006	0.461538	2.7576	1.10494	0.904762	1	0	0.438095	1.7	0	0	0	0	4.7262
43.07	6.55245	0.32696	0	2.71438	13.0643	1	1.95429	2	0.047619	1.97619	4.5	0.885714	0	2.3	7.56545
44.99	6.96497	0.229941	0.947368	1.28621	4.98026	2.28571	0.88	0.309524	0	0.9	0.247619	0.414286	0	1.14286	17.0641
41.23	6.47971	16.2046	0.916667	0	6.9318	2	1.70857	2.36667	1.05238	0.185714	4.44286	2.23333	1.15238	3.1	59.5442
52.43	6.83695	0.218448	0.789474	0.693147	3.13319	1	4	0.7	0.6	0	0.838095	0.795238	1.2	1.29048	9.06519
39.23	6.2097	0.188939	0.866667	0	4.38687	0	3	0.9	1.5	0	0.514286	0	0	0.852381	49.4418
53.13	6.48021	3.67033	0.833333	3.42782	6.24678	7	5.54667	1.3	0.6	1.29048	2.09048	1.54286	1.01429	0.509524	68.9665
39.48	6.6345	0.0857137	0.509972	0.693147	2.05661	3.47619	2	1.27619	1.3	0.119048	0	0	0	1.44762	14.3157
51.48	5.73221	47.7202	0.927228	4.56435	5.63665	0	2.38667	1.1381	0.6	1.26667	2.88095	1.59524	0.833333	0.704762	48.0027
47.69	6.48966	0.528964	0.916071	3.13549	0.948208	8	2.12381	1.20952	0.933333	0	1.82381	0	0	2.10952	56.7029
36.2	6.74035	0.0412937	0.923077	4.93379	5.05723	0	1.04	0.428571	0	6.64762	0.238095	1	0	1.05238	76.4141
43.41	6.21313	0.188488	0.866667	1.86075	9.43444	0.952381	1.97714	0.533333	0.6	2.00476	0	0.8	0.595238	0	6.09622
68.43	6.54673	7.63602	0.461538	1.08181	2.60701	0.666667	3.16	0	0.0761905	0.6	0.67619	0.4	0	1.46667	61.9467
45.64	6.5248	0.000912593	0.969697	1.53019	5.39208	2	1	1.49048	0	1.73333	0.8	1.6	0.595238	2.10476	12.8689
38.75	6.65414	0.196461	0	0	3.37423	0	3	0	0.761905	0	0	0.304762	0	0.595238	13.8345
46.34	6.35432	6.1121	0.888889	0	3.85639	3	4.82286	1.16667	0.704762	0.652381	0.114286	0.8	2.78095	2.54762	41.5291
57.86	6.04109	0.0450419	0.87234	2.30259	4.52629	1	1	0.7	0	1.7	0.4	0.4	2.09048	0	53.2603
34.12	6.04702	0.171779	0.948718	0	13.3565	2	3.80952	0	0.842857	0.457143	1.21905	0	0.6	0.652381	59.0666
77.0	5.08457	0.0161787	0.951203	0.693147	1.57118	9.47619	0	0.942857	1.1	0.052381	1.63333	0	0.0761905	0.709524	72.4172
46.26	6.71044	0.10771	0.833333	0	1.70449	3.47619	3.94286	0.7	0.638095	0	0.433333	0.142857	1.71905	0.8	78.6331
49.8	6.58333	0.0199514	0.853659	4.11243	2.92061	2	0.653333	1.61905	0	1.2	2.1619	0	0.8	0.5	45.5192
43.95	6.38464	0.82773	0.692308	0	6.49477	6.38095	2	0.942857	1.7	2.29524	1.7	0.4	1.1	0.8	64.4162
27.5	6.06685	0.337624	0.603474	3.20545	15.8997	7.04762	4.67048	1.08095	1.7	4.44286	0.519048	0.57619	0	0.857143	56.7385
70.44	6.16498	0.516593	0.314815	1.94591	1.94513	4.7619	2	0.580952	2.2	0.0238095	0	0	0	1.18571	41.2125
38.67	6.31395	1.23318	0.897959	0.693147	10.9801	3.80952	0	2.10952	3.95238	0.304762	0.5	0.0952381	0.4	1.5	62.2257
44.79	6.28583	2.03985	0.924242	3.3339	10.8283	6.42857	2	1.45714	7.15238	0.880952	9.00952	4.48571	2.40476	0.480952	76.8426
42.69	6.90907	0.359584	0.9	1.27297	2.08578	0.571429	0.28	0.847619	1.47143	0.519048	0	0	0	0	80.2241
49.41	6.47928	13.4062	0.911538	2.06142	4.51952	28.619	6.08381	0.0857143	0	0.195238	0.180952	0	0	0.261905	38.2488
52.59	6.24719	1.91379	0.183824	0.762141	6.24888	1.80952	1.20381	0.657143	0.461905	0.9	7.1	1.7381	1.64762	2.27143	12.7928
39.75	6.72959	0.279648	0.954545	1.04145	8.67931	4	2.32	3.2619	2.3	1.80476	6.45238	3.17143	3.14286	1.50476	78.4153
39.26	5.26259	0.0599975	0.833333	3.59927	4.22698	3.04762	0.8	0	0	0	0	0	0	0	29.1167
34.15	5.04368	0.00153741	0.900812	2.57225	3.89237	3	0	0.209524	0	0.985714	0.8	1.15714	0	2.01905	78.288
37.25	6.17844	0.117531	0.962963	0	6.02289	3	3.93714	1.44762	0	0.566667	0.371429	0.261905	0	1.09048	30.0919
31.08	6.00201	0.0166061	0.886792	4.11087	0.907994	2.95238	0	0.7	1.1	0.9	0.342857	0	0	0.542857	79.157
64.31	6.27608	1.06883	0.576923	0.92577	6.11482	3	0	0.733333	0.595238	1.14286	0.104762	0.6	0.6	0.4	70.3455
51.32	6.60191	0.580196	0.90991	1.5506	3.06919	3	1	1.5619	1.1	1.3	0.4	0.4	2.08095	1.24286	75.4408
26.34	6.39489	0.0303821	0.815934	3.72167	5.46276	3.61905	1	0.7	0	0	0	0	0	0.657143	76.4332
56.64	6.13712	0.0954725	0.901961	4.78591	2.22298	2.04762	0	0.0761905	0	0.504762	0	0.8	0	0.642857	78.084
37.18	6.17345	0.464934	0.761905	3.49651	8.36435	6.95238	1	0.742857	2.3	0	2.0381	1.2	0	1.00952	71.2193
53.36	6.28512	1.44481	0.954451	0	10.1301	1	2	2.99524	0.6	1.36667	0.4	0.490476	0	1.9	48.7667
37.38	6.63316	0.3503	0.52381	0	3.8287	2.7619	2.99619	1.89524	0.6	1.27143	0.133333	0.533333	0.0952381	0.8	11.8067
60.81	6.34861	0.567674	0.939394	0	5.22042	2	5.24	2.80476	0	0.4	0.9	0.4	0.447619	1.38095	38.4403
45.09	6.47743	17.3146	0.35	1.12987	6.81449	8.7619	2.16571	0.3	58.4667	2.50476	7.41905	14.5286	4.0381	0.92381	33.3423
61.62	6.12247	0.940704	0.926829	1.79176	4.66732	3	5.34286	0	0.490476	0.5	0	0	0.6	0.857143	45.9648
61.8	5.78287	0.00381719	0.895933	4.34874	9.68204	13.4286	0	3.27619	1.04762	0.152381	0.9	1.5619	2.6	0.119048	78.4332
47.01	6.62306	0.21931	0.454545	2.8048	11.1277	8	12	10.4333	0.690476	8.93333	3.95714	67.8762	57.5952	45.5238	80.1865
51.4	6.85649	0.533746	0.957447	4.25595	4.60473	1.85714	1.52	1.36667	0.661905	3.7	0	0.0047619	0.0904762	0.761905	75.3818
58.71	5.79002	0.753933	0.935484	0.693147	2.92303	4.61905	3.21143	0.495238	1.4381	1.00952	0	0.495238	2.78571	0.766667	12.031
70.29	3.78646	0.340977	0.823529	0	1.54541	6.71429	0	0	1.08095	0	0.8	0.0047619	0	0.542857	63.3348
44.34	6.25362	0.020953	0.5	0	5.53996	2.19048	2	2.21905	0	3.3381	4.04286	2.05238	0.938095	0.433333	52.8636
47.95	6.34027	0.421528	0.882353	2.3979	7.43227	2.71429	6.36762	1.1	2.3	1.12857	2.27619	1.57619	1.16667	0.4	61.2869
36.71	6.39061	0.231281	0.147059	1.38629	8.70453	8.04762	4.98095	2.10476	0.6	0.861905	6.11905	3.41429	2.94286	2.19524	67.5186
39.95	6.62147	0.00597341	0.932203	3.77876	7.11814	2	12	0.661905	1.12857	0.4	1.48095	0	0.6	0.357143	67.0626
46.15	6.81263	0.0708024	0.903922	6.01639	6.91196	3.38095	8.52	0.909524	0.738095	2.52381	0	0.228571	0.6	1.15238	44.1667
48.24	6.18697	0.0855699	0.944444	1.08261	4.96757	2.61905	1.72571	1.00476	1.09524	0.147619	0.00952381	0	1.21429	0	58.1059
34.88	6.78535	0.193175	0.72	0.693147	5.61389	5	3.88	0.7	0.857143	0.4	0	0.4	0	0.4	26.1462
48.21	6.54128	0.0618834	0.928571	0.693147	4.02853	0	2	0.461905	1.08571	0	0	0.4	1.89048	0	25.9619
39.08	6.71472	1.38283	0.774194	0	4.92321	4.52381	2	1.3	1.7	0.938095	0	0.4	0.757143	0.714286	55.4708
33.6	5.18319	0.00169503	0	2.76362	2.91072	1.52381	2	0	0	1.59524	0	0	0.671429	0.7	79.361
54.58	6.62462	0.266093	0.714286	1.70041	2.12585	3	1.4	0.447619	0	1	1.24286	0.7	0.6	0.409524	58.5279
53.74	6.21461	0.667409	0.929825	2.86356	3.85029	3	0	3.97619	0	0	0	0	0.595238	1.10952	36.1613
46.94	6.46449	9.74059	0.840909	0	8.29709	0.571429	2.60381	1.70476	1.1381	1.62381	2.97143	1.69048	1.5	1.16667	79.3543
40.58	6.42485	1.76845	0.012151	3.22078	2.12941	11.4762	1.05714	2.15714	12.2571	1.45714	3.49048	40.2381	15.9381	3.87143	79.2912
51.87	5.8655	3.06797	0	0.944462	6.95517	2.71429	1	0.5	0.904762	0.6	0.585714	0.6	0	2.57143	52.7284
30.9	6.75959	6.99696	0.316046	1.09861	2.04705	3.71429	2.35048	0.680952	2.04762	0.852381	3.28571	2.67143	1.1	0.0809524	78.183
38.15	6.2375	2.54957	0.977039	3.63884	9.58214	15.0952	3	0.780952	0	2.73333	0.8	0.571429	1.07619	1.7381	74.1028
49.58	6.5668	0.209213	0.928571	1.54045	2.66733	0	5	1.16667	0.7	1.4	0.857143	2.6	0	1.3	76.9615
49.85	6.10464	0.529011	0.916602	3.12509	7.84591	2	0	1.79048	0.695238	0.928571	2.1381	1.6	0	0	76.439
57.01	5.20093	0.567569	0.721591	3.22078	12.0182	3	0	0.109524	0	0.195238	0.8	0.8	1.1	0.233333	77.2588
38.7	6.8315	15.7375	0.97619	0	6.33499	4.33333	5.54286	1.27143	2.3	3	0.690476	0	1.7	0.833333	32.864
43.69	5.97108	0.0865525	0.0668563	2.38482	6.19577	2	2	0	9.67619	0	1.69048	7.34286	3.37619	0.00952381	74.4001
29.99	7.02726	0.211944	0.918367	3.07137	11.6887	3.14286	4.2819	1.6	1.7	1.00476	0	0.466667	0	0	69.1501
63.68	6.37158	0.360288	0.134387	0	1.43915	2	1.77143	0.457143	1.6	0	0	0.77619	0	0	81.3181
43.69	6.53166	0.0210711	0.809524	0	7.79668	4.42857	1.88	1	0.6	0	1.61905	0.0380952	1.1	1.05238	41.9546
39.0	6.60137	8.02399	0.877778	4.55287	10.1184	4.61905	6.07429	3.49048	0	1.16667	8.17619	4.28095	1.7	3.24286	78.8909
50.93	5.82071	0.00374961	0.0244351	1.83068	0.855556	10.9524	0	4.07619	1.1	0.5	0.4	7.57143	21.9476	5.97619	79.1672
11.28	3.94797	0.0111151	0.85	4.84156	5.25735	3.33333	2	0.0190476	0	0	0.8	0	0.990476	0	76.7523
21.07	5.61648	1.24171	0.896552	0	3.31656	4	0.508571	0.6	0.0904762	0.752381	0	0	0	0.7	74.596
39.94	6.6782	0.431458	0.97619	4.30407	10.6286	4.2381	1	0.638095	0.952381	0.966667	0.4	0	0.2	1.05238	71.3639
62.6	4.03989	0.506391	0	3.35241	1.73931	0.238095	8.05333	0	0	0	0	0	0	0	73.5369
41.57	6.81294	12.1623	0.842105	0.693147	8.11202	2.90476	0.88	0	1.1	1.21429	0.4	0.452381	0.566667	2.24286	53.6429
55.85	6.81659	1.87052	0.434783	0.693147	5.69769	2	6.76	0.3	0.6	0.661905	0.8	1.2	1.18571	1.39048	31.8928
43.68	6.39986	0.125207	0.952055	2.90351	14.1764	7.19048	1.2	1.23333	4.6	0.390476	1.3	2.10952	0.6	1.49048	82.5216
37.84	6.58795	0.625469	0.860696	0	12.9499	5.57143	4.78095	1.6	2.9	4.5619	5.15714	2.5	2.9381	1.4	76.9918
49.06	6.18779	0.278997	0.966942	3.96036	9.19684	3.95238	1.04571	2.24286	0.6	3.81429	0	0	0.6	0	72.2517
46.04	6.61187	0.326102	0.706042	0.693147	9.28826	6.66667	0	0.133333	2.51429	1.3	1.8381	2.76667	2.14762	0	78.3877
54.73	6.47743	0.93395	0.642857	3.76009	7.48458	1.42857	1.01905	0.761905	0.6	1.18571	0.438095	0.8	2.22381	1.04762	39.036
41.08	6.96809	0.614658	0.89539	0	2.10831	1	1.56	2.91905	0	0.771429	2.11905	0.514286	1.14286	0	75.1196
37.33	6.56014	0.00808411	0.878472	4.09434	13.5186	2.38095	11.4914	0	0	0.72381	0	0	0.833333	2.01905	69.5932
62.65	6.3465	0.405031	0.913043	0.99853	1.07051	4.7619	0.52	0	0.6	0.819048	0	0	0	0.4	76.8328
30.48	6.02982	0.0515181	0.896552	1.7346	6.57564	1	2.48571	0.5	0	0.6	0	0.466667	0	3.17143	8.49007
61.22	5.78533	0.510733	0.84375	3.08888	2.70654	4.90476	0	0	1.1	0	0.57619	0	0	0.8	41.393
47.18	6.22089	0.10038	0.809524	0	6.22905	2	4.65905	0.852381	0	0.4	0.780952	0.704762	0.6	0.7	29.8304
35.35	6.1827	0.168881	0.769231	0.847296	5.54846	5	1.96	0.647619	0.92381	0.580952	0.4	0.4	0.0857143	1.5	74.526
56.65	6.61301	0.278245	0.944444	0.693147	6.94227	1	5.97714	1.3	0.92381	0.428571	0.4	0.4	0.6	0.82381	34.7708
38.17	5.92972	5.96017	0.94766	0	7.75266	1.90476	0	0.761905	0.780952	0.709524	0.519048	0.5	0	1.28095	29.8124
45.49	6.37606	2.90582	0.220833	0.906721	5.2294	3.38095	3.34286	1	1.7	0.9	0.8	0.8	0.933333	1.1	17.5622
51.57	6.81273	0.866441	0	0	2.06715	1	3	0.3	0.6	0	0.319048	0.157143	0.438095	0.333333	18.4542
49.09	6.64417	0.865757	0.88	1.92529	1.1375	0	3	2.6	0	0	0.109524	0.8	0	0	44.7032
43.98	6.40134	0.0304768	0.925926	3.81824	3.99293	3.42857	1.95238	0.666667	0.67619	0.5	0.366667	0.414286	0.614286	0	55.3087
54.39	6.68905	6.09324	0.190476	1.86075	2.85382	10.4762	0	4.88095	0.6	0	10.619	12.9762	7.52381	2.22381	80.4034
81.39	1.36354	1.23444	0.982456	0	0.513675	6	0	0.466667	1.6	0.6	3.06667	0	1.84762	1.49048	79.4055
40.47	6.98934	30.8952	0.92	2.96183	0.914189	3.42857	0.971429	1.55238	1.55714	0.438095	1.97619	0.833333	0.609524	0.738095	69.6638
69.21	6.61144	0.781375	0.958333	5.24778	1.63928	3	1	0.3	0	0.561905	0.385714	0.919048	0	1.0381	80.57
33.29	6.35878	0.10223	0.765957	4.18965	10.7302	4.7619	4.74095	1.8	0	2.30476	1.3	1.29048	0	2.3	79.2019
59.43	6.893	0.127911	0.776596	3.73084	7.03652	9.04762	7.94667	3.7381	1.29048	1.26667	5.76667	2.35238	1.22857	3.32381	82.2142
28.5	6.39054	0.858996	0.593133	3.5037	5.65919	1.85714	1	10.5	0	2.11429	1.53333	6.61905	1.55238	6.53333	73.1402
58.14	6.58574	0.029376	0.726027	6.02021	8.12354	8.85714	4.38286	10.8048	0.661905	0.771429	12.0571	4.44286	3.28095	7.72857	77.8977
49.62	6.48168	0.0303155	0.815789	3.71936	5.3644	2	4	2.38095	1.15238	3.63333	1.12857	0.9	0	1.95238	22.0115
28.0	6.9194	0.00822538	0.88	1.79176	2.19689	5	0.52	0	1	0.8	0	0.204762	1.7381	0.0761905	15.5646
55.39	6.59049	0.777109	0.941054	0.693147	4.62298	4.42857	2.26667	16.2857	1.31905	0.871429	7.01905	13.0762	4.44286	14.9524	75.4206
64.54	6.41497	0.138948	0.891587	4.96184	3.94631	3.14286	5	3.21905	0	8.82857	0.4	0.4	1.1	0	79.7225
48.73	6.32199	0.0513681	0.0296649	4.04305	15.1211	1	4.95619	1.64762	79.2571	0.642857	14.8333	20.2714	10.5286	0.857143	77.6608
73.16	6.63292	0.493859	0.852459	0	0.32509	10.619	1	0.942857	1.5	0.52381	0.257143	0.5	0	0.214286	78.4169
38.8	6.26743	0.30023	0.313726	1.09861	3.34421	5.52381	1	0.8	0	0.690476	0	0.414286	0.6	1.21905	75.7122
45.54	6.99508	0.391465	0.764706	0.693147	6.28101	2.61905	13.04	2.07619	0.6	0.795238	0	0	1.1619	0.4	69.8104
38.25	6.41742	0.689961	0.864865	0.693147	2.87127	6.90476	2.06857	1.49524	0.909524	1.2	3.53333	0.0285714	2.44762	2.89524	69.5396
36.77	6.08343	0.590021	0.88141	3.20158	3.89187	1	2.9619	0.7	2.3	0.566667	0.8	0.0142857	0	0	61.9389
58.3	6.64422	1.28279	0.920589	0	4.03098	5	3.37333	0.742857	0.6	0.9	2.1	0.0190476	0.6	1.37619	68.7454
41.76	6.76861	0.0789673	0.875	0.980831	4.59174	0	4.86857	0.7	0	1.1619	1.11429	0.4	0.6	0.7	35.1611
47.27	6.77655	0.913647	0.727273	3.86722	9.85975	6	3.85714	2.71429	1.7	1.8	2.45714	1.2	1.1	1.48095	60.7661
61.08	6.30159	0.16619	0.413793	0.739668	4.30111	0.47619	2.32571	0.728571	0.566667	0.4	1.42857	1.6	1.45714	1.10952	30.2271
45.07	6.38626	0.193912	0.948718	2.94444	3.26418	7	3	0.9	0.828571	0	0	0.452381	0	0.961905	75.3025
47.77	6.12039	0.781581	0.961901	4.30471	7.27613	5.61905	0.674286	0.861905	1.1	1.85238	0	0	1.14286	3.34286	77.0729
37.65	6.07394	0.170633	0.888889	0	6.06917	7.80952	4.39619	2.12857	1.84286	0.566667	3.4	1.2	0.6	1.87143	74.7979
44.25	6.77716	0.929527	0.877551	1.09861	0.934926	9.19048	1.87619	1	0.871429	0.557143	0.585714	0.4	1.7	1.5381	76.7289
33.26	6.70176	1.24443	0.964286	1.08261	7.08227	1.95238	0.76	1.3	0	1.18571	1.32857	0.104762	0.6	0.7	64.2703
30.01	6.13775	1.82961	0.903404	1.38629	12.0732	4	0	0.147619	1.1	0.361905	0.8	0.4	1.1	1.87619	58.5347
38.69	6.50242	17.5109	0.68	0.693147	4.9734	2	1.38095	1.39524	0.504762	0.0333333	5.72857	9.90952	8.1381	2.3	47.0369
60.6	6.35327	0.403574	0.947695	0	7.74546	5	1.2	1.34286	5.1381	1.71905	1.94762	0.4	1.61429	1.46667	18.4055
82.79	6.44034	1.70363	0.0515295	0.693147	0.2399	1	1	0.27619	4.96667	0	2.04762	14.4238	5.2619	1.67619	68.7973
47.6	6.3497	0.226905	0.0925245	1.50935	12.6918	2	4.61143	1.5	5.46667	1.15238	4.9381	21.1429	4.6619	2.35714	17.2041
52.64	6.26756	0.302125	0.947368	0	8.00786	0	2.24	0.7	0	2.06667	1.7	1.55714	1.1	0.0952381	17.4342
58.82	6.68614	0.128761	0.909091	4.58497	3.72624	3.52381	1	0.6	0	2.27143	0	0.8	0.190476	3.49048	70.6061
56.97	5.87706	0.285196	0.829268	1.60944	4.15271	3	3.5619	1.08571	0.6	0.585714	0	0.8	0	1.1	61.0465
56.78	6.50135	0.148759	0.903399	1.59021	5.84465	4.09524	1	0.266667	0.6	0.4	0.4	0.604762	0	0.8	27.142
47.85	6.77757	0.971414	0.980755	4.11321	4.30541	7.57143	3.38857	1.5	1.16667	2.77143	2.87619	1.49048	0.0047619	0.866667	78.0808
21.73	6.14526	0.204711	0.80625	0	5.35848	4.19048	1.7619	0	0	0	0	0	0	0	67.4387
38.67	6.44359	0.490357	0.936347	0	9.68973	2.28571	11.5105	2.03333	0.842857	1.80952	1.79048	1.3381	2.3	0.457143	55.6002
41.11	6.68541	1.01209	0.969697	0.693147	4.31247	0	4.74476	2.49524	1.79524	0	0.780952	1.41429	0	1.79048	72.6043
41.33	5.72525	0.390731	0.888889	0	2.6116	4	2	0	0.0761905	0.380952	0	0	0	0	68.1766
39.58	6.05582	0.505465	0.5625	0	7.83333	0	7.4	0.3	0.0285714	1.1	0	0	1.19048	1.51905	28.0514
50.55	6.08197	0.0307189	0.9	4.97739	5.11105	1	0.44	0	0	0	1.27619	0	0.0571429	0.0333333	75.0345
35.56	6.57171	0.0182919	0.917808	4.44265	5.69464	5.19048	4.8	1.1	1.3	0.466667	2.28095	1.95238	1.28571	0.4	71.1015
63.52	6.15571	0.920734	0.27451	0	9.21818	6.33333	1.04	1.66667	4	0.9	0.619048	1.71905	0.928571	1.5	79.8185
64.44	6.29805	0.0161431	0.925052	2.29302	1.63625	4	1.14667	2	0	1.63333	0	0	0	0	79.8167
64.68	6.74008	26.2748	0.92	3.13549	10.96	0	0	0.7	0	0	0.357143	0	0	0.490476	11.8739
52.11	6.11671	0.0392601	0.97619	4.30407	7.34673	6.2381	3.54857	1.28095	0	0.8	0.495238	0.9	1.2	0.204762	75.3521
51.04	6.31794	0.0891624	0.905405	3.71936	9.59508	11.619	2.73143	1.78095	2.29524	1.68095	0.638095	1.18095	0.6	3.38095	77.7118
39.23	6.34963	0.124248	0.929293	4.16334	8.78441	0	3.15238	0.633333	0.6	3.75714	2.31429	1.1381	0.357143	0.4	48.3338
49.67	6.2111	43.8903	0.962025	0	5.42077	2	2.81714	0.7	0.6	2.05714	1.5619	0	1.7	0	48.3953
32.6	6.38087	0.000304199	0.78117	3.13962	17.2286	1	2	0.7	0.6	0.5	0.9	1.19048	0	0.795238	65.0826
53.02	6.52093	0.0038658	0.793602	0.693147	1.99032	0	2.94476	1.41429	0.809524	0	0.5	1.4	0	0.92381	44.4354
33.21	6.30886	0.000521116	0.910448	3.3356	8.59985	5	7.08571	1.52381	1.97619	0.9	3.37143	1.45238	0	0.4	65.3743
37.22	6.88878	0.314674	0.942857	2.35816	3.80637	6.04762	1	2.2	0.6	1.3	1.3	0	1.27619	1.4619	77.9648
42.15	6.63722	0.338921	0	0.693147	1.36743	1	5	0.7	1.11905	0	0.8	0.8	0	0.761905	42.1503
57.83	6.63908	0.00143306	0.74359	2.06747	3.30607	4	4	1.03333	0	1.58095	0.4	0	0	0.290476	41.9847
40.22	6.41552	7.79241	0	1.91832	4.90663	0	1	0.3	0	0.4	0.357143	0.8	0.6	0.342857	46.2511
53.8	6.30498	0.880382	0.95	0.780159	2.01239	4	3.06095	0.7	1.7	0.4	0.8	0.266667	0.504762	0.4	12.6246
61.32	6.46137	0.0175611	0.922619	6.23609	4.30569	1.95238	3.52952	1.31905	0	2.30952	0.738095	0.0142857	2.44286	0.728571	66.2892
43.31	6.38077	1.70935	0.0666667	0	4.15692	0	0	0.0571429	0	0.4	1.39524	4.63333	2.18571	2.58095	59.1306
61.67	6.44329	0.374222	0.015877	0.693147	2.19403	3	4	5.18571	8.60476	0.485714	3.2381	13.1286	10.6857	8.10476	78.0668
51.94	5.37708	2.21243	0.947368	1.20397	9.71335	1	1	2.6	0	0.052381	0.8	0.4	1.09048	1.1	38.8062
67.45	6.93017	0.3078	0	0	0.94363	2	0.895238	0.3	0	0.9	0	0.333333	0	0.395238	15.6251
31.14	7.0345	0.477119	0.952381	2.94444	2.66228	0	0	0.9	0.409524	0.604762	0.6	2.72857	0.8	0	67.4256
24.25	5.87776	0.0177543	0.874224	5.13131	8.12477	0.380952	5	1.12857	1.94762	3.57143	0.7	0	0	1.24762	77.9314
56.04	6.22031	0.104839	0.789474	2.32612	3.04358	1	3	0.947619	0	1	0	0.4	0.6	0.4	36.7365
57.81	6.91251	0.291914	0.875	0	2.9649	1.33333	1	0.7	2.24286	0.047619	0	0	0.6	0	45.3681
48.81	6.79072	3.59056	0.944444	2.19722	2.52004	0	4.73905	2	5.51905	0.671429	1.69524	0.8	1.7	0.4	33.8654
35.39	6.28124	0.522092	0.642857	1.61892	9.28557	4	3.8781	0	1.43333	0.538095	0	0.5	0.661905	0	66.9386
45.62	6.36089	0.401253	0.885057	4.41251	11.5032	4.04762	6	2.65714	2.47143	0.9	1.92381	1	2.00476	2.72381	62.6599
39.83	6.36415	0.302019	0.883721	4.21951	6.4113	1	9.82667	1.57143	0.6	1.2381	0.819048	0.242857	0	1.5	55.7766
49.73	6.34784	1.18731	0.978261	2.6288	1.57206	0.47619	4.09143	1.4	0	1.2	1.7	2.1	0	0.5	47.3444
33.47	6.37158	1.61222	0.0169524	5.87239	0.96085	4.28571	0	9.77143	2.25714	0.490476	2.69048	34.5476	27.2524	18.2714	76.3173
49.3	6.36417	0.755574	0.875	1.94591	7.80975	1	0.84	1.04762	0.6	1.1619	0.7	1.3	1.1	1.49524	53.7393
39.49	6.62717	32.2057	0.7	2.18659	10.1629	0	1	0	0	1.42381	0	0	0.6	0.4	24.4908
50.83	6.66376	0.110399	0.909091	5.59453	11.7004	2	5.6	1.6	0.604762	3.4	0.4	1.59048	0	1.74762	50.1205
51.09	6.58625	0.0156868	0.888889	5.16042	6.0113	2	10	0.595238	1.87143	8.93333	0.671429	0.4	2.27619	2.74762	74.0441
46.89	6.58606	15.6052	0.924528	0	5.1921	2.09524	1.67048	1.4	0.0857143	0.666667	1.31429	1.14762	0.6	1.58095	29.1123
51.79	6.70514	0.0651857	0.902439	4.72612	7.25051	1	1	0	2.04286	0.652381	1.40476	0.8	0.409524	2.8381	75.4992
49.65	6.42861	4.91495	0.898208	1.18958	12.1447	5	14.3962	1.29048	4	3.29524	0.6	1.6	1.12381	0.5	70.9606
59.42	5.88168	0.329596	0.946667	3.78851	5.30932	7.33333	1.04571	1.87619	3.07143	1.42381	1.4	0	0.604762	2.10476	55.5901
49.07	6.94468	0.484992	0.909091	1.94591	11.1653	3	5.64952	0.3	36.9286	0	0.8	0.933333	0	1.56667	69.9171
34.81	6.01154	1.1744	0.866601	1.84583	4.645	1	5	0.7	0	0	0.990476	0	0	2.3	75.593
47.34	6.59522	0.158925	0.978723	4.0355	4.9732	1.85714	0	0.0428571	1.7	0.185714	1.22381	1.77619	0	1.1	71.4638
54.46	7.03536	0.273629	0.894737	0	1.06002	4	1	0	0.704762	0	0	0	0	0.542857	41.034
52.76	6.51437	1.1644	0.973572	5.61017	9.3486	11.5714	2	1	0	3.41905	0.4	0.738095	1.35714	2.15714	78.1105
46.06	6.50163	0.0625056	0.934211	5.42788	11.1793	3.95238	2.68762	3.77619	0	8.20952	4.1	1.95714	0.6	1.6381	80.1079
83.44	3.75794	7.97884	0.68	2.79029	0.826798	5	0.04	0	0	0	0	0	1.62381	0	59.9158
51.17	6.41887	0.0723368	0.947735	3.39961	4.32265	16.2857	0.88	1.49048	0.6	1.15238	0.52381	0.342857	1.1	2.33333	76.1498
49.3	6.5279	3.41678	0.880952	4.0228	9.1036	4.19048	14.981	1.59048	0.0761905	2.28095	0	0.919048	1.7	1.14286	28.9829
35.81	6.72555	2.60689	0.806494	0	7.17711	3	8	0.747619	2.92857	1.5619	6.33333	4.72857	1.19524	1.23333	81.1553
54.95	6.23145	0.977058	0.92	0	21.5648	4.19048	1.26667	0.909524	1.78095	0.604762	5.68571	1.11429	1.8	3.17619	75.307
61.91	5.24222	0.224932	0.905888	1.76766	0.875289	7	0	1.52381	0.00952381	1.42857	0.0047619	0	0	0.685714	72.5601
51.43	5.9804	4.96461	0.901099	2.63906	8.66419	3.33333	1	1.09048	0	0.6	1.29524	2	0.0333333	3.44762	66.3869
35.35	6.50061	0.0362431	0.875907	0.693147	6.43553	4.95238	7.10857	1.8	0.557143	0.809524	1.11429	1.03333	0.6	0.4	64.0361
38.95	6.44099	1.50525	0.26087	0	8.9116	0	3.52	1.5619	1.15238	1.18095	1.28571	2.00952	1.1	1.10952	21.8148
50.12	6.53517	0.777939	0.892857	0	10.6021	0	4	1.89048	1.1	0.866667	2.4619	0.0047619	1.62381	1.29048	54.2541
60.21	6.80705	0.0298674	0	5.71074	3.01726	1	3	0	0	0.561905	0	0.542857	0	0.8	68.5534
40.88	6.73559	0.0904326	0.90625	1.60944	3.36183	2	1	1.1	0	0.82381	0.519048	0.738095	0	0	62.5202
61.67	6.56481	0.000450858	0.946667	5.62126	4.2908	3.47619	3.8	2.34762	0.57619	4.98571	0.0809524	0.514286	0.0142857	0.804762	81.0497
55.67	6.71249	0.00014191	0.610574	3.65374	5.66551	0.380952	1.65143	1.4	0.595238	0	0.771429	1.47143	1.2	0.8	53.3286
69.07	5.02998	0.33797	0.604472	1.94591	3.49688	0.380952	2.06286	0.3	1.2	0.585714	0	0	1.2	0.538095	68.4284
56.72	6.2897	0.359987	0.4	0.693147	5.19557	3.42857	20.2914	2.19048	0.6	0	0.8	0	0.6	1.51905	24.2053
40.75	6.58015	0.705431	0.896104	6.02713	13.8811	2	1.7619	1.6	0	3.1381	3.64286	0.9	0.6	1.68571	49.0522
51.25	5.79794	0.0860047	0.928571	3.21888	9.66616	3.66667	2.38095	1.91429	0	0	1.95714	0.409524	0.7	0.585714	40.9944
51.38	6.51114	2.35282	0.857143	0	2.17201	4	1	0	1.1	0	0	0	0	0	9.42872
56.63	6.77578	0.560946	0.666667	0.693147	2.5676	4.19048	5.27429	1.1	0.566667	1.14762	0	1.49048	0.514286	1.15238	9.62304
50.39	7.03325	0.0135292	0.907407	2.96183	6.59525	0	4.41524	0.7	1.7	1.3	1.31429	0.4	0.6	1.5	30.3207
51.2	7.26935	0.000174248	0.8	0.944462	0.687616	2	1	0.452381	0	0.9	0	0	1.12381	0.12381	65.7081
61.02	6.73941	1.30757	0.916667	0	2.06132	0	0.84	0.32381	0.6	0.4	0.5	0	0.542857	0	7.9631
57.32	6.15341	3.53926	0.0230295	0	3.19214	4.95238	1.72	11.4619	0	0.0380952	2.3381	24.9476	22.6762	18.6571	36.8652
39.03	6.3289	0.172557	0.758621	0	5.20785	0	2.16	1	0.0238095	0.228571	0.704762	0.047619	0.0190476	0.952381	77.8999
43.82	6.40966	0.984517	0.085927	0	10.178	4	3.98476	1.65238	21.4048	0.547619	6.27619	10.8333	2.68571	2.90476	54.3938
55.02	6.45995	0.00183029	0.928571	0	7.66111	0	5.01524	0.757143	1.7	0.466667	2.12857	0.342857	0	1.42381	49.8329
29.91	6.20702	0.165019	0.178425	1.09861	8.49793	2.09524	3	0.952381	7.31905	1.70952	6.61429	5.3381	3.9	1.56667	61.3699
55.42	6.47341	0.372972	0.977273	0.693147	8.20643	0	9.56381	1.2	1.09524	1.3	0.62381	0.8	1.1	1.9	68.6761
69.84	6.18598	0.0566749	0.844444	4.40614	2.38913	4.42857	1.44	1.5	0.87619	0.180952	0	0	0.895238	0.671429	48.8925
43.58	6.55773	0.000514096	0	4.98719	4.75238	3	2.7219	0.985714	2.3	1.8	0.152381	1.05714	0.371429	0.933333	42.324
37.88	6.73091	0.316393	0	0	2.63625	0	0.931429	0.3	0.6	0.4	0	0	0	0.4	47.2137
66.08	6.76088	0.200531	0.943662	1.37432	5.60167	1.61905	2	0.704762	1.1	1.91905	1.68095	0	1.1	0.42381	17.9832
46.76	6.77133	5.96397	0.0322581	0.693147	5.5501	2.85714	2.08	1.32857	6.97619	1.74762	3.95714	7.04286	3.34762	0.819048	40.3217
39.66	6.72579	2.82539	0.933333	0.693147	7.80472	0	3	0.3	1.1	0.4	0.052381	0.8	0.557143	1.78095	65.0622
40.35	6.07844	19.5572	0.947368	0.693147	4.88367	1.52381	0	0.17619	0.9	0.509524	0.285714	0.333333	0	0.6	40.6193
44.54	6.3686	1.58414	0.885246	0	15.8136	3	3	1.5	1.94286	0.880952	1.8	0.533333	1.94762	1.19524	67.1943
39.24	6.58243	0.196605	0.956522	4.69135	8.02241	1	9.52	0.4	0.6	1.68095	0.342857	1.09048	1.09524	0.4	43.9721
40.52	6.6929	1.06027	0.95	2.9139	5.52904	2.14286	2	0	1.17619	0.4	0.9	0	0.885714	0.4	74.4947
17.72	6.18008	1.91078	0.0350985	0	2.80563	3.52381	2	0.3	69.2714	0.771429	2.9	6.45238	0.6	0.7	54.8629
62.67	6.09673	1.71659	0.92	2.87168	4.46307	3.61905	1.76	1.3	0.00952381	0.233333	0	0	3.3	1.00476	57.9319
58.37	6.60642	0.0893529	0.976744	3.78959	3.61115	0	2	0.7	0.661905	3.26667	0.4	0.719048	0.6	0.4	41.1153
37.85	6.50956	0.0780758	0.909091	1.80751	11.8699	0	4.34286	0.7	0.12381	2.1619	0.614286	0.604762	1.28571	1.49524	4.57427
59.65	6.03668	1.436	0.921569	2.17041	2.06035	4.33333	3.44	0.685714	0	0.480952	0.047619	0	1.1	0.790476	51.7832
41.14	6.43573	0.637698	0	0.693147	8.69973	0	1	0	1.1	0.552381	0.642857	0	0	0	9.34249
25.66	5.95002	0.777911	0.642857	1.09861	12.1179	3	3.8	0.733333	1.55238	1.24286	0	0.233333	0.271429	3.21429	78.6468
32.12	6.66253	0.107488	0	1.60944	7.33739	0	1.88571	0	1.19524	0.4	0.4	0	0.590476	1.31429	35.791
34.36	6.65926	1.32841	0.588235	0.693147	7.26048	0.666667	0	2.45238	2.9	0	1.41429	1.2	0.6	0.8	40.7431
41.07	6.44168	0.00329583	0	0	6.58971	2	1	0	0.6	0	0	0	0	0	6.94226
11.27	6.25862	0.000470656	0	0.944462	1.39483	0.0952381	1	0.7	0	4.3	0.8	0	0	0	20.3545
40.91	7.11664	0.605034	0.973684	3.09104	1.80141	8.57143	3.76	1.94286	1.22381	1.69524	1.33333	0	1.88095	0.809524	64.8366
40.09	6.36434	0.101255	0.983607	1.32567	4.27591	1	1.12571	1.02857	0.0238095	0	0	1.55714	0.271429	0	72.7758
62.79	6.79362	2.41946	0.8	0.693147	4.60656	1	2.72381	0.966667	1.7	0.971429	0.614286	0.4	0.6	0.904762	32.6508
44.63	6.67215	0.507425	0	0.693147	4.76317	1.42857	1	0.7	0.6	0.17619	2.2381	0.8	0	0.666667	5.99986
41.17	6.19951	0.228001	0.230769	0.847296	6.3936	0	3.02286	1.53333	0.257143	0.9	1.13333	1.70476	0.6	1.82381	58.242
58.42	5.52262	0.0425896	0.908187	2.19722	1.77881	1	1	2.37619	0.861905	0.695238	1.3	2.68095	0.838095	0.47619	70.3551
67.21	6.77426	0.00053813	0	3.83277	0.498397	0	0.904762	1.16667	0	1.22857	0.0142857	0	0	0.266667	44.3487
22.89	4.59663	0.0829867	0.741379	0	6.78453	7.33333	0.96381	1.2619	0	0.6	0.942857	0	0.533333	1.59048	11.9768
54.06	6.73649	0.155769	0.92	2.49281	4.48261	6.61905	0.805714	1.1381	1.3	1.34762	0.504762	1.3	0.6	0.442857	15.8756
37.18	5.99026	0.0984737	0.641026	2.30259	4.01179	2	2.98476	0.671429	2.07143	0.9	3.64762	0	0	0.8	27.7776
40.13	6.53343	0.0719166	0.666667	4.62404	6.53762	0.190476	3	1.7	0.6	0.9	0	0	0	2.36667	72.335
46.06	6.06824	1.11692	0.395833	0	8.88594	0	1	0.3	1.28095	0	0.657143	0.8	0.6	1.9	23.8221
44.77	6.60708	0.030886	0	3.22078	4.45952	0	2	1.5381	0.6	0.9	0.480952	0.833333	0.0952381	1.02857	33.9767
57.83	6.04187	0.388467	0.047619	0	0.710317	3	1	0	0	0	0	0.6	0.9	0	45.4796
52.08	6.34923	4.72493	0.930233	1.09861	9.32656	3.71429	5.64	0.4	0.366667	1.7	0	0.8	0.371429	0.4	37.631
41.92	6.44217	1.04471	0.714286	0.906721	2.93399	0	2.94286	0.261905	1.1	0.6	1.91429	0	1.24762	0	16.5944
40.12	6.31308	1.50705	0.732143	3.4462	20.4246	1	10.04	0	1.68571	2.26667	0.4	0.4	1.13333	0.528571	42.1034
40.9	6.53873	0.713145	0.814838	2.43195	3.90966	5.71429	3.43048	0.190476	0	3.28571	0.4	1.25714	0.2	0.733333	67.008
43.27	6.69348	0.400678	0.928862	0.693147	1.41198	1.95238	4	1.77143	1.00476	0.547619	0.047619	0.585714	1.65714	0.795238	7.93377
48.31	6.21291	0.797943	0.931818	0	12.1431	2.95238	3.55619	1.4	0.614286	1.55714	1.04286	0.4	0.6	0.709524	54.5555
39.66	6.60908	0.812005	0.747126	3.99601	21.8484	1	3	2.60476	0.6	1.10952	1.3	1.86667	2.25714	0.795238	16.593
46.24	6.37424	2.4943	0.75641	1.79176	2.51041	3	0	0.7	0	0	0.742857	0	0.966667	0.652381	25.3771
44.82	6.83764	0.186134	0.933333	2.19192	4.19067	0.142857	3.88	0.357143	0	0	0.452381	0.4	0.6	0.4	7.05875
36.34	6.25082	0.0788218	0.931035	5.68714	16.6714	4	0.36	2.82381	0.0952381	5.86667	0	1.2	0	0.871429	76.0863
45.96	6.36616	0.0441074	0.8	5.43185	5.76237	0.0952381	2.79619	0.7	1.13333	1.55714	0.4	0.4	0	0.4	31.7369
35.63	6.82267	0.0046485	0	1.64683	2.02407	0	7.92762	0.3	0.77619	0	0.4	0.185714	1.1	0	28.5724
47.88	6.80262	1.24718	0.92	0	2.21595	1	1	0	0.909524	1.41429	2.15238	0	0.909524	0	74.3261
50.78	6.51304	0.0115713	0.96875	6.19964	7.96186	1	1.38095	0.3	0.904762	4.09048	0.8	0.761905	0.909524	1.05714	66.7945
50.93	5.90593	0.00432853	0.888889	0	3.03428	0	1	0.7	1.1	0.9	0	0	0	0	69.0085
41.87	6.33674	0.31673	0.722222	2.06142	5.35791	3.52381	2.6	0.833333	0	1.3	0	0.62381	1.94762	1.10952	72.8863
40.9	6.55097	0.150179	0.909091	5.39816	9.89358	4	2	0.604762	0.6	0.409524	0.8	0.4	0.6	0	63.5715
42.88	6.34753	0.0205594	0.965517	2.17583	10.6163	2.19048	5	0.809524	0	1.3	0.6	0.485714	2.14286	2.3	71.7073
61.5	6.81237	0.0450715	0.884615	1.81529	4.6975	1	1	0	0	0.390476	0	0	0	0.609524	72.7948
36.86	6.9125	0.0507773	0.96875	1.35812	4.50805	0	1	0	0.138095	0.4	0.4	0.47619	0.6	0	42.7262
46.03	6.49919	0.327085	0.459016	1.32492	5.09254	3	2.76	3.2	1.01905	1.4619	0.833333	0.42381	1.60476	1.58095	29.4965
48.19	6.78994	0.139908	0	1.80751	4.30603	1	0.4	0.847619	0	0.904762	0.652381	0.4	0	0.104762	24.1787
41.92	4.95576	0.386502	0.948718	1.83828	1.29206	1.61905	5.04952	0	1.1	0	1.7	0	1.10952	0	35.5683
52.07	6.9414	0.275243	0.0120482	0.826677	6.69917	7.61905	1.95238	1.59048	17.3905	0.4	4.71905	24.8	9.87143	2.06667	69.7264
52.46	6.70766	1.29901	0.904762	0.693147	6.36993	0	8	0.0380952	0.6	0.890476	0.619048	0.147619	0	0	52.0487
47.0	6.37105	0.0585633	0.809524	2.54273	3.49041	0	2.63619	1.32381	0	0.8	0	0	0.528571	2.20952	56.3331
59.11	6.29941	1.20476	0.858974	4.52952	6.53065	1	3	1.34286	1.91429	4.57619	1.54762	1.6	0.6	1.9	17.555
74.22	5.80751	0.000756275	0.509434	0.693147	1.43739	0	0.44	0.947619	1.98571	0.0428571	1	0.92381	0.942857	0.790476	25.7826
50.69	6.64949	21.6659	0.829268	0	11.4043	0	1	0.3	0	1.8	1.7	0	0.485714	0.7	58.5688
62.83	6.59641	0.05412	0	0	3.39728	2	1	0.414286	0.6	2.89524	0.4	0	0.6	1.28571	7.43364
53.57	5.69228	4.718	0.980392	0	6.28922	3	10.1257	0.866667	2.42857	1.47619	0.8	0.385714	0	1.96667	52.6437
55.67	6.1519	1.4662	0.933333	0	0.861138	0	3.49333	0	0.6	0.514286	0.247619	0.4	0.666667	0.0571429	27.6423
47.89	5.98182	1.68299	0.924827	3.10181	8.65665	8.71429	1	3.03333	1.1	1.33333	1.95714	0.671429	0.947619	2.2381	47.3976
26.18	5.44725	1.72228	0	2.36265	6.83333	1	2.5181	0.7	1.1	0.9	0.8	1.6	1.2	0	70.4684
49.63	6.81118	1.07565	0.953125	3.14784	6.58618	5	9.60381	1.3619	2.47143	2.1	1.34286	0.8	0	1.10476	68.6503
46.61	6.51848	0.643475	0.168582	2.27849	8.53301	6.42857	7.42667	1.18571	1.79524	0.0380952	2.4	0	0	2.08571	65.6002
29.07	6.15639	0.164248	0.205211	2.25379	4.90972	11.1429	6.04571	0.742857	0	0.5	0	0.795238	1.8	0	73.97
54.0	6.11306	0.0307186	0.981132	5.62865	10.2281	0	0	0.9	3.18095	1.2	0	0	0.8	1.54762	50.4079
67.13	6.93911	1.04914	0	0	2.12232	0	5	0.152381	0.0619048	0.285714	0.0142857	0.4	1.41905	0.5	18.1849
30.67	5.53292	0.232362	0.157676	5.4218	6	2	1.41714	7.76667	3.13333	0	0.9	23.4714	37.4429	10.4048	71.4963
49.88	6.99729	0.222708	0.909091	1.38629	2.11905	1.2381	1	0	1.68571	1.23333	0.97619	0	0.814286	0.42381	77.3275
46.85	6.34567	0.922874	0.931373	3.17408	3.62252	1.04762	1.15238	1.52381	2.11429	0.719048	2.07619	0.885714	0	0.895238	76.8664
55.8	6.0824	0.0332804	0.83871	2.3979	7.12461	0	0.16	1.5	2.61429	1	0.690476	0.4	0	1	39.1819
36.45	6.44894	1.33569	0.818182	1.81529	2.43469	0	1.46286	0.947619	0	0.4	2.71905	0.5	0	0.4	36.0532
36.26	6.13314	0.025291	0	2.86627	6.1367	1	3	1.28095	0.6	0.161905	1.75714	0.7	0.00952381	1.5381	29.4451
49.35	6.31055	0.159054	0	0.693147	4.7321	2	4.28	0.7	0.6	0.8	0.8	0.4	1.51905	0	35.8771
43.65	6.38876	0.0135943	0.768939	0	8.97867	1	13.021	1.27143	0.419048	0.457143	0.9	0	0	0.809524	50.5336
44.43	6.29676	0.00332388	0.583333	0	5.9335	2	4	1.6	0	0.4	0.9	0.4	0.804762	1.48095	43.5503
45.48	6.22424	0.0453498	0.789474	0.739668	3.29515	4	2	2.65238	1.70952	2.74762	1.37619	1.6	0.6	0.728571	7.03515
49.0	6.90644	0.381469	0.0909091	1.38629	5.28236	0	1.02286	0.966667	0	0	0.4	0.1	0	0	23.4931
44.69	6.27953	0.939137	0.0237551	0	6.15653	2	1.4	1	4.11905	1.66667	2.69524	9.90476	9.81429	2.30952	62.9187
53.53	6.87148	0.343518	0.826087	1.32492	3.66913	0	0.904762	0.304762	0.6	0.4	0.4	0.533333	0.6	1.69524	57.1126
30.43	6.04325	1.37435	0	1.09861	1.18931	0.285714	1.88571	0	0	2.02381	1.4	0	0.985714	0	21.2928
46.51	6.69363	0.0849132	0.846154	1.09861	5.34175	3.95238	3	1.9	2.3	2.58571	0.4	0.171429	0	0.119048	44.2932
59.99	6.37048	0.387238	0.380952	0	4.60061	0.142857	8.17714	0.161905	1.42857	0.4	1.28095	0.466667	0.6	1.9	46.2811
53.88	6.43239	0.679771	0.978261	0.693147	6.76741	0	2.0419	1.1	0.6	0.504762	0.890476	0.27619	1.48571	0.738095	37.4101
39.83	6.32824	8.04829	0.916667	0	9.41189	2.90476	1.27238	0.42381	2.29524	1.51429	0	0.62381	0.6	0.857143	20.8207
43.47	6.35756	0.362529	0.956522	1.09861	4.64672	2	2	0.4	0	3.07143	0	0.642857	0.7	0.9	54.9816
40.77	6.63045	0.654767	0.875	3.81089	6.71617	1	5	0.847619	0.733333	1.31429	1.10952	0	0	0.5	75.0485
47.4	6.30112	3.76183	0.931935	3.06916	4.93844	0	0	0.457143	1.29048	0.0142857	0	0	0	1.31905	57.5527
36.3	6.76068	1.22634	0.853659	0	6.30351	1.42857	1	1.7	1.2	0.9	0	0	0.680952	0.8	15.3522
26.07	5.91561	46.0718	0.978495	0.693147	9.4694	6.2381	3	0.3	1.1	1.16667	2.41905	1.85238	0.6	0.933333	26.0259
47.42	6.56746	0.666661	0.151261	4.37725	9.17901	61.6667	0.826667	2.94286	0	2.41429	1.4381	0.4	0	2.32381	75.8259
13.98	4.73637	0.471928	0.950595	1.27297	4.10264	4.90476	2	0.804762	0.457143	0	0.3	0	0.966667	0	77.6082
33.43	6.59855	0.22687	0.896552	3.43552	4.18867	4.09524	1	0.7	0	1.37619	0	0	0	0.619048	65.6578
24.78	5.98098	7.42416	0.392857	2.36265	4.86817	4.38095	1.07238	0.642857	0	0.0857143	0	0	0	1.45714	49.9368
62.04	6.54737	3.44013	0.894737	0.693147	2.39102	0	3.97333	0	0	0.4	0.390476	0.285714	1.1	0	8.45433
56.88	6.38875	1.29208	0.8125	3.79495	3.04151	1	4.53905	0.3	0	0.9	1.4	0.4	0	1.46667	65.3495
61.51	6.05084	0.123773	0.984127	3.71821	4.17049	7.04762	7.65714	0	1.1	2.5	0	0	1.1	0.471429	53.5584
57.08	6.66933	0.361089	0.75	1.60944	2.58348	6.28571	4	0	1.1	0.82381	0	0	2.3	0	59.6797
46.72	6.77299	0.155515	0.602564	1.3622	2.84168	0	0	0.995238	0	1.26667	1.5	0	0	0.7	42.818
37.06	6.30704	0.160934	0.903846	5.69501	4.85061	5.09524	0.4	0.561905	0	2.1	1.27619	1.1	0	1.55238	78.7605
44.47	6.83975	0.00186115	0.178082	1.82301	5.50151	8.14286	3.77714	0.9	3.84286	2.2619	2.0619	4.18095	2.63333	1.1	73.8035
33.96	6.72923	0.183719	0	0	3.9496	3	33.0838	0.419048	0	0	0.4	1.2	0.447619	1.07143	43.8546
58.95	5.61978	0.0021357	0.859155	5.86295	5.15647	1	4	0	0	1.7619	1.19524	0.00952381	0	0.5	75.9716
43.6	6.42941	0.136699	0.182734	0	2.07811	6.42857	1.93143	0.00952381	0	0.97619	0.0238095	0	0.6	1.41905	40.7635
38.1	6.3131	2.23113	0.871429	0	9.60941	1.42857	7.4	1.59048	1.58571	1.5	1.6619	1.10476	2.35238	0.814286	74.0553
43.16	7.03613	0.532862	0.55	0	5.51365	0	2.10286	0.214286	0.6	0.680952	1.9381	2.49048	1.7	1.23333	26.8067
20.17	5.76001	0.000949566	0.0362456	4.17219	3.92882	9.14286	1	11.781	0	0.809524	1.88095	24.4333	56.5476	20.0238	67.4689
34.36	6.27867	0.000750995	0.983051	5.53733	8.28842	2	1	2.11905	0.6	4.15238	1.7	0.428571	1.12381	1.47619	66.6644
47.22	6.37652	0.110567	0.814815	3.7612	11.6239	2.28571	2	2.3	1.1	1.02381	4.30952	1.6	0.6	1.0619	72.965
43.71	6.42087	2.1425	0	1.09861	5.32209	0.952381	2.92	0.7	3.17619	1	0.92381	0.814286	1.08095	0.947619	71.7906
38.77	6.3132	0.0359262	0.934783	1.09861	4.16863	2.38095	4.97524	0.604762	1.1	0.857143	0	0.680952	1.1	0.4	19.1942
50.26	6.6142	0.0528067	0.888889	3.85015	8.34694	3.14286	4	0	0	0.4	2	2	2.03333	1.11429	60.9047
31.06	6.27469	0.305611	0.0569989	0.980831	6.04407	5.61905	3.21333	5.32381	1.1	0.857143	3.2	56.7667	56.7762	17.4381	77.9617
48.52	6.2315	0.00319561	0.882353	2.3979	5.01629	2.04762	3	1.37143	1.68095	1.57143	1.21429	0.8	2.14762	3.24286	53.1173
53.18	6.40531	0.385647	0.921053	2.99573	3.42297	1	2.28381	1.00476	0	0.690476	2.81429	1.4	0.6	1.4	72.7447
49.95	6.54136	1.23427	0.610029	0.693147	5.59843	1	1.84762	2.09048	0	1.6	0.466667	0	0.6	2.88571	25.9012
32.44	6.36199	0.268001	0.946667	3.50083	14.5651	5.19048	1.32	0.9	1.1	1.33333	0.8	0.0666667	0.6	0.8	59.6385
34.1	5.6622	19.1291	0.96875	0.693147	2.48936	0.857143	4	0	0.842857	0.7	0.7	0.233333	1.40476	0.442857	49.6953
51.39	6.3985	1.76615	0.946237	0	14.2561	1.85714	8.42286	0.904762	1.1	0	0.585714	0.728571	0	1.08571	48.381
40.59	6.66931	2.37781	0.533333	2.80192	22.6091	4	17.3238	5.11429	1.2	0.190476	0.933333	0.647619	0.6	5.20476	37.7638
51.16	6.27061	0.823249	0.823529	1.09861	13.6775	3	5.54857	1.4	0.6	0.0571429	0.0428571	2.36667	0	0.8	38.3346
54.7	6.72455	1.44202	0	0	5.47347	2.04762	1.88	1.78571	1.1	0.62381	0.685714	1.01905	0.147619	0	7.19913
51.97	6.71718	0.456094	0.868421	0	3.43774	2	1.71429	0.133333	1.81429	0.0333333	1.84762	0.8	1.66667	2.21905	44.8118
60.28	6.07018	1.86729	0.451613	0	10.3738	3.57143	0.84	0	0	0.0238095	0	0.7	0	0	57.0836
79.05	5.80598	0.206904	0.794872	3.04452	0.66287	5.14286	1.66095	2.6	1.1	0	1.17143	0	0	1.30952	34.2111
55.49	6.38148	0.488829	0.895055	3.97656	4.96481	8.04762	2.29333	2.07143	0.6	2	0	0.919048	0	1.5	69.8372
54.98	6.12503	0.0533018	0.95625	3.63759	7.39626	2.7619	8.88	1.05238	15.8238	0.357143	0.280952	0.747619	0	0.752381	60.1457
36.07	6.60371	0.426293	0	0.693147	12.5157	0	2.01714	0.7	0.414286	0	0	0.12381	1.1	1.5	60.941
46.32	6.53482	0.0152033	0.894737	1.32492	8.46865	0	6	1.34286	0.6	1.4	1.3	1.91905	1.1	0.4	27.4284
47.95	6.57883	1.63448	0.694444	1.17499	8.44197	2.7619	2.48	2.39524	1.22381	2.27143	5.38571	1.18571	3.52857	1.94762	69.0656
51.91	5.72642	0.0257817	0.926829	0.784121	9.07841	6	12.56	1.7381	0	1.20952	2.29524	0.833333	0	0.4	65.4093
60.69	6.65067	0.0236712	0.952381	5.61469	1.80624	0	2	0.2	0.6	1.3	0	0.17619	0	0.190476	74.4014
41.48	6.48257	0.331133	0.933333	0.716678	7.78221	9.85714	4.23429	3.0619	0	1.61429	1.87619	0.4	0.695238	3.06667	44.0986
53.65	6.73299	0.0475522	0.931092	4.05303	3.2672	0	1.10667	0	0.8	0.638095	1.66667	1.58095	0	0	70.0299
57.78	5.81081	0.00110458	0.85126	4.89642	5.08533	2	0	0	0	0	0.8	0	0.157143	1.25714	66.3058
41.11	6.31706	3.79453	0.867925	0	13.2497	6.33333	8.73714	0.87619	0.77619	0.766667	1.96667	0.4	0	0.695238	47.7671
62.32	6.75578	0.360188	0.846154	0.693147	3.25855	0.47619	0.96	0.7	0.6	0	0.4	0	0.190476	0.4	11.2753
42.65	6.67825	1.86882	0.727273	0	2.89772	2	1	0.109524	0.461905	0.861905	0.919048	0.1	0	1.1	39.4673
30.65	6.26936	7.76653	0.914894	0.693147	10.1965	9.47619	3	1.07619	1.88095	0	0.690476	1.70476	1.30476	1.3619	78.0667
22.45	6.61536	0.163347	0.832692	2.07944	5.74324	3	1	0	2.79524	0	0.709524	0.666667	0	1.29048	48.1699
41.87	6.75955	1.57348	0.92	0.847296	3.15836	0.380952	3.24762	1	1.1	0.27619	0.614286	0.685714	0	0.4	39.8574
50.5	6.58827	1.42968	0.0430147	3.00285	4.0628	11.7143	1.24	1.84286	35.7952	0	5.14286	42.1762	17.1667	1.0619	65.3917
45.13	6.22212	2.12898	0.964286	0	6.8745	3.42857	6.57143	0	0	0	0.8	0	1.1	1.5	67.1984
45.8	6.61509	0.212023	0.893617	5.22062	18.687	4.90476	0.48	2.94286	0	1.38095	3.75238	1.6	0.614286	1.17619	69.0077
47.27	5.53536	2.01869	0.0178571	2.08538	4.77429	5.04762	4.51619	0.585714	63.881	0.4	4.70476	33.019	15.1667	0.804762	46.1865
50.35	6.50132	0.436786	0.85124	3.38035	9.29525	3.09524	2.27238	4.48571	1.89048	0.971429	0.8	1.2381	0.242857	0.761905	47.5148
41.33	6.40324	0.279486	0.8	1.79966	5.25017	1.47619	1.50286	0.566667	14.5429	0.57619	2.08571	2.69048	0.961905	0.480952	85.1338
33.84	6.69713	1.20349	0.942529	2.77259	5.64203	3	5.11238	1.00952	0	1.34286	0.657143	0.6	0.895238	1.0619	50.2239
48.87	6.21551	0.865055	0.583333	0	5.738	2	3.1619	0.3	0	0.9	0	0	0	0.4	7.7406
48.1	6.35421	0.0251544	0.886076	4.32948	7.01421	4	4.4	1	0	1.1619	0.533333	0	0	0	16.0995
41.43	6.55447	0.0834584	0.875	0	8.19345	0	4	2.02857	2.3	3.54286	0.4	1.2	1.1	1.30476	10.0955
54.0	6.60006	0.00271908	0.945946	2.38482	4.91328	3.85714	7.68571	1.3	0	1.58571	0.904762	1.2	0.933333	0.828571	22.862
50.45	7.08132	0.100051	0.953456	1.48808	4.8631	0.761905	2.67619	2.86667	1.4	0	1	0.795238	0	0	73.2453
64.95	3.47383	0.0164267	0	5.11686	11.2055	2	0.794286	0	0	0	0	0	0	0	35.0708
52.4	6.45846	0.0291969	0.174603	1.70907	7.89198	4.85714	9.12	0.533333	3.5	1.64762	0.4	2.21429	2.01905	1.0619	24.2635
46.22	6.21966	0.00235505	0.880952	1.09861	4.43613	2	7.85143	0.8	0	0.5	0	0	0	1.49524	11.043
31.81	5.97858	2.43211	0.891237	1.80829	7.5317	7	1.48	0.528571	0.933333	0.7	0	0	0.0952381	0	38.8521
59.87	6.17189	0.661541	0.780488	3.38197	3.24055	0	3.02286	1.3	1.1	0.938095	1.59524	0.8	1.1	0.766667	63.4402
37.98	6.39493	2.23884	0.950914	0.693147	12.5428	3	1	0.82381	1.1	2.89524	0.895238	0.8	1.1	0	58.5658
51.0	6.78573	0.00906592	0.714286	0.693147	3.81413	2	2.4419	1	0.6	1.02381	1.7	0	0	1.71905	71.246
40.03	6.72475	0.945679	0.717949	0	6.38864	2	4.36571	1.3	1.09524	0.904762	0.0761905	1.06667	0.419048	0.8	54.2024
57.17	6.3725	0.0151538	0	3.62244	3.99331	0	4	1.32857	0.404762	0	0	0	0	0.8	76.5403
37.9	6.61234	0.8193	0.8	0	9.28588	3.2381	1	0.714286	0.6	1.3	3.31905	0.952381	1.11429	2.61429	41.8573
68.04	6.53688	4.68761	0.205128	0	1.9218	5.09524	1.02095	1.10952	0.928571	0	0.92381	1.54286	1.43333	1.14286	54.9675
32.53	6.38104	0.392347	0.814286	0	13.7726	0	1.05333	1.80952	1.1	0.838095	0	1.11905	0	3.46667	60.1173
34.86	6.27157	0.14258	0.696429	0	8.23441	13.7143	1	0.552381	0.6	0.9	1.10476	1.6	1.7	1.77143	79.6864
44.37	6.18611	5.58565	0.818015	1.17499	4.31133	6	0	0.790476	3.55238	0	0.0619048	0	1.07143	0.109524	77.2991
33.1	6.04973	33.4462	0.860215	0.693147	10.5656	4.38095	11.16	1.2619	0	1.3	4.8	1.56667	1.7	1.80476	56.2648
48.81	6.26851	1.52824	0.473684	0.693147	5.12353	6.42857	1.88	3.97143	0	0	0.557143	4.34286	1.8	0.3	79.2973
53.53	6.37106	0.387136	0.901961	3.5888	10.2178	8.2381	3.36571	2.13333	0	0.819048	0	0.4	0.495238	0.871429	60.7708
40.7	7.10046	2.37101	0.979167	1.29928	10.8329	7.47619	2.11429	0.052381	0.6	0.4	1.23333	0	1.1	0.4	66.8865
44.67	6.68494	2.4055	0.846154	0	57.3285	1.66667	17.8114	4.73333	0.62381	0.333333	2.33333	2.89048	0.885714	2.01429	73.1077
42.11	6.60007	0.237299	0.884615	4.19684	2.71781	4.57143	0	2.14762	0	4.33333	0	0	2.2381	0.833333	81.8001
36.71	6.45254	0.224464	0.8125	4.00733	11.9413	4.71429	2	0.9	0.6	2.3381	1.39048	0.0238095	1.89048	0.8	57.0631
54.7	6.65091	0.226243	0.916667	0	3.52445	1	3.06095	0	0.6	0	1.10476	0.8	0	2.08095	14.7602
56.8	6.3551	0.0199483	0.75	2.19722	4.54373	2.19048	2	1.49048	0.6	2.06667	2.75238	2	1.24286	2.54762	68.1711
43.12	6.21367	0.256382	0.0220019	1.29928	1.44075	16	0.48	9.15714	0	0.4	0.8	30.7571	32.9952	10.8	63.3385
32.0	3.97781	0.220633	0	2.61496	1.64551	1.57143	0	0.428571	0	0	0	0	0	0	15.3561
47.03	6.50743	0.0922708	0.964594	0.988611	8.88366	4.61905	4.12	1.20952	3.51429	1.5619	0.247619	0.4	0.6	1.82381	40.0144
44.26	5.93936	0.0102106	0.75	0	4.27083	3.80952	10.2248	0.119048	1.10952	0.504762	1.34762	0	0	1.49524	64.0531
52.76	5.83094	0.316058	0.883333	0.693147	3.75547	1	4.37333	0.7	1.29524	1.01905	0.309524	0.82381	1.9	0.4	40.2548
44.54	6.75488	0.0265822	0.785714	0.693147	4.27717	0	5.25143	1.4619	0.8	0.5	0.6	0	0	1.0619	32.3194
39.01	6.67135	0.70383	0.9	0.693147	13.4494	8.09524	7.86667	1.68095	3.1	0.5	0.857143	0.761905	0.6	0.4	67.4743
28.86	6.373	0.146663	0.9	1.94591	3.89939	2	1.54286	1.00476	1.9	1.45238	4.28571	0.742857	0	2.07143	76.5842
51.93	6.60795	0.315013	0.947368	0	3.64714	1	5.71429	0.604762	0	1.69524	0	0.233333	2.29524	0.590476	66.6527
66.72	6.49272	0.0655677	0.982143	0	4.34955	7.57143	1.64	1.06667	2.32381	0	2.2	1.08095	1	1.98095	75.5724
45.54	6.64382	0.118412	0.636364	0	5.21012	2.80952	5.46667	0.77619	0.0761905	0.385714	0.252381	0.4	0.0047619	2.3	74.9551
43.22	6.26029	0.929876	0.969697	5.12226	6.5853	4	3.2	3.71905	0.366667	1.77143	0	2.68571	0.6	1.1619	73.2635
45.48	6.65365	0.0434909	0.882353	3.73993	13.59	0	5.53905	2.8	0.180952	0.638095	5.91429	0.842857	1.7	1.61429	75.6191
44.7	6.75466	0.556254	0.954545	0.693147	5.68502	1	1	1.34762	0.6	0.614286	0.328571	0.4	0.485714	1.1	27.7329
43.59	6.52043	0.150847	0.893939	5.94915	11.4242	1.61905	4.96952	1.1381	1.1	1.9	1.38571	2.27143	0.552381	2.4619	53.7313
38.09	6.13559	2.7469	0.825926	4.26603	7.96601	1.95238	2.88	1.6	1.15714	1.97619	2.73333	1.81429	1.47143	1.5	76.6325
35.15	6.27425	7.47992	0.948276	0	5.68857	2.52381	3.81333	0.914286	1.2	0.0238095	3.09524	2	0	1.61429	67.07
48.19	6.68794	0.95849	0.923077	0.906721	5.51599	9	3.1981	1.54286	1.21905	2.6	1.7	0.366667	0.6	1.1	42.3859
32.8	6.85558	0.519866	0.977273	2.94444	3.14631	3	1	4.28095	0	1.19524	0	0	0.6	1.44762	15.1373
41.28	6.29274	0.32127	0.972222	3.04905	6.37208	5.14286	0.984762	0.190476	0	1.2619	1.59048	0.8	0.87619	2.30476	48.0982
54.18	6.04612	1.35585	0.534076	5.9698	1.97304	5.19048	1	0.6	0	1.4619	0.714286	0.0380952	0.27619	0.633333	78.6091
27.49	6.7645	0.987789	0.91366	2.92418	3.06	3.90476	1.05714	1.90476	0	0.5	0.0047619	0.4	0.504762	0	53.0911
39.33	6.25914	0.300625	0.94	4.82028	3.84777	10.3333	3.58667	1.47619	0.814286	1.1	3.09524	1.13333	0.104762	2.38095	77.1504
26.79	4.78097	0.158925	0.821429	1.60944	4.69516	3.95238	2.2	0.5	0	0.47619	0	0.0380952	0.895238	1.17143	77.3215
39.84	6.52997	0	0.04	2.8276	2.31053	0	10.4324	0	1.7	0.22381	0	0	0	2.03333	36.2713
8.48	3.94391	0.760224	0.862903	1.34993	3.21887	5.57143	3	2.6	3.52857	1.31429	0	2.74286	0.0904762	1.31429	61.5555
48.97	6.75766	0.128152	0.35	5.81541	6.02009	4.04762	1	1	1.7	3.41905	3.34762	0.919048	0.890476	2.02381	69.5928
83.5	6.05739	0.506865	0.937607	4.17072	0.593995	6	0	0	0	0.77619	0	0	0	0	77.2341
43.58	6.52317	0.327638	0.816667	0	15.4446	6	6.16762	0.804762	1.77143	0.9	1.64286	1.67619	1.7	2.2	79.6583
69.86	3.57263	0.363516	0.833333	4.23411	8.65079	1.85714	2.04762	1.3	0	2.14286	0	0	1.1	2.78095	80.0204
46.25	6.01244	0.135961	0.0456004	0.693147	1.96917	8	1	0.933333	1.68095	0.628571	1.00476	12.4667	8.41905	2.7619	80.3773
41.39	6.86318	6.44327	0.97619	1.60944	11.6639	4.14286	4.94857	3.25238	0	0.4	0.8	0.338095	0	1.14286	74.3394
53.68	6.39393	0.1274	0.862745	0	3.76213	2.47619	2.78286	0.857143	0.0666667	0.861905	0.4	0	0	1.26667	78.646
31.49	6.0756	0.0293908	0.952381	5.22933	6.69843	0	1	0.5	0	0.580952	0	0	0	0.5	54.4922
22.8	6.43909	1.04948	0.0511905	0.693147	0.541724	0	1.98667	1.4	0	0	0.861905	2.57143	3.37619	1.69524	66.5741
23.67	6.47716	0.215007	0.885714	0.870829	2.74506	5.28571	0	0	0	0.12381	0	0	0	0.8	52.5629
42.04	7.34569	0.0585814	0.605263	1.07264	4.22764	2.80952	0	0.457143	1.72381	1.2	0	0	0	3.20476	67.5445
49.59	6.19095	0.245612	0.935484	2.45264	6.00335	2	0.32	1.47143	1.14762	1.65238	1.3	0.52381	0.128571	0.690476	31.8656
34.97	6.72395	0.1093	0.742857	1.38629	8.46172	2.14286	5.08	1	0.6	1.69524	0.4	0	1.90952	0.8	18.9441
48.4	6.45696	3.35895	0.850575	0	11.8683	3.28571	6.01143	2.28571	0	1.38571	5.49048	1.0619	0.6	2.01905	58.1182
55.44	6.49436	0.214074	0.941176	3.3185	0.701824	0	3.84	0.6	0	0	0	0.0857143	0	2.00476	13.4468
46.99	6.33746	0.00659471	0.826087	0.693147	9.47803	2	5	1.0619	1.1	0	0.733333	0.8	0.47619	0.766667	14.2191
21.94	6.49392	0.296135	0.0167582	3.2976	1.94504	21.1429	0	4.25714	0	0	0.0333333	4.1381	16.1095	3.77619	75.796
26.67	5.78438	0.0809199	0.0166863	1.88995	8.76065	5	3.13333	11.0714	3.29524	1.18571	7.58571	35.9143	54.9286	39.7714	66.4265
41.52	6.10629	0	0.3	1.5976	19.4013	2	69.5257	0	3.3619	1.62381	2.34286	0	1.1	0.6	15.9771
35.54	6.76045	0.801496	0.951613	3.68171	8.80872	0.952381	2.93143	0.3	1.1	1.30952	1.14286	2.1381	0	1.1	80.0148
59.72	5.48716	1.40198	0.727273	0.693147	1.46305	2	0	0.633333	0	0	0.747619	1.32857	0	0	80.0037
44.39	6.13665	0.411004	0.889565	1.09861	11.268	2.61905	5.70857	0.3	1.33333	0.7	1.1	1.2	0.52381	0	68.658
47.23	6.58785	2.74696	0.941176	1.12987	9.50681	2.52381	2.78667	1.13333	1.7	0	1.3	0.4	0.6	1.6	57.7004
45.17	5.96799	0.70526	0	1.94591	4.13445	0	2.74286	0	0.366667	0.4	0.4	0	0	0	60.5656
49.38	5.4959	4.70631	0.951227	0	7.36168	1	2	1.8619	1.1	0.966667	1.32381	0.4	1.01429	1.73333	58.4945
50.21	6.82508	0.0542875	0.909091	5.24376	3.83372	2	5.61905	0.82381	0	5.31905	0.047619	0	0.6	1.45714	61.2585
58.44	6.23066	0.23135	0	0	8.37093	2	1	0.3	0	1.71429	0.0952381	1.18095	2.72381	1.9	17.2358
55.81	6.66153	2.11945	0.846154	3.78419	6.02979	2	2	0	1.11905	2.72857	1.1	0	1.68095	0.8	74.5408
57.87	5.21873	0.0474032	0.895238	4.25932	0.88594	3	0	0.4	0	2.95238	0	0.619048	0.214286	1	66.441
53.95	6.97978	0.00174764	0.8125	0	2.61141	1.7619	3.02286	1.98571	0	0.9	0	0.214286	0.6	1.1381	48.0782
33.62	5.77558	0.877805	0	1.60944	3.53725	1	1	1.24762	0	0	0.3	0	0.8	0.5	24.2188
24.79	5.78019	3.17567	0.89916	2.83601	8.23462	0	3	0.695238	1.14286	0.871429	0.219048	1.59048	0	0.0904762	56.0187
53.32	6.77628	0.250302	0.062709	0.784121	5.29268	5.47619	5.30476	0.7	30.6	0	6.16667	33.3619	6.86667	2.3	57.7898
45.16	6.71718	0.418906	0.910065	1.38629	13.6952	2.47619	4	0.92381	0.6	0.3	1.12857	0.8	1.0381	1.74762	43.0658
44.97	6.33923	0.553259	0.934426	5.33547	9.78321	7.52381	7.77524	1.70952	0.6	2.8	2.0619	1.4619	0	1.5	47.8616
33.4	5.90299	1.08463	0.972973	1.09861	3.94081	0	0	0.0380952	1.53333	1.69048	0	0	0	1.29048	43.3761
20.15	2.23109	0.454201	0.964286	1.74436	1.0594	0	1	0	0	2.0619	0	0.0571429	1.1	0	62.573
50.18	6.29423	20.1819	0.939394	0.693147	7.1922	9.80952	9	0.7	1.1	0.97619	0.8	0	1.6	0	64.1063
66.56	6.84836	3.96834	0.3125	1.09861	2.01714	1.90476	0	0	0	0	0	0	0	0	67.8736
35.12	6.31709	1.22755	0.0191702	1.29928	3.58889	9.09524	3	0.7	37.6952	1.4619	1.57619	28.1714	13.6952	1.71429	52.5404
33.87	6.30383	0.117721	0.941176	5.56361	9.26101	2.7619	2.88571	1.58095	0.704762	2.52857	3.60476	1.7	2.2619	1.1	37.9629
44.3	6.67134	0.165315	0.866667	0.693147	8.95145	2	3	0	0.6	0.9	0.8	0.371429	1.1	0.8	61.1895
40.21	5.60768	0.0124119	0.869565	1.09861	2.11967	0	1.91619	0.252381	0	0.895238	0	0.133333	1.1	0	8.9034
29.31	6.70224	0.345536	0.015625	0.693147	11.4829	6.09524	3.69524	0.880952	99.2333	0	10.4762	19.7667	9.1	3.51905	51.9696
48.67	6.48887	0.00384388	0	0.99853	4.21064	2	3.60571	2.02857	0	0.419048	1.1	1.6	1.60476	0.557143	5.63654
40.19	6.17272	8.52244	0.608696	0	5.85178	4.52381	6.64	0.7	0.82381	1.65714	1.79048	1.5381	0.6	0.0142857	59.5829
40.1	6.25225	0.00179674	0.387097	0	18.6845	0	11.9124	0	1.20952	0.985714	1.0381	0	0.0047619	0.571429	46.6376
48.97	7.22536	0.00242484	0.969042	3.1938	4.34778	2.19048	1.03238	1.1	0.6	0.338095	0.352381	0.4	0	0.366667	52.8021
44.33	5.61061	0.319245	0.166667	1.23214	6.62706	1.42857	4.67429	1	4.68571	0	3.74286	1.80476	2.3	2.10952	78.0488
36.18	6.60963	0.118018	0.403209	3.03541	6.77947	8.28571	4	0.3	14.3905	0.0904762	3.88095	7.00952	4.08571	0.8	77.3391
60.27	5.68816	0.0337211	0.934289	6.30844	2.24073	6.47619	0	0.6	1	0.228571	0	0	0	0.690476	76.6551
25.23	5.99294	0.569177	0.794872	1.37432	9.59799	5.71429	5.89143	0.980952	1.9	2.4	1.40476	1.7	3.72857	2.84286	54.5028
45.6	6.26496	1.41524	0.878049	0.820982	11.8814	8	0	0.4	0.0904762	0	0.109524	0	0	2.2	78.5945
44.54	6.62115	0.54317	0.818182	0	10.5881	0	3	1.12857	0.152381	2.9	5.50476	3.6	1.69524	2.15238	12.0782
37.46	6.40894	0.00383256	0.885714	4.14691	6.52757	0	5.17905	2.54762	0.633333	1.32381	0.0238095	0.8	0.6	0	44.5167
28.98	6.31104	6.67464	0.171911	0	5.90464	6	2	0.985714	0.780952	0.8	0.0238095	0.5	0.704762	1	62.3506
55.18	6.64784	0.000346512	0.928571	0.693147	5.98559	1.28571	4.24	1.61429	1.1381	1.3	0.985714	1.6	2.27619	1.9619	34.8746
37.24	7.19361	0.0237699	0	4.30728	2.0044	2.28571	0	0.7	0.519048	3.74286	0.471429	0.247619	0	1.14762	66.919
81.71	3.79098	0.0679444	0.831984	1.17499	1.22143	0.285714	3	0.666667	3.14286	0	0	0	0	0	54.2875
53.66	6.90458	0.20776	0.869565	2.50455	2.17076	1	3.89333	0.861905	0	0.771429	0	0.709524	0	0.861905	80.7355
51.39	6.51229	0.0698073	0.481481	0	9.76868	2	1	1.59524	0.6	0.9	1.1381	0.8	0	0.409524	48.0396
43.97	6.91991	0.472308	0.839286	5.19771	2.77714	8.33333	0	0.67619	1.8381	0.8	1.60952	0.97619	0.957143	0.766667	65.3513
47.41	7.16248	0.0480464	0.454545	1.59987	2.02286	3.04762	2	0.0619048	0	0.9	0	0.8	0.119048	0.8	44.3668
45.51	6.78624	4.09468	0.902778	0	3.03841	6.52381	1.69333	0.9	2.5	0.642857	0	0.828571	0.485714	1.26667	37.7807
24.4	6.56674	1.03246	0.619048	2.65592	3.58184	2.42857	1	1.07619	1.1	0	0	0	1.11429	1.0381	56.1648
47.55	6.78633	3.46903	0.965144	1.68286	4.27727	8.47619	0	1.15238	0	2.79048	2.77143	0.380952	0.390476	1.55714	79.4622
75.53	3.50014	3.9185	0.882353	4.80129	2.08496	6	0	0.171429	0	0.9	0.8	0	2.0381	0	77.6284
55.03	6.20118	0.043074	0.777778	3.12299	2.40457	4	0.52	1	0.104762	0.719048	0.680952	1.2	0	0.0571429	15.0195
30.38	6.2384	0.24854	0.344633	0	8.78321	2.33333	0	0.566667	0	0	1.42857	0.714286	0	0.890476	30.0236
38.84	6.57251	0.128377	0.930434	4.63842	4.78923	4.04762	2	2.79524	0	1.23333	0	0	0	0	61.0424
54.08	6.93341	0.00449905	0	0.693147	3.61298	0	0	0.3	0	1.63333	0.4	0.4	1.7	0	31.7853
53.23	6.2958	0.00111888	0.944444	1.78379	3.41257	2	3	0.142857	1.1	1.59524	1.55238	0.404762	1.7	0	69.1265
47.74	6.85881	0.169932	0.8	3.82657	4.5632	0.619048	1	1	1.1	2.5	0.552381	1.2	0.6	0.685714	78.2317
48.92	6.61758	24.4727	0.864865	0	7.45342	7.47619	2.5619	0.7	3.17143	0.0190476	0.866667	1.52381	1.62857	1.07143	76.9484
39.66	6.48586	0.0853424	0.810811	0	15.5918	2	6	0.733333	3.4	0	0.952381	0	0	1.84286	19.7215
34.63	6.60154	0.341941	0	0	7.42537	2.52381	3.28571	2.55714	2.3	0.180952	2.38571	0.666667	1.07143	0.8	42.0242
16.71	5.57231	1.32153	0.75	1.09861	1.98254	1.19048	6.66857	0	0	0.0333333	0.7	0.690476	0	0	8.45307
40.06	6.88134	0.301488	0.941176	0.980831	6.58359	2	2.39619	1.02857	2.38571	1.49524	1.25714	1.15714	0	1.39524	30.3286
49.36	6.43553	0.118226	0	2.60093	2.29551	0	0	1	0	0.9	0.92381	0	1.06667	0.828571	70.936
58.0	0	0.24901	0.387755	3.61861	2.34944	4.7619	0	0	0	0	0	0	0	0	64.1902
40.34	6.57267	0.258903	0.607143	0	5.30047	5	2	0.904762	1.1	1	1.2	0	0.6	0	77.6187
25.41	6.13779	0.24344	0.863636	0.693147	5.83869	5.85714	0	0	0	0.6	0	0.5	0	0.5	51.4806
38.48	6.54106	1.11546	0.84127	0	7.20508	3.7619	1	0.428571	1.1	2.57619	0.619048	1.19048	1.24286	1.1	71.4897
36.25	6.8654	3.82636	0.944444	0.693147	5.9164	7	1	1.12381	1.85238	1.28571	1.27143	0.4	0.67619	0.361905	31.3195
33.36	5.95576	1.17925	0.814815	1.44036	7.82187	3.47619	3.37714	0.952381	0	1.23333	3.20476	0.552381	1.5619	2.57619	35.5466
50.04	6.86305	0.110251	0.937206	2.39356	9.6805	6.47619	5.96952	0.738095	1.19524	0.9	0	0.8	0.357143	0	78.4629
55.72	6.78519	0.890961	0.90566	1.39813	5.51311	1	11.9619	1.3381	0.633333	1.28095	1.25714	0.504762	1.19524	0	14.669
39.86	6.1251	0.502129	0.766234	0	7.78755	1	2.09714	1.1381	0.219048	0.895238	0.8	0.419048	0.357143	1.12381	27.1892
51.05	7.05941	5.43337	0.886792	0	4.12238	9.38095	1.08	0.3	3.75714	0	1.1619	0	0.6	1.7	61.312
44.29	6.18419	16.7508	0.272727	1.06471	13.8168	0	3.43429	0.3	1.57619	0.171429	1.38571	1.97143	0.190476	1.4	62.7385
52.65	6.58961	0.0402017	0.807692	4.39621	7.38286	1.66667	5.42667	1.2	2.3	1.1	3.26667	1.3381	1.56667	1.9	63.3597
54.94	5.74393	1.1157	0.885246	0.693147	7.07367	0	1.71429	1.5	1.89524	0.0285714	0.5	0	0	1.75714	75.6433
48.46	6.57535	0.0209909	0	0	3.08632	0	2.41333	0	0.652381	0	0	0.4	0.371429	0	16.8687
41.61	6.37931	1.17193	0.820513	1.5706	9.19922	2	8.73143	0.504762	0	1.08095	0.742857	1.21905	1.7	0.8	37.3307
35.36	6.70194	0.79195	0	0.693147	3.8432	0	0	0	0.780952	0.119048	0.719048	1.71905	2.25238	0.709524	64.1161
44.55	6.40986	0.105973	0.0518409	3.70306	3.11835	9.61905	9.36	1.74762	80.8333	1.15714	8.21429	50.5095	25.6143	3.37143	6.88373
34.28	5.9397	0.206723	0.89011	0.693147	3.18467	2.61905	1	0.92381	0.8	0.847619	0	0	0.8	1.74762	13.5951
52.02	6.9967	0.0987614	0.871795	0.693147	3.09615	0	1.82857	0	0	0.347619	0.304762	0.171429	0	0.509524	34.5505
55.53	6.47239	1.17655	0.442857	0	2.93352	5.38095	2.79429	0.952381	0.6	1.8	0.152381	0.4	0.6	0.4	10.7221
60.27	6.48496	0.0137819	0.886536	2.13726	1.82147	3.38095	0	1.78095	0	0	0	0	0	1.5	14.1915
39.81	6.76913	0.487093	0.0322581	0	4.13802	6.28571	4.92952	0.4	0.6	0.371429	0	0.0142857	1.0619	0.4	42.7366
48.21	6.69222	0.127502	0	5.99716	6.37406	1.42857	2	1.84286	0.77619	4.64762	0.490476	1.07143	0.8	1.12857	54.5854
35.5	5.9428	0.562276	0.833333	2.14458	2.38035	1.57143	0	0.528571	0	1.5619	1.3619	0.533333	0.914286	0.6	10.748
47.14	6.60776	1.72713	0.788949	0	5.77473	2.52381	0.466667	1.78571	0	0.0571429	3.06667	0.4	0	0.642857	34.6468
29.3	5.94238	0.150794	0.924576	2.79902	8.28055	3.38095	4.34286	0.6	0	1.30476	1.5	1.39048	1.97143	2.98095	63.6371
60.38	6.82077	3.75055	0	0	1.79475	2	0	1.00952	6.8619	0.190476	2.07619	25.1952	16.1857	0.404762	69.6278
45.42	6.36812	0.766136	0.517241	0	8.49511	2.09524	0	0.595238	0	0	0	0.5	0.0190476	0.9	25.099
48.49	6.4558	8.64854	0.8708	1.09861	11.3497	6.28571	4.43619	1.38095	0	1.7	1.4619	0.904762	0.257143	1.52857	23.2871
45.93	6.54262	0.217526	0.86747	0.693147	4.2795	3	3.18286	0.247619	0.738095	0.685714	0	0.4	1.08095	0.8	17.9451
43.31	6.52168	0.799946	0.777778	1.21816	5.27571	1	5.72	2.25714	0	1.55714	0.4	0.147619	1.7	0.466667	75.0504
47.48	6.69779	0.609202	0.445946	4.01424	5.33669	7.42857	5.4	0.980952	3.65714	0.047619	1.41905	0	1.7	1.0619	34.5299
64.28	4.37927	0.435634	0.666667	0	3.0082	1.90476	0	0.0285714	0	0.42381	0	0.8	1.1	0	78.8408
46.91	6.61431	0.439895	0.770833	1.38629	8.38873	3.47619	1	3.05238	0	0.4	6.50476	4.91429	2.9	0.733333	79.6412
33.42	6.38563	0.116933	0.977273	4.35181	1.88539	2.7619	0	0.628571	0	0.0190476	0	0	0	2.9	80.6426
38.41	4.98093	0.0541198	0.0127364	1.29928	2.05159	8.28571	0	2.4619	0.214286	0.209524	1.09048	11.7714	28.1667	6.75714	76.9303
60.24	6.1746	0.484665	0.904545	0.693147	2.12157	1	0.2	0.147619	1.7	0.533333	0	0.17619	0.2	0	5.54686
42.7	6.26953	0.65674	0.942029	3.24147	8.7993	3	4.4819	1.56667	0.6	1.58095	0.490476	0	0.00952381	0.104762	76.9001
41.57	6.20662	0.569922	0.823529	3.75898	8.87786	4.95238	9.36	2.54762	0.233333	0.0571429	1.30952	0.619048	0	1.2	70.9149
49.82	7.23273	2.75142	0.666667	2.8276	2.71991	1	1.96	3.00952	0	0.114286	2.10952	3.13333	1.81905	4.3	40.9398
50.86	6.50325	5.52633	0.898916	4.14238	9.81671	2	2.24571	0.442857	1.24286	0.809524	2.17619	0.528571	1.13333	2.05714	75.7536
37.26	6.96404	0.268875	0.77381	0.693147	3.47796	13.1905	2.36	1.39524	6.57619	0.8	7.22381	11.3571	3.4619	3.3	79.5918
45.61	6.78351	1.14338	0.671429	5.40225	4.90092	0	5.52762	0.7	3.90476	1.29048	3.97143	0.97619	1.28571	1.95238	74.1591
46.73	6.42279	5.1918	0.90411	0	4.54596	2.85714	2.73143	1.16667	1.46667	0.9	0.9	0.12381	0	2.22857	20.8054
53.66	4.96116	0.0956123	0.311688	2.35364	4.12232	3.2381	2.01905	2.41429	0.052381	0.247619	0.0333333	0.0809524	0	0.480952	73.1858
54.4	6.0902	0.371075	0.201633	0	7.97496	3.04762	2.94286	0.3	0.6	0	0	1.2	0	0.357143	77.1532
71.53	6.56511	0.429343	0.830986	0.805627	1.12892	5	2.95429	1.7	1.13333	0	0.8	0	0.67619	1.1	71.0188
38.45	5.96103	0.034484	0.91369	1.60944	7.39927	0	1	1.0619	2.52857	1.53333	1.60476	0	1.57143	0.6	78.1105
50.99	6.15363	0.17231	0.785714	1.89712	6.16603	3.2381	8.07619	1.58571	1.71429	0.719048	1.3	0.52381	0	0.3	68.2752
48.34	6.28721	0.694198	0.933333	2.26375	5.97476	2	1.16	0.204762	0	1.22381	0.7	0	0.895238	0.752381	48.467
45.71	6.35639	0.686308	0.866667	0	9.83965	2.42857	5.87429	1.03333	2.53333	1.30952	1.28095	0.4	0	2.01429	72.7313
57.26	6.60758	1.00265	0.873239	2.10297	6.67254	6.47619	2.02095	2.54762	0	0	1.7	1.21429	1.4	2.92857	59.7024
24.33	6.01516	0.0329622	0.941176	6.09979	2.07154	8.42857	1	0.7	1.1	0.552381	0	0	0	0	77.5356
42.78	5.96901	0.104208	0	0	4.81327	0	4.25714	0	0.642857	1.78571	0	0	0	0.742857	67.2629
39.39	6.46759	0.149066	0.942857	0.693147	11.2012	0	2.16	0.7	1.04762	0.4	0.4	1.2	0.704762	1.1	57.4185
33.28	6.01582	0.412954	0.857971	3.21888	9.40187	0	0.44	1.2	0.647619	1.14762	0	0.904762	0	0	79.73
36.33	6.7286	0.248775	0.974359	2.3979	5.95594	2.61905	5.08571	1	1.1619	0.409524	0.62381	1.2	0	1.1	19.9486
50.32	6.78623	2.40684	0.9375	1.12987	9.53133	4	6	1.37619	0	0	0.8	0.4	0	0.4	78.2192
60.39	5.91927	0.523704	0.0820707	3.30811	1.96265	12.8095	0	2.45238	0	0.2	1.5	18.5524	20.9048	14.2381	79.7152
49.94	6.41557	0.633233	0.857143	5.59329	6.73207	7.90476	0.965714	0.504762	0.6	2.26667	1.06667	0	0.285714	3.34286	78.835
57.78	6.68139	0.738196	0.0240031	0.693147	1.14673	27.6667	3	1.02381	0	0	3.28095	27.1667	18.4714	4.02857	77.1456
50.8	6.44385	1.64441	0.8	1.06635	6.92733	3	6.88571	1	0.966667	0.547619	0.8	0	0.557143	2.60476	9.17518
44.5	6.36621	11.7592	0.945998	1.54045	9.29359	5.66667	6	0.3	1.7	0.766667	0.290476	0.4	1.7	1.5	79.1301
53.73	6.26576	0.0844171	0.776316	5.77455	6.44949	4.57143	2	0.261905	0	2.88095	0.0428571	0	1.9	4.88095	78.1477
34.24	6.46036	0.357989	0.85	5.14305	5.7304	0	6.0419	2.02857	0	3.07619	0	0.890476	0.338095	0.847619	46.5872
48.35	6.57983	0.129069	0.863636	0	5.46064	2	2.14476	2.63333	0	2.07143	2.07143	1.38095	0.6	0.628571	71.8086
40.92	6.3512	0.00158769	0.814815	6.04082	4.39537	4.04762	0.12	1.1	0	0.8	0.152381	0	0.971429	0.933333	78.4904
48.2	6.16877	0.00319819	0.195122	2.07944	9.18442	26.8571	13.88	0	0	0	0	0	2.26875	0	21.7388
46.94	6.59392	0.836493	0.731707	0.719122	4.65263	4.09524	5.08	0.57619	1.13333	0.27619	0.9	0.0333333	2.27143	0	56.3342
45.28	6.26606	0.00795444	0.757576	0.693147	8.25483	4.2381	6.22857	1	0.6	0.4	0.290476	0.32381	1.11429	2.39048	31.1792
42.31	6.96676	0.095156	0.842105	5.15026	5.6111	2.57143	7.12762	0.7	0.6	3.88571	0.890476	0.8	0.895238	0.661905	81.4535
35.77	6.52519	0.138874	0	0.693147	6.99735	1	1.54286	0.666667	1.1	0.757143	0.4	0.4	0	0.0285714	22.7169
55.48	6.41082	0.00930911	0.0151515	4.64393	5.55324	12.4286	0	10.4286	0.6	0.9	2.58571	38.6476	62.2952	28.9714	80.8529
40.06	6.45292	0.00074089	0.9	2.00533	6.61498	3	13.32	2.6	0.6	2.1619	0.1	1.79524	1.1	1.94762	79.5716
59.59	6.53684	0.132572	0.196078	1.43282	2.94259	1	2.67619	0.8	0.7	1.80476	1.98095	1.44762	1.4	0.5	74.8703
51.49	6.03797	0.865747	0.90625	0	4.91245	2.95238	8.90286	0.7	2.29048	0.9	0.909524	1.19048	0	0.671429	27.8616
17.31	4.93763	0.316981	0.0416667	2.6288	6.4832	4.57143	2	0.7	2.3	0.609524	5.21429	46.1333	26.3286	6.66667	68.8018
44.94	6.81251	2.17747	0.0794425	1.30406	2.48687	5	1.89524	0.3	27.1667	1.1	6.18571	38.5857	13.4095	1.77619	51.9069
48.0	6.16596	1.0883	0.937005	2.4689	1.76039	2	0.08	1.26667	1.10476	4.6	0.0714286	1.02381	0.638095	0.5	79.7419
71.75	6.44526	2.59087	0.943662	0.693147	2.33011	5.52381	2.36	1.7	1.06667	0	0.580952	0.4	0.6	1.41429	0
46.48	6.75455	5.97987	0.866836	0	5.74475	9.28571	2	1.6	7.1381	0.4	2.79048	12.9048	1.89048	1.99524	80.5207
45.53	6.56607	0.594335	0.791667	4.89035	13.7364	0	5.29714	3.01429	1.1381	3	3.28571	0.8	1.7	1.21429	78.9689
47.36	6.53642	0.182071	0.146341	0	8.22451	0	1	1	1.79524	1.2619	2.1	3.18571	1.2	1.47619	80.2851
38.6	6.16152	4.35525	0	1.38629	10.6515	0	1	0	0	0.9	0	0	0.104762	0.4	38.9832
44.64	6.53834	0.0676851	0.964599	2.52382	6.0824	4.61905	2	1.54286	0	1.05714	1.35238	0	0.052381	2.26667	82.1992
43.67	6.28159	0.182916	0.852941	5.14111	4.91474	5	3.97143	1.37619	1.04286	1.3	0	0.4	0.733333	0.714286	71.8694
35.95	6.55157	0.554809	0.933152	4.1559	7.45728	3.61905	0	0.6	1.08095	0.7	1.25238	0	0	1.47143	78.2702
51.72	6.49661	11.4919	0.935484	0.693147	13.4746	2.66667	2	1	0.6	0.9	0.142857	0	0.6	0.4	51.4484
36.81	6.66095	0.587902	0.889016	2.46487	2.21066	9.71429	2	2.52857	1.18571	10.5714	0.8	1.65714	0.547619	0.742857	77.4429
55.86	5.3214	0.0105845	0.133333	2.85811	3.87549	3	2	0.995238	0	0	3.42381	8.07619	0.3	1.28095	73.897
31.17	5.27796	0.000241707	0.833333	3.2852	7.21896	1.66667	0	0.57619	1.45238	0.047619	0.695238	0.738095	0.433333	0	79.7354
38.21	6.76921	0.218125	0	1.94591	3.06254	0	2	0.685714	0	0	0	0	0	0	9.85288
23.63	3.96746	0.000729356	0.929825	5.13074	2.68089	2	0	0	0	0	0	0	0	0	78.2705
46.95	5.79499	0.037567	0	5.14166	2.7246	0	0	0.333333	0	0.590476	0	0	0.6	0.4	50.2715
42.05	6.1897	0.693367	0.925	2.89037	8.59117	2	0	2.04286	2.9619	1.28095	4.41905	3.49524	0.614286	1.47619	47.6878
49.19	6.45633	1.11975	0.901639	0	7.59491	7.61905	1	0.77619	0.214286	0.9	0.895238	1.5381	0.6	0.8	59.6905
36.36	5.96525	0.23939	0.935223	0	0.951642	1	0.12	0	0	0.666667	0.180952	0.538095	0	1.02381	80.9724
40.68	6.54139	0.771058	0.926671	0	8.53516	9.52381	4.8	0.828571	0.6	0.604762	0.72381	0.4	2.18571	0.747619	68.2634
42.99	6.57648	0.044246	0.863636	3.24705	8.05387	1	4	1.67143	1.7	3.59048	2.74762	2.67143	2.66667	2.67619	73.1089
38.53	6.77797	0.174186	0.876276	3.96669	4.978	1.85714	0.08	1.29524	2.3	6.85714	1.13333	0.8	0	1.1	79.4149
39.46	6.45897	7.42546	0.928571	2.19722	6.85351	2.33333	11.4114	2	1.44286	0.380952	1.86667	0	1.99048	0.585714	51.0856
53.42	6.96368	0.614511	0.9	0	3.81031	2	3.29143	0.97619	0	1.3	1.28095	0.0428571	0.695238	1.2	23.107
25.64	6.37465	0.734387	0.297396	1.5706	2.47676	4.47619	0.708571	0.3	7.79524	0.4	8.73333	6.96667	3.88095	2.15238	63.0253
53.9	6.24678	0.054357	0.969709	6.38214	3.37087	0.952381	2	1.45238	0	4.3381	0.938095	0.709524	0	1.6619	70.5831
38.73	6.32795	0.04763	0	0.693147	8.28771	0	0.4	2.86667	0.6	0.4	3.54286	2.04762	0.709524	1.8	18.3304
42.95	5.61557	0.158022	0.55	0.784121	6.22115	2	0.04	1.36667	0.7	0	1.69524	0.7	0.7	1.71905	49.0737
47.0	5.80526	0.0366946	0.87395	1.09861	2.81545	0	2	1.78095	0	0.104762	0.880952	0.42381	0	0.57619	20.8907
55.12	6.63887	6.28111	0.642857	1.29928	4.81475	1	5	0.919048	0.166667	2.2	0.461905	0.4	0.6	0	79.3743
45.44	6.78558	0.0249188	0.628571	3.02621	11.6367	0.52381	2.17143	1.86667	1.2	0.409524	1.58571	0.704762	1.2	0.604762	73.2764
55.75	6.68517	0.102453	0.941176	0.805627	6.61296	0	3.22857	1.6	1.1	1.47143	0.666667	0	2.29048	0.4	66.1094
52.88	6.66378	0.0160634	0.333744	0.693147	1.2156	10.1429	1.21333	1.1619	0	1.15714	0.614286	0	0.7	0.338095	18.7428
43.42	6.51292	0.0118263	0.837209	0	3.10114	1.04762	6	0.3	0.6	0.547619	0.0761905	0.447619	0.409524	0.690476	16.2348
41.05	6.27631	2.83678	0.947368	0	8.71414	1.04762	0	1.6	0.557143	1.30952	0.838095	5.1	1.61429	1.04286	62.4018
45.56	6.37525	0.233435	0.872727	6.0845	8.37343	4	1.04571	1.3	2.77619	0.62381	0.8	0.8	0.7	1.89048	56.3083
53.08	6.7198	0.714629	0.0232684	3.87021	2.06502	7	3.87429	10.481	0	0.366667	0.628571	28.6905	31.5952	44.5762	79.2711
55.18	7.06361	2.36344	0.611111	0	1.51755	1	0.314286	0	0.8	0	0.12381	0	0.509524	0.938095	73.2212
46.1	6.60028	0.594394	0.9	4.6896	6.14163	8.47619	1	1.54762	0.461905	6.76667	0	0	0	1.29524	68.7929
57.98	6.43106	0.152791	0.75	1.88273	9.79723	6	2.70667	1.32381	1.1	0	1.10952	0	1.1	1.10476	81.1242
37.86	6.58763	1.34508	0.888889	1.62831	8.05992	6	0	2.2619	0	0	0.0809524	0	2.6619	1.55714	79.7979
50.06	6.40349	0.312535	0.857143	0.99853	8.74938	1	1.78095	1.51905	6.55238	0.9	0.633333	0.8	0.214286	1.8619	75.6641
37.17	5.98167	0.0607477	0.925926	3.56617	10.7921	0	1	0.4	0	1.08571	1.15238	1.29048	0	1.2	77.0443
18.3	2.78068	2.03103	0.808929	1.37432	5.36667	3	0	0	6.13333	0.890476	0	0	0	0	79.7884
56.96	6.17076	0.0178741	0.942857	3.82864	11.9809	3	22.9124	0.5	4.02857	0	0.6	0.0714286	2.4	1.1	24.4435
41.53	6.55962	0.0960456	0.94186	0	12.8029	1	6.12	0.933333	1.39524	0.9	2.1	0.761905	0.6	0	15.8857
25.09	5.44363	0.0111854	0.945906	1.39813	1.69125	2.57143	2	2.6	0	3.11905	0	1.3	1.1	0.0285714	75.2511
52.0	4.35632	0.00424575	0.974344	1.80751	4.93787	6.90476	2.58667	0	0	0	0	0	0	0	40.3791
43.54	6.4727	0.29807	0.918367	4.25662	5.832	2	7	1.27143	0.7	1.6381	3.26667	1.6	1.65238	2.71429	76.3133
61.56	6.31413	4.33894	0.826087	0.693147	2.70915	4.7619	2	0	0	0.7	0.0285714	0	1.5381	0.0285714	68.7239
31.61	5.85962	0.300161	0.962963	0.980831	3.84999	1.61905	0	1.58095	0.9	0.7	0.657143	0.219048	0.0285714	1.75238	78.5442
47.96	6.16527	7.41284	0.655172	0	8.70748	7	2	2.4619	1.54286	1.1	1.89524	0.0857143	0	0.647619	81.2973
35.51	6.96862	3.7965	0.923077	1.94591	15.299	3.33333	17.68	2.35238	2.3	1.7	1.81905	0.752381	2.3	2.6	36.235
33.8	6.22493	1.5667	0.944444	0	8.03036	2	2.2	1.8619	1.45238	0.5	4.2619	1.3	0.0238095	1.90476	72.7285
37.03	6.49332	1.04405	0.982759	1.81529	4.34644	4.47619	2.07238	0.961905	0	1.44762	1.46667	1.95714	0	1.84286	56.2991
50.88	6.30077	1.3381	0.891892	0.693147	3.96859	6.71429	7.58286	1.1	1.41905	0.9	1.72381	0.4	0	2.79048	76.0456
55.44	6.42458	0.00543513	0	1.94591	8.66035	4.42857	8	3.55714	0	1.77143	4.81429	0.9	1.78095	1.48095	29.4126
61.5	6.13526	4.58042	0.853659	5.08347	3.7179	2.14286	2.11619	0.485714	0.166667	2.49524	0	1.2	0.614286	2.97619	59.4305
49.93	6.64349	0.179901	0.225	0	3.60286	6	2	1.32857	0.847619	0.419048	4.17619	5.06667	4.64286	2.01429	30.2055
49.36	6.37731	1.25246	0.722892	2.99335	8.67415	15.0952	8.33714	2.38571	2.84762	1.49524	0.190476	1.8619	0.895238	3.00952	76.6144
25.53	7.11408	0.551959	0.883484	4.74493	1.07285	2.04762	0	0	0.828571	0	0	0.538095	1.1	0	76.9595
48.63	6.85725	0.741497	0.914286	2.12026	7.77952	2	3.92571	1.32381	0	0.590476	1.11429	0.8	0.595238	0.7	24.6571
55.87	6.52996	2.58479	0.747103	1.09861	2.96486	3.04762	1.87048	1.79524	1.20476	1.41429	4.94762	1.1	2.98571	1.00952	69.0595
68.88	6.67404	0.100484	0.789474	5.1985	3.35263	8.42857	4.20381	1.3	0.6	1.3	2.6381	0	0	1.75714	77.8049
40.74	6.51024	0.146581	0.966667	2.19722	12.3478	2.85714	6.65143	2.04762	0.00952381	1.76667	0.8	0	1.50952	1.1	46.9073
32.79	6.39815	1.6996	0.213393	2.07944	9.15209	2.09524	1.96381	1	0	0	0.4	1.07619	2.28095	0.57619	60.6521
52.81	6.7827	2.7574	0.852459	1.38629	3.07431	8.2381	2.28	0	3.27143	0.4	0.4	0.8	1.1	0.638095	42.6373
30.65	6.49118	1.17945	0.942529	2.77259	10.7841	10.7143	4.92	2.3	1.07143	1.15714	0	0.4	0.6	0	71.0494
54.17	6.37628	0.37107	0.229832	3.54715	2.25897	5.71429	3.04	1.75714	1.3	2.5381	0.380952	0	1.53333	1.22857	11.3409
45.42	6.82441	42.5397	0.8	0.693147	5.9017	1.42857	9.07429	0.790476	0.0571429	1.27619	0.4	0	0	0.8	26.6949
51.74	6.70629	1.95061	0.803571	0.693147	3.81582	3	4.75429	0.7	1.08571	0.261905	1.89524	0.795238	1.61905	0.4	70.4366
50.53	6.3805	0.0146431	0.9	0	11.1861	4.57143	8.96762	1.60476	0	0.504762	2.1	1.15714	0.6	1.17619	41.7178
46.8	6.59915	2.81876	0.813953	1.16017	14.5119	6	6.46667	1.3	2.91429	0	0	0	0	1.14286	59.7319
48.56	6.07385	0.226632	0.938481	4.27667	5.31458	7	0	0.7	0.890476	0	1.1381	0.342857	1.1	1	77.8938
57.77	6.45383	0.00268701	0.943456	3.81089	4.02238	4	3.2	1.30476	1.45238	3.25238	0.9	0	0	1.65714	62.0398
58.08	6.42882	1.1722	0.966102	4.9396	4.46606	5.80952	4.56	1.77619	0.6	0.9	0.885714	0.404762	0.6	2.71905	52.8759
44.06	6.51776	0.443563	0.836364	2.85811	1.03989	1	0.2	0	0.214286	0	1.07619	1.1	0	0	76.4814
38.89	6.68717	0.375638	0.967469	1.84305	0.84018	1.66667	0	0.652381	0	0	0.547619	0.8	0	3.57143	68.2856
39.91	6.65408	0.0718006	0.846154	1.27297	3.74023	5.04762	4.34286	0.8	0	1.00476	0	1.43333	0.747619	1.61905	8.2102
49.11	6.18941	0.881457	0.85	0	5.32604	0	4.7219	1.04762	1.60476	1.4	1.84286	0	0.6	1.32381	20.5428
56.6	6.7081	0.0192442	0.0454545	2.82194	7.33372	5.38095	5.79429	1.97143	0	1.30952	4.63333	30.9524	22.4	7.94762	68.6402
44.56	6.45172	0.200139	0.981132	1.94591	9.92178	3	2.54286	0.604762	0.352381	0.4	0.8	2.47143	0.6	1.1	70.7962
38.73	6.69408	0.0154388	0.0217803	2.49281	2.60846	6.14286	6.84	3.91429	1.7	1.77619	1.32381	27.1429	47.7381	11.9667	80.3048
44.19	6.3418	0.0545473	0.954545	3.88695	11.0591	1	4	1.8619	1.67619	2.05238	0.109524	0.2	1.1	0.8	44.409
19.33	5.1645	0.161978	0.818182	0.99853	3.2	6	4	0	0	0	0	0	0	0	46.235
49.12	5.83782	0.454886	0.978393	3.13549	2.91746	5.52381	0	1.67143	4.1381	0	1.3619	1.61905	0	1.64286	73.5623
43.15	6.82365	1.31234	0.567568	0.693147	6.24464	8.52381	1	2.8381	3.4	0.9	2.61429	0.8	1.72857	1.57619	48.6738
33.86	6.59532	0.392371	0.684211	2.02438	9.27113	3	2.78857	0.852381	0.32381	0.757143	0	0	2.10476	0.738095	40.2508
35.12	6.33875	1.24325	0.931373	0	7.94957	9.33333	1	2.22857	0.795238	1.17619	0.209524	1.1	2.87619	0.5	79.7034
18.67	3.61738	0.0784634	0.641026	1.44412	1.97997	1.19048	0	0	0	0	0	0	0	0	38.9106
48.0	6.58547	0.0152175	0.363636	0.693147	7.01294	3.57143	8.02476	1.03333	0.92381	0.4	0.8	0.4	0	0.657143	17.7059
53.12	6.96119	0.0270925	0.954545	5.30945	3.33059	1	5	2.1	0.6	1.97619	0.4	0.114286	0.6	0.67619	68.314
28.22	6.10182	0.501211	0.0418578	0.739668	3.75576	11.381	5.82286	0.5	2.75714	0.252381	0	11.6905	4.17143	2.13333	25.7041
46.62	6.70607	0.0943229	0.933566	0	4.00115	0.666667	1.18286	1	0.109524	1.10476	1.08095	0.580952	1.09524	0	44.6275
54.69	6.48715	0.0275603	0	0	2.40673	0	0	0.680952	0.6	0	0	0	0.6	0	24.603
31.54	5.58639	0.08977	0.0283224	3.69481	0.960736	72.7143	1	6.44762	0	0.9	0.4	2.38571	13.7	9.33333	50.9454
42.34	6.53588	0.111852	0.902439	1.09861	8.09666	0	2.09143	2.54286	1.2619	0	2.59048	0.495238	0.6	3.4	58.3444
46.66	6.54077	0.0719372	0.782609	3.50226	3.25887	0.714286	3.63429	0	0.604762	0.914286	2.68571	0.4	0.638095	1.58095	17.4676
49.99	6.52289	2.43768	0.924528	3.46574	11.6006	1	4	0.614286	2.3	0.995238	2.34762	1.50476	1.7	2.20476	62.3026
46.94	6.57073	0.0230806	0	1.38629	4.191	3.66667	3.06667	0.7	0.538095	0.809524	0.466667	0.838095	0.919048	1.2	40.2497
32.41	7.01904	0.0590613	0	0	2.72228	0	1	1	1.1	0	0.433333	0.82381	0	0.4	17.6236
52.38	6.57469	0.217821	0.818182	2.37158	8.02777	4	3.51429	1.74762	1.00952	0.92381	1.72381	1.2	0.0666667	0.919048	65.1872
43.79	6.70014	0.308545	0.914286	1.53019	9.49773	6.33333	3.73143	1.73333	2.3	0.4	7.37143	1.35238	2.3	1.34286	71.8648
40.0	6.11589	0.188421	0	0	4.72046	0.619048	5.61333	1.3	0.433333	1.4381	0.0380952	0.195238	0.6	0.295238	70.3324
40.99	6.66548	0.378696	0.923077	3.13549	6.15825	1	0.12	0.3	0.6	0.590476	0	0.242857	0.6	0.8	58.3033
34.76	6.63578	0.50396	0.916667	1.09861	3.37995	1	3.00952	0.885714	0.0380952	0	0.880952	0	0.6	1.1	19.6953
48.08	6.31436	0.369504	0.944444	0	3.1077	1.57143	3	0	0	0.9	0.161905	0	0	0	26.0296
60.91	6.56051	23.4798	0.868157	3.58352	7.37861	4.90476	0.4	3	1.7	1.65714	3.50952	0.819048	0.6	0.885714	78.9941
35.22	6.50424	0.700001	0.853659	4.66971	5.74603	1	1.90286	1.1619	0	0.595238	0	1.2619	0	0.6	25.2526
38.39	6.13429	4.68588	0.914894	0	5.72132	0.428571	3	0	0.77619	0.0380952	0.00952381	0.795238	0.6	0.4	71.2779
44.07	6.92811	3.2557	0.863636	3.10821	5.5347	11.381	6	0.895238	0.6	4.52381	0.4	0	0	1.1	62.3305
48.22	6.18631	0.59903	0.885714	0.980831	3.66033	0	0.4	0.3	0	0.514286	0	0	0.519048	0.366667	58.4725
56.6	6.28111	0.272965	0.712766	0	4.61068	0.380952	0	0.985714	0	1.33333	1.48095	0	0	1.65714	6.49596
46.02	6.51106	0.184688	0.484848	4.97837	14.0482	0	0.638095	2.15238	0	0.338095	0	0	0.409524	0.7	71.9538
61.88	6.58659	0.858498	0	0	1.70826	2	4	0.933333	1.07143	0.728571	0.0190476	0.67619	0	0.233333	76.7587
39.47	6.32028	0.464756	0.8	0.693147	2.71828	2	0	0.804762	0.0190476	0.82381	0	0.47619	0	0.652381	46.078
63.62	6.51901	1.3973	0.940476	1.44412	5.85984	0.428571	1.2381	0.7	1.1	0.452381	0.8	0.209524	1.6	1.1381	74.2019
45.09	6.28771	0.800655	0.977273	2.80768	11.3322	6.47619	0	0.747619	0	1.7	0	0	0	1.75714	78.5596
37.07	6.39571	0.0741548	0.9	5.3799	25.7155	1.95238	13.9048	1.40952	0.7	4.05238	3.14286	0.385714	2.63333	1.14286	65.5724
36.11	6.66863	0.24052	0.807692	3.42318	13.5359	5.90476	0	1.73333	0.00952381	0	1.2	0.0285714	0.00952381	2	73.3137
67.63	5.81574	0.170624	0.921053	0.99853	3.3309	5	3.8	0.5	0.9	2.66667	0	1.2	1.63333	0.571429	79.2848
57.78	6.00273	0.00445358	0.976744	6.04602	4.50256	4	1	0	0	2.04762	0.247619	1.27143	0.638095	0.152381	77.2318
43.82	5.35451	0.525895	0.00988485	4.00733	0.90495	13.5238	0	0	0.6	0.8	3.0381	9.2381	2.59048	2.1381	70.5592
37.58	6.83473	0.241107	0.777381	1.09861	6.16667	4.90476	3	1.75714	1.14762	0.761905	1.47619	0.690476	0.985714	0	38.0401
51.81	6.51249	1.44203	0.218841	2.56495	3.04872	6	7.48	1.5	26.7905	0.566667	4.26667	7.92381	1.1619	2.56667	80.6602
72.88	6.06488	0.426892	0.0622797	3.54027	0.53675	15	0	13.1905	0.814286	0.4	1	28.3524	39.4143	16.2095	79.4526
47.77	6.60638	1.35758	0.925373	4.77912	3.47713	12.5714	1.48571	1.9	1.7	1.0619	0.4	2.14286	1.8	1.17143	62.4116
62.93	5.39653	0.448801	0.91954	2.94444	0.812955	4.71429	4.94095	1.22857	0.295238	0.909524	2.5	3.2381	4.5	1.84762	76.6415
44.67	6.92702	33.5745	0.923595	0.693147	6.77851	7.7619	1.62667	1.1	0.904762	0.547619	1.1	1.5381	0.633333	0	28.6836
40.5	6.41688	0.869421	0.91364	1.59987	11.3488	15.8571	2.72	2.38571	0	1.3	0.585714	1.40952	0	3.48571	81.34
32.72	6.44608	0.36493	0.967742	1.34993	3.93211	1	0	0.266667	1.3381	0.17619	1.0381	0	0	0.185714	34.5035
39.85	6.41879	0.0474637	0	0.944462	3.29921	1	5.8	0.609524	0.62381	0.4	0.4	0.8	0.6	0.690476	54.9587
47.67	5.3968	1.14781	0.0393519	3.73198	0.694585	3.47619	1.79429	1	19.6143	0	2.1	23.8095	18.6238	2.00952	70.6636
38.8	6.02751	0.308283	0.411111	1.5506	6.35372	3.28571	11.9619	1.41429	0.452381	0.5	0.457143	0	0	0	11.3931
49.21	6.31709	0.18659	0.918919	0.693147	5.13103	2.80952	3.02476	1.6	1.14762	1.18095	0.4	0.8	0.804762	0.32381	46.7099
48.33	6.93551	0.0110823	0.307692	4.15067	3.82948	2.2381	2	1.42857	0.685714	0.609524	1.48095	1.11905	0.361905	1.06667	66.6572
59.95	6.29275	7.39343	0.863636	0.92577	2.17334	1.33333	3	0.895238	0	0.7	0	1.21905	0	3.72381	76.1484
82.67	3.90036	0.0205348	0	3.74782	2.28571	1.52381	0	0	0	0	0	0	0	0	57.9377
46.83	6.24539	0.158542	0.885714	3.67207	8.19343	6.33333	1	1.59048	2.84762	3.40952	0.952381	0.9	0.0380952	1.5	78.394
31.36	6.27239	0.000527616	0.957011	1.7595	6.5442	5.28571	4	1.79524	1.5619	0.6	0.933333	1.02381	0.766667	1.8	71.758
47.41	5.00099	0.0657894	0.941176	1.23214	7.41555	0.238095	2.70286	0	0	0	0	1.51429	0	0	54.28
40.32	6.21954	0.561779	0.94494	4.5438	6.87769	0.809524	3.36	0.7	0.128571	0.519048	0.971429	0	0.0285714	2.25714	31.3348
52.36	6.682	0.110943	0.25	4.02194	1.39158	6.80952	0	0.7	0	0.9	1.93333	0	0	0	52.5353
40.9	6.74949	0.949539	0.760563	0.693147	12.4971	2	4	1.3	0.6	0.4	2.3	4.3	1.94762	2.6	69.7842
46.49	6.81309	1.14702	0.972973	0.693147	4.83902	0	4.52	0.447619	1.1	0.9	0	0	0	0.771429	25.0214
55.54	6.31103	0.0342572	0	2.06142	5.43816	1	4.17143	1.3	0	0.361905	0	0	0	1.1	7.27701
46.24	6.20799	0.0394988	0	1.14513	3.82531	1.7619	1	2.05238	1.21429	0	1.58571	0.985714	0.6	3.4	15.1889
44.74	6.56215	0.0599442	0	0	5.00962	0.952381	9.2	0.328571	0	1.4	0.742857	0.8	1.06667	0.8	40.5254
49.68	6.24035	0.000338484	0.869565	1.38629	7.90082	2	1	1.42381	0	0	1.3381	2.20476	0	2.59524	17.0202
54.18	6.16186	0.308731	0	0	6.0453	0	4.74476	0.219048	0.285714	1.3	1.65238	0	0.695238	0	22.5057
46.64	6.46122	4.43167	0.932692	1.09861	10.3569	3	2	3.24286	0.795238	3.05238	0.209524	1.01429	2.3	1.62857	48.892
35.46	6.28124	0.362579	0.891892	0.693147	7.00014	7.04762	1.07619	0.57619	1.64762	0.9	2.03333	6.28095	2.8	3.3381	77.7817
43.07	6.60442	0.0182714	0	2.26868	9.34444	5.2381	0	0.885714	0	1.68571	0.8	0.157143	0.933333	0	65.0699
54.82	6.31335	0.0825318	0.914894	1.25276	3.68176	5.33333	1.29333	1.07143	3.43333	0.738095	1.8	0.695238	0	1.75714	68.6678
43.14	6.83906	0.351857	0.12766	1.09861	17.7883	4	5.92	1.7	0.6	1.49524	3.21429	1.92857	0.6	2.53333	62.5081
22.78	5.92597	0.0726195	0.555556	2.36265	6.04138	4.52381	2.64	0	1.15238	1.35714	0.757143	1.33333	1.03333	0	51.0641
41.91	6.60553	0.00593432	0.88	0.693147	9.0836	2	2	1.19524	0	1.7	0.0047619	0.4	1.7	1.9	40.9097
62.56	6.27416	0.268905	0.357143	0.693147	2.11342	0	4	0	0	0.5	0	0	0.7	0.814286	6.80841
36.35	6.26618	1.58829	0.814815	2.28335	5.6733	2	1	0.57619	0	1.21429	0	0.914286	0	0	77.4667
49.24	6.46529	0.00330176	0.958333	0	10.2467	2	7.72571	1.3	1.7	0.4	0.67619	2.26667	0.580952	1.48095	39.5948
50.82	6.15477	2.97182	0.884615	2.03688	1.74739	0.333333	0	1.29524	0	0	0.8	1.47619	1.04286	0.566667	58.9923
44.16	6.24682	19.1373	0.893314	0	4.06135	1	1.02857	0	0	0	0.4	0.4	2.3	1.2	59.8485
53.92	5.62697	0.188004	0.766667	0.847296	5.80096	0	3	1.31905	0.7	1.10476	0	0.971429	0	0.390476	64.2215
58.64	6.49307	0.341583	0.866667	5.15301	1.23321	2	5.68	0.3	0.0285714	4.05714	1.47143	0.8	0	0.8	47.1439
49.18	6.49885	0.30469	0.88764	1.95942	6.75107	2.80952	1.35619	0.4	1.9	0.985714	1.16667	1.03333	1.21905	0.490476	75.0489
45.72	6.6418	1.75221	0	3.19964	3.10869	3	16.04	0.157143	1.04762	0.9	0.4	0.57619	0.647619	0	33.4902
20.9	4.28881	0.327739	0	0.693147	1.69033	0	2	0.290476	0	1.7	0	0.552381	0	1.32857	34.3614
48.58	6.10544	0.238007	0.925926	1.38629	6.12149	0	6.56	0.3	1.7	0.771429	1.4619	1.48095	0.990476	0.0952381	30.1884
53.52	6.75971	0.126476	0.794872	0.693147	6.32354	6.38095	10.2686	1.11429	0.6	1.68095	0.87619	0.9	0.385714	2.14286	7.88177
57.11	6.20247	1.45748	0.268293	2.21817	2.8795	4	2.95429	0.161905	0	0.552381	0	0.0285714	1.9619	1.56667	19.1442
49.28	6.42735	9.69796	0	0	15.9809	0	0	0.3	0	0.32381	0.4	0	0.0571429	0	33.7472
47.44	5.71637	0.977382	0.930233	0	11.5456	0	7.92	2.3	0.366667	1.17143	0.8	0.747619	0.6	0.4	75.148
47.23	6.87633	0.437455	0.923077	0.693147	3.61741	0	1	0.661905	0	0.4	1.24762	0	2.45714	1.45238	73.9583
54.21	6.50411	0.230595	0	0	4.56273	0.809524	3.83619	1	0	1.3	0	0.485714	0.257143	0	24.314
39.21	6.40635	0.116695	0.833333	2.47694	5.30318	0	0	0.3	0	0.4	0.4	0.4	0	0.209524	6.97922
53.51	6.68544	0.0227355	0.881522	0.693147	2.93596	0	3.66667	1.39048	0.8	1.23333	0	0	0.8	1.12857	30.0989
36.98	6.33168	0.717811	0.971429	1.38629	9.15756	0	15.2	1.4	0.6	2.51905	0.92381	0.261905	2.19048	2.12381	58.2252
43.82	7.09218	0.290078	0.95903	1.04982	1.93585	6.14286	1	1.15238	1	1.30476	0	0.7	0.980952	0.62381	67.5881
39.53	6.55017	1.58371	0.909091	3.9215	9.3422	3	0	0.704762	0	0.871429	0.052381	0.8	0.538095	0.4	59.6594
51.46	6.40097	0.0014206	0.940298	0.693147	9.80621	2	4.06476	0.995238	0	1.3	0	1.2	1.2	0	4.21804
44.86	7.01043	0.421374	0.86	0.805627	3.69519	0	1	1	1.7	1.3	1.05238	1.9381	0	1.8	65.6727
47.41	6.46509	0.0777473	0.697802	0.693147	2.15257	0	0.417143	0	0.8	0	0	0	1.6	0.0904762	27.3279
41.22	5.28538	0.400758	0.941176	0.847296	4.83204	0	0	0.00952381	0.957143	0	0	0	1	0.590476	36.0121
56.59	5.99581	0.0127331	0.0300742	3.99338	6.79325	9.61905	4.70476	20.7333	0.6	1.3	3.39048	26.1667	89.5762	42.181	58.093
33.48	6.57438	0.0419846	0.923077	0	5.83198	3	4.52	0.7	0	0	1.25714	0.785714	1.07619	0	7.87669
26.0	6.57031	5.46998	0.846154	0.693147	8.50126	2	4.72	0.37619	0.6	0.4	0.9	0	0.6	0.4	41.2886
53.12	6.80258	0.184688	0.903571	0.944462	8.16446	1.80952	13.0933	0	0	0.9	0	0	1.09048	0.709524	31.4218
36.65	6.55632	0.721164	0.223768	3.01694	9.92123	5.47619	5.43429	0.614286	0	0.9	0.257143	0.8	1.62857	1.1	66.5315
46.6	7.0903	0.00838262	0.933333	2.01807	4.68858	6.52381	6	0.652381	0.047619	1.2	0.552381	0	0.0904762	0.4	18.1575
45.19	6.97327	2.2	0	3.8056	10.6632	0	3.90857	0.3	0.6	0.742857	0.4	0	0	1.07143	42.2614
38.77	5.85192	0.00709057	0.818015	1.37432	2.49671	1.42857	1	0	1.05238	0.9	0.0238095	0	0	0	29.1195
32.49	6.65861	0.656639	0.947368	0	38.8095	3.09524	0.268571	1.24762	0.366667	1.97619	1.3	0.414286	0.595238	0	7.5656
62.49	6.2486	1.59374	0.488227	4.40672	5.77159	1.71429	5	0.7	0	1.62857	3.0619	1.2	2.30476	1.7619	69.7757
48.43	5.99191	0.694996	0.714286	0	7.58496	2	2.04952	0.771429	0.00952381	2.39524	0.980952	0	0.6	0.4	7.00413
68.79	6.52837	0.543864	0.767123	4.47734	2.97387	3.52381	3.1581	2.80952	0	7.14762	2.07619	0.361905	0	1.67143	72.9248
38.53	6.88507	0.106429	0.970588	0	7.23435	5.47619	1	1.89048	0.6	0.4	0.4	0	1.1	2.13333	7.47752
40.21	6.43957	0.00356911	0.8	0	9.8463	2.38095	4	1.9619	1.18571	1.7	0.647619	0.4	0	0.704762	45.2815
25.67	6.42702	0.345203	0.857143	3.56483	1.81204	1	1.14667	0.209524	0	0	0.204762	0	0	0	64.7457
59.52	4.7808	0.093923	0.0909091	2.68558	7.01483	1.61905	0	0	0	0	0.2	0.733333	0	0	8.08207
51.91	6.43649	0.588598	0	0.693147	4.77506	1.95238	1.50667	0.7	0.885714	0	0	0	0	0	6.71171
49.23	6.74502	0.473735	0.975	0.693147	7.72925	4.47619	0	0.642857	0.319048	0	0.8	0.4	1.1	1.03333	62.7038
46.52	6.64614	0.00133937	0.192308	2.48093	6.93273	2	5.61714	1.01429	1.2	3.49524	1.7	0.1	1.7	1.94286	72.4858
42.13	6.33729	0.48413	0.777778	0	10.2492	0.238095	3.72	1	1.1	0	0.4	0	0.0380952	0.619048	42.8815
14.38	5.92123	0.000223793	0.96875	4.63288	4.4132	1.85714	0.546667	0.82381	0	1.5	2.04762	0	0.7	0.461905	56.5187
50.34	6.58317	0.0991085	0.95943	0.693147	9.32395	1	14.72	2.28571	1.74286	1.48571	0.533333	0.4	0	1.0619	53.0717
46.34	6.38695	0.108758	0.9375	0.693147	10.0981	1.61905	2.90095	1.6	0.585714	1.2619	0.37619	0	1.7	2.11905	58.8653
55.8	5.8205	2.33364	0.863636	0	4.74634	0.190476	3.12	0.247619	0.166667	0.32381	1.07143	0.67619	0.585714	0.8	61.0828
45.4	6.35193	0.38586	0.833333	0	4.21718	0	2	0.7	1.18571	0	0.595238	0.4	1.51905	0	65.7285
51.98	6.18014	0.191366	0.938776	0	4.91338	4.2381	2.35238	1.0381	0	0.6	0.6	0	1.71429	0.580952	62.088
56.6	6.82441	0.220795	0.878049	0.887303	7.29365	0	2.49524	0.338095	0	0.138095	1.16667	1.17619	0.357143	1.89524	57.5396
40.94	6.42206	0.165607	0.928571	4.82983	7.12939	2.19048	4	0.3	0	5.5	1.12381	0.4	0.504762	0	58.8143
45.8	6.41019	0.851888	0.8	0.693147	5.76672	1	1.67429	1.1	1.05714	1.62381	0	0.4	0.6	0.82381	30.9246
52.11	6.48791	0.39225	0	4.34195	3.17313	3	1	1	0.047619	1.69048	0.6	0	0	1.1	31.1001
40.23	6.47414	6.63374	0.9625	1.09861	18.2983	0	15.4343	1.59048	1.7	0.947619	0.438095	0.4	0.938095	0.309524	69.3847
35.66	6.32561	0.109637	0.854167	0	4.721	3.80952	1	1.1	3.11429	0	0.609524	0	0.6	0	76.5702
37.9	6.35703	0.140187	0.798535	1.11436	4.35238	0	2.3619	0.485714	0	0.6	0.738095	0	0.809524	0.533333	25.6653
71.63	5.14744	0.0365611	0.964702	1.50935	4.99855	0	1	0.6	0	0	0.8	0	0.919048	0.7	76.4194
38.92	6.70283	0.301516	0.957872	3.96939	3.03973	3.90476	1.28	0.847619	0.7	1.1	1.01429	1.70476	0.7	1.0381	71.0412
51.94	6.64332	0.29885	0.923077	0.980831	10.3129	9.57143	3.41143	1.27143	0	0.547619	0	0.0666667	0.4	0.97619	37.6935
23.71	5.24944	3.88097	0.642857	0	5.38311	3.28571	4	0	0	0.0333333	0.5	0	0.0142857	0	74.2031
47.91	6.18744	0.749189	0.666667	0	10.7733	2.19048	1.04	0.4	0	0	0.7	0	0	0	27.9796
43.77	6.22608	0.182118	0.905405	1.94591	6.51512	4.09524	20.44	0.7	0	0.4	0.490476	0.8	0.590476	1.1	35.568
47.11	5.97055	4.57053	0.936996	5.55167	9.70289	0.52381	0.961905	0	1.1	2.04286	0.8	0	0.0904762	0.771429	79.8454
39.7	6.36511	0.240336	0.941176	1.9113	6.61703	0	2.8381	0.261905	0	0.442857	1.21905	1.12381	1.1	0.0238095	55.4058
66.45	6.33095	0.660192	0.0769231	0	2.52268	6	0	0.319048	1.8	0.047619	0.509524	3.13333	3.1619	0.771429	23.8153
17.82	6.35746	2.73329	0	3.16808	3.59366	1.52381	1	0.5	0.9	1.18095	1.27619	1.2	1.74286	0.766667	72.633
56.68	6.79652	3.24423	0.5	0.693147	3.81763	0	1	0.7	0.947619	0.9	2.06667	0.495238	1.1	0	30.8482
45.37	6.5804	0.0957363	0.96	0.784121	14.8245	1.95238	2	1	3	0	3.48571	1.09524	1.68571	1.76667	55.4888
28.94	6.23748	0.407397	0.915462	2.52382	3.93284	1.95238	1	0.7	1.05238	0.461905	1.06667	0	0	0.995238	76.844
38.98	6.7189	0.0115024	0	3.31678	3.30782	1	1	0.247619	0.6	0.9	0.8	0.738095	0	0.4	40.4172
46.66	6.08434	9.77505	0.965517	1.24594	10.9677	6.19048	1	0.947619	1.1	0.833333	2.02857	0	0	1.35238	78.8965
35.72	6.128	0.0933611	0.6	0	10.7848	0	6.42095	0.504762	0	0.742857	0.4	0.4	1.07619	1.0619	13.3682
66.84	6.17335	0.316853	0.5	3.43399	2.97912	0	3	1.69524	0.8	1.05714	0	0.285714	0	1.88095	71.8761
47.64	6.56686	0.70573	0.2	0.693147	3.56338	0.190476	6.93524	1.2	1.22381	0.5	0	0	0.7	1.10476	8.93092
44.0	5.14779	1.10118	0.875	3.21314	4.19502	1	1.90476	0.842857	0	0	0	1.58571	1.1	0	77.3421
27.76	6.2841	0.00186939	0.473684	1.79176	10.6802	2.28571	3.93143	0.3	1.1	0.9	0.8	0.4	0.6	1.3	16.9176
48.59	6.51866	0.778986	0.72093	0.693147	10.2186	1	2.26857	1.07143	0.566667	1.3	0.62381	0	0	0.419048	59.6993
48.11	6.8941	0.211792	0.73913	0	4.43851	3	1	1.57143	0.157143	0	1.03333	0.828571	0	0.6	6.02111
49.33	6.38664	0.00621335	0	2.64245	5.26912	0	6	0.7	0	0.433333	0	0.538095	0.652381	0	16.5228
61.63	6.49922	0.0718528	0.921569	0	5.08311	5.80952	2.71048	0.904762	0	0	0	0	0.338095	1.18095	48.8758
61.08	5.8786	0.00209376	0.5	2.57588	3.17613	0.47619	2	1.26667	2.3	0	0.185	0	0	0	54.0329
40.04	6.57088	0.042713	0	1.25954	3.47208	0	2.36762	0.3	0.6	2.6381	0	0.4	0.890476	0	36.6858
67.77	6.71123	0.127447	0	0	1.12959	0	0.28	0	0.0142857	0	0	0	1.12381	0.747619	42.3167
41.7	6.19862	0.14749	0.95	2.61844	8.71549	2.66667	1.7619	1.1619	0	1.70476	1.70952	0.4	0	2.62857	66.0871
45.75	6.5613	0.0218544	0.967742	3.70541	3.48154	1.80952	1.18857	0.633333	0.32381	1.19524	0.8	1.2	0.719048	0	47.3246
28.99	6.24953	0.625391	0.923077	4.94062	12.9743	0	3	1.6	1.68571	1.11429	2.94762	2.00952	0.566667	1.09048	55.6835
41.66	6.48236	0.664792	0.453993	0.980831	6.94454	1	5.09714	1.22857	1.7	2.2	0.8	0.747619	0.657143	1.1	44.4581
30.6	6.08516	6.62985	0.964286	1.09861	12.4402	2	1.09905	0.128571	0	0.809524	0	0	1.04286	0.695238	63.6566
37.9	6.52193	0.404337	0.720588	1.37432	13.3376	2	3.17333	1.61905	0.590476	1.55238	0.714286	0.4	1.1	0.052381	34.7037
23.61	5.52864	0.366168	0.900491	2.08538	7.77023	5.04762	1	1.3	0.0666667	0	0.8	0.185714	0	0.980952	28.9726
49.85	6.35407	0.666661	0.333333	6.13216	2.30076	5.57143	0	1.77619	0.6	2.35238	1.11905	2.29048	1.7	0.252381	70.2379
47.28	6.78467	0.427578	0.914487	5.65349	3.49291	10.1905	2	1.30476	0.87619	1.5	2.38571	0.0428571	0.6	0.928571	73.3894
36.0	6.2704	4.20853	0.967803	1.94591	7.32689	3.38095	2	0.7	0.961905	0	0	0	1.1	1.38571	71.8348
20.87	6.50176	0.35197	0.919872	2.07347	5.96184	0	3	0	0.6	0	0.633333	0	0	0	10.3235
41.61	6.25231	0.253613	0.695652	0	12.6374	1	1.02667	1.02381	0.419048	2.42381	1.2	0.761905	1.1	0.4	55.5999
42.27	6.8248	0.31261	0.9	0.693147	5.07698	2.2381	5.70476	2.25238	1.7	3.70476	7.85714	14.119	6.32381	5.11905	76.0301
37.79	6.63641	0.257348	0.849057	5.15357	8.05054	5.71429	3.09524	2.7	1.2	2.25238	1.04762	1.17143	1.2	1	66.8372
57.89	6.47514	1.23948	0.864191	0	4.49934	7.19048	1	2.00476	0.6	0.9	0.0809524	0.138095	0	1.12857	64.9811
43.77	6.54979	10.6214	0.678619	0	4.23479	5	2	0.638095	1.61429	0.895238	6.07143	16.5905	7.67619	1.66667	36.8137
47.49	6.23276	1.85872	0	0	4.01093	0	2.01333	0.4	0	0.5	0.614286	0	2.15714	0.371429	35.7243
49.11	6.47986	2.58477	0.823529	0	3.08888	0	0.8	0.385714	0	0	0.5	1.69048	0.0904762	0.4	7.0002
42.41	6.49209	0.0231815	0.77551	1.09861	6.36729	4	17.6533	0.6	1.63333	1.30952	0.62381	0	0	0.6	9.56043
37.11	6.82762	0.0231757	0	2.63906	1.20008	0.238095	1	0.414286	0	0.747619	1.7	0.680952	0.97619	0	79.3078
27.15	6.19732	0.184769	0.894737	4.73953	8.84244	4	2.01333	3.2381	1.87619	0.9	1.3	0.542857	0.6	0.8	24.6943
51.94	6.8284	0.115182	0.827586	4.22788	5.90853	10.4762	1.82286	2.77619	0	1.4381	15.1429	6.86667	4.30476	4.8619	71.885
61.13	6.66523	0.241438	0.782609	0	3.90961	11.1429	8.64	2.30952	0.271429	1.70476	0.4	0.890476	1.02381	0.8	19.2355
43.95	6.73988	0.0461925	0.866667	0.693147	5.38045	1.14286	2.96952	1.6	0	0	0.7	0	1.08095	0.8	19.9123
56.54	6.548	0.100621	0.714286	5.89296	3.75893	0.666667	6.84	0.514286	0	4.0619	0.704762	0.4	0	1.29048	27.9411
18.94	3.38303	0.0603445	0.966667	6.76019	9.66667	7	2	0	0	0	0	0	0	0	81.5199
46.98	6.25517	0.461167	0.7	0	12.9417	0	9.62857	1	0.580952	0.428571	1.01905	0.8	1.1	1.5	46.0767
52.86	6.53758	0.0907419	0.962963	0	3.02747	1.04762	6.56762	1.5381	1.67143	0	0.4	0	0.557143	0.395238	14.5995
54.93	6.52297	0.000822103	0.833333	0.693147	4.89401	0	2	1.3381	0.6	0.4	0	0	0.6	0.561905	41.3008
51.11	6.5769	0.175231	0.92	0	7.22845	2	4.4	0	0.0380952	0	0.0619048	0	0	0	20.5955
32.23	6.56131	0.437548	0.8	2.6288	7.10827	4.38095	2	2.1619	1.1	1.45238	0.8	1.11905	0	0.271429	74.8701
45.57	6.93319	3.11375	0.813725	0.693147	11.2987	6	0	1.29524	2.08571	0	0.209524	1.16667	1.1	0.7	74.2071
51.41	6.29667	0.00580501	0.944444	4.21036	3.06777	1	0.575238	1	0	0	1.27143	0	0.92381	1.5	69.847
43.89	6.69105	0.0376052	0.314286	0.944462	12.5024	2.42857	2.70857	0.7	0	0.771429	0	0.0857143	0.6	0.8	6.72166
51.64	6.31659	0.584151	0.969049	3.4462	4.58234	0	1.93143	0.857143	0.6	1.32857	0.4	0	0	0.0285714	73.5935
39.4	6.13455	35.0293	0.929993	3.2581	7.17606	4.19048	4.28	0.671429	0	0	0.4	0	0	0.247619	42.9778
47.1	6.26951	6.34221	0.152174	0	4.97159	7	2	2.42381	1.7	0.9	1.6381	0.857143	0.842857	1.28095	68.0381
60.02	5.94151	0.067836	0.961538	4.20469	4.81211	2	5.75619	1.20476	0.8	2.4381	0	0.5	0.8	0.5	32.3601
49.19	6.40425	1.08332	0.8125	0	7.76497	4	7.97143	1.35714	0.77619	1.3	0	1.45238	0	1.7	31.3795
39.71	6.19064	0.476983	0.885246	0	4.50252	4	5.56	1.14286	0.6	1.40476	0	0.428571	0.6	1.28571	54.8576
54.29	6.03644	0.989282	0.52	0	6.17704	3.95238	7.73333	1.1	1.69524	0.0904762	0.57619	0	1.1	1.46667	51.9809
45.81	6.05369	8.89758	0.875	0	4.47579	1	3	1.2	0.7	0.5	0	0.828571	0	0.461905	4.47496
37.85	6.64873	2.84097	0.954545	5.22036	10.6587	1.71429	2.27429	0.690476	0.6	3.03333	0.695238	0	0.6	1.05238	38.3661
43.39	6.5543	0.114897	0.978022	0.693147	6.69056	2	1	1.37143	1.2	0.704762	1.00952	0.37619	0	1.2381	42.9881
37.01	6.2475	0.23571	0.73064	1.09861	7.78626	1	0	1.7	0	0.9	2.20952	0.8	0.961905	1.48571	70.0965
35.55	6.40412	0.0205975	0	1.07264	3.77544	2.2381	4.67619	1.7	0.6	1.19048	0	0	0	1.67143	6.50088
47.77	6.80374	0.0714	0.8	0	10.0149	2	7.53714	1.6	0.857143	1.3	1.93333	1.2	0.6	2.60952	29.1802
33.07	6.29864	0.0235676	0.555556	0	5.85142	5.90476	15.8933	1.01905	0	1.10952	0	0	0	0.528571	18.7633
48.36	6.53908	0.643226	0.90625	0	9.37304	2	5.62857	0.3	1.7	1.29048	0.947619	0	0.6	1.60476	56.5138
35.31	6.20247	0.660062	0	0	3.82929	0	3.4	0	0	0.195238	0.442857	0.161905	0.485714	1.84762	68.948
62.38	5.78108	0.109537	0.818182	0	5.93181	0	3.09143	0.3	0.257143	0.1	0.4	0.4	1.00476	0.438095	41.1301
53.2	6.47915	6.37402	0.769231	2.67579	3.9589	5	0.885714	1.21905	0	2.31905	2.4	1.05238	1.21905	2.0619	56.2962
41.51	6.28101	0.317471	0	0.693147	5.85859	0	1	1	0.719048	0.4	0.8	0.180952	0	0.4	29.8636
40.78	6.2013	0.0785018	0.941176	5.21855	8.86782	2	5.6019	0.666667	1.1	2.53333	1.7	0.257143	1.64762	0.642857	36.4438
40.29	6.24969	0.0505117	0.86	2.19722	11.4949	1	1.17143	1.50476	1.94286	0.87619	1.95238	0.380952	0	1.05714	37.6565
36.41	6.00028	0.238262	0.846154	1.48808	2.38384	0	0	0.047619	1	0.7	1.48095	0	0	0	68.8711
52.78	4.19645	0.00426842	0.736842	0.693147	4.72006	2.52381	5.96	0	1.39524	2.52381	1.7	0.561905	0	0	57.6688
37.02	6.08746	0.000427458	0.928261	1.94591	4.52658	0	4.6019	1.71429	0	0.0238095	0	0.052381	0.6	0.642857	8.40964
33.25	5.80399	0.00349517	0.972652	1.25954	2.17152	1.66667	1	0	0	0	0	0	0	0	35.6143
49.04	6.50499	11.6068	0.966667	0	4.97124	2.90476	6	0	0.695238	1.91429	0.485714	0	1.37619	0.9	74.1037
62.75	5.30206	0.285821	0.913043	0.693147	1.21466	2	0.16381	0	0	0.657143	0.62381	0	0	0	43.5232
48.06	6.25723	0.290606	0.814815	0	8.12939	0	8	1.27619	0.0380952	0.847619	0.490476	0.97619	0.0380952	0.0666667	10.0165
45.93	6.60306	0.172723	0.955224	0.693147	8.27376	7.85714	2	0.7	3.2	0.5	1.64762	1.21429	0.909524	2.32381	75.4092
64.09	5.61837	0.545148	0.84	2.57225	5.97376	3	4.08	1.84286	0	0	0.142857	0.0285714	0	0.77619	54.7074
53.24	6.55201	0.439488	0.0526316	0	5.70214	11.8571	1	3.81429	1.0381	0	0.747619	26.7714	11.4286	2.93333	69.0925
28.64	6.13138	0.210542	0.978261	4.01251	5.60003	0	0	0	0	0	0	0.761905	2.82381	1.45238	79.3075
41.56	7.01264	0.332543	0.909091	0	8.84061	3.66667	2	1.59524	0.419048	4.25714	0.8	0.8	0.6	1.86667	18.6632
48.82	6.55529	1.29242	0	0	8.33829	0	4.80952	0.119048	0	0.119048	0	0.4	1.21905	0.247619	20.9
51.16	7.12259	0.209361	0.971429	0	4.70002	2	3	1	1.94762	0	0.4	0.4	0.6	0.3	5.49948
48.38	6.50189	0.00708726	0.945946	6.44685	6.58508	3	0.893333	2.62857	0.519048	13.9381	0.933333	0	1.7381	0.4	75.7784
54.5	5.28336	0.0192501	0.943414	3.67811	2.20655	3	1	1.3	0	0.9	1.70476	0	0	0	77.4624
56.45	6.41521	0.12109	0.032442	0.826677	0.804236	11.9048	0	5.8	0	0.971429	0.4	2.32857	10.1143	8.0619	38.2169
52.88	6.74417	0.0867622	0.956522	0	4.51897	1	0.742857	1.6	2.77619	0	0.8	0.566667	0	0.366667	30.8779
67.0	4.75935	0.132344	0.5	1.88273	0.873032	2	0	0.6	0	0.8	0	0	0	0	13.2997
46.28	5.72483	0.443839	0.951429	4.49024	3.64897	2.52381	3	1.3	0	3.83333	0	0	1.1	0	67.4646
76.16	5.9215	0.0312883	0.0395257	3.18004	0.801844	28.1905	0	26.9571	1.17143	0	0.5	10.7	54.2905	49.781	70.3226
50.83	5.84134	0.00288769	0.0605263	1.09861	1.06778	9	2.54286	0.252381	31.2762	0.4	2.32381	13.0667	5.64286	1.1381	73.8411
29.4	5.46146	0.0403839	0.902207	0	3.26331	0	2	0.4	0	0.566667	0	0.0047619	0	0	38.0401
56.92	6.29796	0.262507	0.896552	1.79176	11.2889	1	3.63429	1	0.528571	0.4	1.71429	1.98571	1.1	0.4	78.1331
38.05	6.32204	0.947009	0.80597	1.94591	17.3063	7.33333	2.01333	1.0619	0.6	0	0.338095	0.8	0.595238	0.819048	58.2558
41.71	6.71857	0.511605	0.952381	2.63906	8.31377	0.619048	3.44	1.12857	1.1	0.9	1.2381	0	0.6	1.01905	77.1597
48.23	6.13881	0.565135	0.954545	2.32145	3.03396	0.809524	0	1.57143	1.1	3.10952	0.8	0.957143	1.0619	0.728571	78.9388
38.58	6.60723	0.239692	0.0377873	4.56781	2.25273	15.6667	4.48	11.3952	0	0.961905	4.19048	49.9952	68.4286	20.3952	79.8301
37.34	6.77346	0.0189812	0.0218638	3.80242	6.58708	12.3333	3.29143	3.3	5.87143	1.3	4.25714	56.7048	42.3143	9.42381	78.2991
46.36	6.69039	0.747882	0.917857	3.3322	10.283	1.28571	0.36	1.79524	1.1	0	4.24762	0.542857	0	0.8	61.4922
41.0	6.5557	1.66076	0.87156	1.84583	2.0944	10.0476	1	1.92857	0.6	0	1.0381	0.147619	0	0.609524	63.985
62.8	5.15387	0.0784856	0.979167	4.51504	3.35978	4.71429	1	0.5	0.719048	1.54286	0.7	1.39048	0.9	0.871429	75.4115
49.22	6.57501	0.380384	0	3.4012	2.24976	0	0.88	0.3	0.6	2.20952	0.8	0	1.12857	0.509524	60.8382
51.22	6.58805	0.0771132	0	3.61092	6.42009	0	1	1.37143	0.6	1.7	2.02381	1.30476	0.6	0.4	65.3401
53.06	6.66501	0.535223	0	0.92577	2.39986	0	1	0.442857	0	0	0	0	0	0.5	75.9593
71.45	6.46359	0.718502	0	2.24878	1.08744	3	0	0.5	0.852381	0	0	0.6	0	1.14286	53.6365
61.62	6.80605	0.479881	0	0	2.1746	1	1	0.7	3.30476	0.252381	0	1.2	0	0.4	42.1983
43.98	6.6219	0.524184	0	1.09861	6.83006	0	3.06857	0.866667	0.7	0.5	0	1.2619	0	0.404762	30.4264
64.91	6.402	0.441409	0	2.30734	3.41799	3.2381	1.92	1.3	0	0.92381	0.614286	0.4	0	0.795238	25.8265
51.72	6.27595	2.41251	0	0	4.66149	1	1.87429	0.357143	0	0	1.62857	0.852381	0	1.05238	34.0483
45.76	6.2617	0.887904	0	0	4.52695	0	8.1619	0.0285714	1.15238	0.428571	0.4	0	0.880952	0	47.5507
54.17	6.76099	3.72507	0	1.70907	10.384	5.28571	8.18667	1.28095	0.6	0.138095	0.4	0.4	1.1	0.409524	50.257
43.0	5.40164	0.748357	0.95	3.26903	3.50119	0	0.88	0.7	0	0	0	0.685714	0	0.8	66.1517
56.54	5.47951	0.644186	0	2.12596	3.00501	0	4.12	0	0.938095	0.0285714	0	1.3	0	0	59.6977
46.77	6.41226	0.599708	0	0	5.36906	1	5.28	0.433333	0	0.990476	1.69048	0.22381	0.0285714	0.933333	41.2992
59.14	6.34191	0.958571	0	0	4.43495	0	1.90857	0.7	0.761905	0.857143	0.157143	0.4	0	0	32.8661
54.76	6.44761	0.47035	0	5.40375	2.23905	1	11.36	0.947619	0	0.7	0.695238	0	0.9	0	35.8916
54.79	6.73012	0.567892	0	0	1.71265	1.33333	0.931429	0	0	0	0	0	1	0	54.1477
68.28	6.75753	0.476194	0	3.03312	0.744627	5	0.88	0.77619	1.11905	0.9	0	0	0.652381	0.514286	74.2318
39.79	6.46276	0.176537	0	5.46222	3.24161	2	1.85524	0.990476	1.29524	1.58571	0.5	0.5	0	1.18095	78.845
39.07	6.28823	1.04471	0.947368	0	3.28287	2	1	0.0666667	0	0.538095	0.52381	0	0.0380952	0.180952	74.5432
38.78	6.4312	1.13603	0	0.693147	10.4895	5.47619	1.05714	2.17619	0.6	1.7	1.7	1.87619	0.6	1.98571	53.5728
54.18	6.0345	0.289399	0	0	9.67017	2	1	1	0.238095	0.995238	0.4	1.62857	0.147619	0	61.0877
33.66	7.09076	1.30761	0	4.19397	1.98775	1	1	1	0	0.590476	1.8	0	1.38571	2.05714	74.5931
48.22	6.53043	0.421968	0	0	7.19936	0.380952	3.24	1.21905	0	1.11905	0.171429	0.371429	1.1	1.59048	69.3909
40.16	6.3563	1.55317	0	1.09861	8.94101	2	3.04	1.4	0	0.447619	0.8	0.304762	0.0190476	2.18095	55.7136
50.6	6.69948	1.14131	0	0.693147	2.77683	0	3.46286	0	0	0.4	0.4	0.4	0	0.4	33.9722
48.16	6.43525	0.174188	0	1.17499	3.8353	0	2	1	0.557143	0.4	0.342857	0.233333	0	0	21.3201
53.5	2.9237	0.162415	0	1.79176	1.84594	4.42857	1	0	0	0	0	0	0	0	22.0557
54.06	6.21022	0.00352724	0	0	1.54251	0	1.59429	1	1.1	0	0	0	0.6	0	21.936
54.08	5.89305	0.0720552	0	1.09861	6.58425	1.04762	6.86286	2.3	1.7	0.4	1.61429	0.252381	1.7	0	20.5153
50.72	6.78308	0.163925	0	0	6.35958	4	8	0.7	0	0.938095	0	0.4	0.685714	1.62381	21.9818
51.33	6.61306	0.751912	0	0	5.76274	0	0	0.8	0	1.5	2.91905	0	0.7	1.67619	34.6842
56.0	6.70906	0.561131	0.705882	0	2.73734	1	4.30286	0.980952	0	0.457143	0.8	0	0	0.7	49.3054
55.46	6.78102	5.60992	0.918919	2.38043	6.67461	2	4.81143	1.54286	0.6	0.4	1.3	0.4	0	1.1	72.4306
55.55	6.74394	1.35442	0	0.693147	1.58625	0	5	0.52381	1.09048	0.4	0.4	0.8	0.0380952	0.7	76.4199
44.5	6.94065	2.86347	0	0.693147	5.64726	0	7	1	1.1	0	0.57619	0.204762	0.77619	0.442857	78.6892
51.01	6.84091	0.0130672	0	5.594	4.19078	0	4.64	1.74762	1.1	3.13333	2.3	0.4	0.6	0.838095	76.8489
61.22	6.58191	12.3693	0	1.44412	3.56439	3	1.97714	1.71429	0	0.5	0.47619	1.05238	0.6	0.157143	76.7098
60.59	6.72306	1.99197	0	4.76217	3.74368	1	1.36	0.385714	1.54286	1.58095	0.204762	0.414286	0.6	1.3	64.1981
7.36	1.9125	4.42094	0	0	4.48052	0	2.97143	0	0	0	0	0	1.67619	0	65.0291
47.81	6.64959	0.194347	0	5.26908	13.979	0.952381	6.30476	0.3	2.3	0.633333	0.542857	0.8	0.6	0.052381	69.9704
48.95	6.77341	7.3949	0	2.56495	1.7476	0	4.72	0.742857	0	2.99048	0.571429	0.447619	0	0.895238	73.6604
39.53	6.40485	1.36708	0	0	8.72662	5.71429	5	1.6	0.409524	2.18095	1.7	1.5	0	2.56667	70.4042
23.58	5.80829	0.172042	0	0	17.9807	0	1	1.6	1.67143	1.48095	1.6	0.285714	1.1	1.10476	65.9794
51.95	6.71659	3.94878	0	1.09861	1.59252	0	0	0.3	0.609524	0	0	0	0.133333	0.580952	69.5663
41.09	6.59254	1.76582	0	4.93653	8.21054	1.80952	2.60762	0.952381	0.819048	0.961905	2.35238	0.733333	0.8	1.95714	64.473
60.62	3.7317	0.512016	0.974359	2.00148	3.51369	2	0	0	0	0	0.895238	0	0	0	46.1887
44.82	6.85186	0.155695	0	5.9108	3.16118	1	5.92	1	0.6	1.14286	0	1.02381	0.00952381	0.4	36.4704
28.0	6.88693	0.349038	0	0	2.77883	0	2.64	1.15714	1.3	0	0.8	1.75714	1.3	0.195238	36.9654
52.5	6.63336	0.851241	0	2.48491	2.45017	0	1.0381	0.885714	0.709524	1.2381	0.5	0	0.361905	0.557143	56.7914
39.97	6.15473	0.386199	0	2.8276	11.405	0.428571	3.49714	0.919048	0.7	0	1.58571	1.62857	0	1.25238	46.231
56.89	6.6302	0.886411	0	1.17499	5.60535	4.19048	4.97143	1.02381	1.18095	0.661905	1.50476	0.552381	1.1	0.7	46.2083
46.58	6.7004	15.6478	0	0	1.44853	0	2.51429	0	0	1	0.5	0	0	1.28571	49.4858
40.04	6.73345	0.427334	0.645833	0	3.77698	0	10.9505	0.557143	0.852381	3.05238	0.842857	0	0.557143	0.947619	30.2263
78.45	4.99193	0.10924	0	2.76362	1.65385	0	0.72	0.0857143	0	0	0	0.185714	0	0	34.8554
50.67	6.57	0.324293	0	5.34347	4.69442	0	1	2.02857	2.60952	2.07619	1.38095	2.1381	0	0.814286	31.7523
53.3	4.98887	0.0809492	0	0	5.75655	2	6.24571	1.3	0	0	0	0.8	0	0.0047619	18.6767
35.47	6.64823	0.120727	0	1.51983	4.22438	0	0	0.209524	0	0	0	0.4	0.6	0.0952381	11.7647
48.57	6.44165	0.155678	0	3.58352	6.23019	1	2.37143	0.838095	0.6	0.4	0.442857	0.0333333	0.680952	1.1	11.6742
54.33	6.69211	0.611755	0	3.16003	5.1146	0	3	0.3	0.680952	2.2	1.7	0	1.7	1.04286	15.9732
43.88	6.15071	0.196336	0	3.64009	4.13322	0	4	1	0	1.2381	1.19524	0	0	0.0285714	13.5645
39.38	6.21904	0.138601	0	0.693147	16.492	1.61905	11.5714	1.1619	0.6	1.9	0.8	0.4	0.333333	1.9	17.9955
45.33	6.27832	0.802147	0	2.03688	3.97267	0	3	2.17143	0	0.9	0	0	1.14286	1.1	36.5145
50.3	6.18718	0.574353	0	0.693147	2.67525	0	0.91619	1.6	0.6	1.69524	0.833333	1.12857	0.947619	0.947619	50.4997
76.19	6.13173	0.234574	0	0.693147	1.06177	4	1.44	6.55714	1.01905	0.5	5.02857	17.0762	12.3286	10.0667	70.5397
48.36	6.78426	0.0475672	0	4.99043	4.19805	5	4.46857	1.24762	0	2.64286	2.88095	0.42381	1.55714	0.32381	54.9534
37.36	6.20276	0.17602	0.888889	1.79176	7.68397	2	2	0.666667	1.47619	0.490476	0	0	0.8	0.0571429	50.7629
49.85	6.63108	15.742	0	1.39813	12.7861	3.66667	2.49143	0.780952	1.8	0	0.652381	0	0	2.09524	62.8419
43.55	6.68716	0.56848	0	0	4.10797	3.2381	0.312381	0.0285714	0.719048	0.047619	0.5	0	0	0.861905	72.9286
65.27	6.32396	0.0367568	0	0.693147	2.05616	0	0	0.22381	0.619048	0.5	0	0	0	0	57.9956
59.88	6.16634	0.101597	0	1.50935	1.97918	1.66667	2.85714	0.5	0.519048	0	0	0	0	0.647619	43.8245
47.89	6.47831	2.36303	0	0.693147	7.66709	1	7	1.3	1.7	2.54286	1.43333	0.0380952	1.6381	1.02857	27.8115
46.24	6.36116	1.02245	0	0	7.79063	2.80952	0.4	0.052381	0	0	0.171429	0.4	1.27143	1.13333	32.3616
59.63	6.00847	1.77379	0	2.19722	5.54549	2	1	1.5	1.37619	1.35238	0	0.0428571	1.17619	0	41.8407
45.44	6.26938	0.0280192	0	5.15906	3.70571	1.04762	1	1.27143	0	0	0	0.980952	0.704762	1.32857	57.142
49.95	6.29886	0.544391	0	0.99853	6.65075	3	2.08	1	0.6	1.6	1.47143	0.733333	0.904762	0.990476	55.6746
41.3	6.65556	0.100508	0	0.980831	5.09798	2.42857	1.58857	0.552381	0	0.728571	1.24286	0.4	0.561905	0.4	36.7795
55.19	6.70612	0.133505	0	0	2.02607	0	4	0	0.6	0.4	0.8	0	0.6	0.838095	34.3164
37.02	6.48704	0.00507186	0	4.04305	5.4277	1	2	0.4	0.6	0.9	0	0	1.70476	0.114286	54.1819
67.55	6.33227	0.502849	0	0.693147	4.38963	1	4.92	1.1619	2.3	1.02381	0.752381	0.12381	1.91905	1.1	72.3758
70.83	6.26465	11.6494	0	1.38629	0.982947	1	2.35619	0.366667	1.92381	0.5	0.642857	0	1.55714	0.704762	72.4441
30.79	5.13226	0.922551	0	1.3375	1.55133	0	2.04	1.25714	0	0	1.96667	5.19524	5.3619	0.752381	72.1341
52.54	6.36652	0.00775561	0.117647	6.2007	5.66089	3	5.64	2.1381	0	1.89524	1.52857	2.53333	0.219048	1.97143	67.7042
49.82	6.26583	0.0992888	0	5.38907	3.98138	2	2	0.8	0	1.95714	0	0	0.7	1.33333	53.2592
44.84	6.45411	0.100626	0	3.91961	6.74516	0	3.84571	0.8	0	0.9	0.4	0.347619	0	0.4	35.0743
41.96	6.37387	0.0109937	0	4.97673	5.48641	3.2381	7.6	1.3	0	1.64762	1.02857	0.252381	0	1.19524	31.5969
24.82	6.25686	0.386313	0	0	5.80581	0	3.05143	0	0.6	0	0.4	0.8	1.7	0	43.0315
55.18	6.61209	0.573344	0	0.693147	3.00402	1	0	0.161905	0.6	1.58095	0.509524	0.4	0	0.290476	29.3154
46.43	6.79177	0.0408132	0	1.79176	2.32374	2	3.38857	0.7	0	2.31429	0.1	1.03333	0	0	26.7188
51.2	5.88201	0.210142	0	4.0397	9.84002	8.04762	2	2.37619	1.12381	0.433333	3.62381	0.8	0.266667	0.8	38.7269
18.38	6.23247	0.577269	0.833333	3.37547	2.07457	0	0	0	0.695238	0	0	0	0.62381	0.8	50.9852
43.19	6.73104	0.329234	0	0	6.75301	1	2	1.58095	0	0.590476	0	0.4	0	0	72.2398
61.09	5.76108	6.30662	0	2.89037	1.00325	4	3.41143	1.5	0	0	0	3.76316	1.1	1.5	75.7774
55.79	6.6563	0.085208	0	3.09104	1.76378	0	2	0.352381	0	0.133333	0.4	0	0	0	71.1899
46.87	6.72856	0.130114	0	0	1.64805	0	0.72	0	0.6	0.57619	0	0	1.1	0.4	62.4818
47.83	6.54706	0.322694	0	0.693147	2.99207	1	5	1.22381	0.6	0	0.0428571	0	0	0.4	63.3648
52.19	6.47783	0.111837	0	1.87546	4.03757	0	2.02286	0.4	1.29524	0.42381	0.57619	0.4	0.57619	0	69.8601
44.29	6.5464	1.92176	0	0	3.28557	0.52381	0.28	2.28095	1.5	0.47619	1.31429	0.82381	0	0	66.7685
31.53	5.86431	0.0185593	0	5.14333	17.6363	1	7.64	0.7	2.69524	2.20952	0.8	0.366667	1.2	1.2	48.7623
55.23	6.7685	0.227717	0	5.56269	2.47129	3	0	1.32857	1.05714	2.02857	4.31429	3.4381	1.42381	0.8	56.065
46.72	6.70996	1.22987	0	3.43399	4.89349	2	2	1.2619	0	3	2.18571	1.89048	0.738095	0.852381	41.8726
49.62	6.53974	2.28496	0	0	5.52416	2.80952	4.02286	1.3	0.6	0.466667	3.31905	0.404762	0.6	0	28.3372
57.52	6.80221	1.47746	0	0	1.7369	0	4.37143	0.00952381	0.6	0.9	0	0	0.6	0.0142857	29.0447
45.15	6.65648	0.0491201	0	6.46221	1.30887	0	0	0.3	0.538095	0.4	0	0.4	1.1	0.4	34.7486
42.94	6.63718	0.00284824	0	6.27664	4.3151	3.33333	0	1	0.6	0.514286	0.719048	1.31905	0.6	0	47.8016
43.84	6.27743	2.81927	0.147059	0.693147	3.35938	5.2381	2.96	2.29524	0.419048	0.633333	5.30476	1.99048	1.06667	1.24286	60.786
52.24	6.79362	0.456426	0	3.86223	1.48883	2	2	1.37619	0	1.69524	0	0.204762	0.428571	0.52381	70.201
39.25	6.62027	0.0515621	0	2.04307	8.20507	1.42857	4.58667	1	1.1	0.480952	0.5	0	0.2	0.8	53.3358
54.11	6.7984	0.0439294	0	0	4.08062	2	1	2.29048	1.14286	1.62857	2.14762	3.15714	1.75714	2.31429	26.1217
50.67	6.40523	0.695533	0	0	3.4127	1	2	0	0	0.152381	0.638095	0	1.61905	0.4	15.423
51.79	6.41372	0.182253	0	1.38629	3.90738	0	1	1.20952	0	0.4	0.4	0	0.119048	1.1	12.1019
63.76	6.67473	0.176508	0	0	4.61652	4.42857	22.5086	0.3	0	1.3	0	0	0.695238	0.347619	14.507
43.47	6.38083	0.00135702	0	2.3979	7.29104	0	11.5124	0.3	0	0.4	0.4	0	1.7	0	15.8451
30.4	6.4731	0.000949101	0	0.693147	8.14486	2	12.7581	0.3	1.69048	1.75714	0.4	0	2.3	0.4	23.7646
45.68	6.50799	0.00859948	0	3.97924	14.0899	0.761905	24.8229	0.366667	1.1	1.10476	0.785714	0.4	0.6	0.0666667	39.4351
51.44	7.23142	0.00135023	0	1.14513	8.78947	1	5.45333	1.3	0	3.49048	0	0	0	0.385714	31.7532
45.0	6.02158	0.00453146	0	0.693147	4.2231	0	11.6686	0	0	0	0	0	0	0	20.6809
48.38	6.69016	0.00979022	0	0	1.1217	0	11.9467	0	0.385714	0	0.714286	0	0.357143	0.342857	21.2809
53.71	6.16921	0.00373448	0	2.91648	4.0789	3	9.57714	0.4	0	0.171429	0	0.8	1.2	0	30.9836
46.27	6.57952	0.00335493	0.959167	5.47467	9.85935	3	9	0.814286	0	7.26667	0.8	1.5	0	2.99524	44.6293
54.43	6.85852	0.0359555	0	5.09929	6.22692	12.3333	3	1.58095	0.6	7.64286	2.10476	0.485714	1.1	1.9	66.3109
27.75	4.70456	0.873207	0	3.47019	3.81143	4	5.77714	0	0	0	0	0	0.119048	0	65.8527
44.01	6.6943	0.393967	0.917526	0.693147	7.18102	2.61905	4.84	1.39524	1.84286	1.7	0.461905	1.15714	0	1.7	48.0343
42.05	6.68008	0.205671	0	0.693147	6.69138	3	2.14286	1.58571	0.952381	0.866667	1	1.01905	0.604762	2.4	40.0601
27.43	6.3411	2.63726	0	2.12596	2.00853	2	1	0.0380952	0	0.852381	0	0	0	0	42.9863
48.75	6.84801	1.08912	0	2.41931	0.925788	1	4.28381	0.7	1.19524	0.633333	1.95714	1.7619	1.78571	1.1	60.3675
63.97	6.46552	1.54274	0	0	4.37692	3	1	0.738095	0.642857	0	0	0	1.2619	0	68.1245
67.92	6.01014	0.0276799	0	4.30728	2.87957	2.04762	1.04	1.21905	0	1.9381	0	0	0	0.319048	69.5996
57.35	6.16479	0.783473	0.897959	1.38629	3.80177	7.42857	2	3	0	1.45238	1.3	1.8619	0	0.104762	47.3045
40.61	6.4766	0.840978	0	0.693147	9.77152	2	3	0.333333	1.02857	0.9	0.466667	0	0	1.23333	40.5801
60.69	6.61877	0.00115947	0	4.75891	8.62537	3	4.06095	2.30952	0	1.9381	1.60476	1.14762	0.961905	1.9	73.6638
35.82	6.60657	0.267961	0	1.66501	3.0288	2	1	0.0190476	0.438095	0.4	0	0.771429	0.6	1.8	77.2781
40.95	6.66796	0.165981	0	2.07944	9.19034	1	10	1.80476	1.70476	0.509524	0.919048	0.333333	0	0.8	68.366
53.93	6.46795	0.0486663	0	1.09861	3.38335	2	3.25143	2.0381	1.0381	0.942857	1.3	0.742857	1.0619	1.01429	57.8467
37.1	7.15024	0.117599	0	0	2.15553	0.380952	1	1.31905	0.6	0.190476	0.771429	0.4	0.6	0.409524	58.3633
32.1	6.49914	0.107715	0	3.15396	2.48758	0	2.97524	0.3	0	0.4	0	0.4	0.847619	0	71.1321
48.91	6.90552	0.768946	0	3.97029	8.49979	1	2	1.32857	0.928571	1.3	4.2	1.00476	0.0761905	1.79048	74.5714
39.56	6.53341	0.361735	0	0	8.51153	1	1	0.3	0	0.4	0.8	0.214286	0.6	0.82381	61.2725
64.57	6.14902	0.351011	0	2.70805	1.4742	0	1	0	0.6	0	1.02381	0	0	0	36.8945
61.59	6.35364	0.507015	0	2.7576	4.55043	0	8.41143	1.07143	0.557143	0.0428571	0.885714	0.4	0.87619	0	24.2264
58.15	5.30121	0.231819	0	2.6288	2.22167	2	0	0.7	7.14286	1.70952	2.5	0.8	0.933333	0.8	20.6958
43.66	6.55469	0.445286	0	1.38629	4.90702	0.238095	1	0.3	1.2	1.4	0.9	0.52381	1.02381	0.990476	25.1404
42.66	6.54179	0.00235105	0	0	5.74274	0	4.04571	0.828571	0.6	0.4	0	0	0.57619	0	23.2937
46.94	3.22684	1.10379	0	3.34572	4.25	1.90476	1	0	0	0	0	0	0	0	34.2208
38.29	6.58692	0.00199498	0	1.24594	5.63605	0.857143	4.18095	0.771429	0.942857	1.57143	0.4	0.571429	0	0.4	33.5018
51.88	6.46868	1.25413	0	1.09861	2.84952	0.904762	9.98667	3.6619	0	1.94762	4.23333	1.2	1.7	2.9381	17.8059
55.98	6.40371	0.859242	0	0	2.46209	0	1.4	0	1.74286	1.84286	0	0	0.87619	1.1	10.5032
38.14	6.15736	0.29037	0	4.02535	11.7139	2.66667	12.4362	0.3	0	0.871429	0	1.2	0.571429	0.8	8.84379
40.27	6.57087	17.4819	0.705882	1.79176	5.01531	5.33333	1	0.3	0	0	0.32381	0.4	0.0285714	0.4	7.70899
40.4	6.02669	0.00645928	0	0	4.81571	0	6	0.7	0	0.738095	0.5	0	1.8381	0.366667	9.35924
61.53	6.10825	0.658458	0	1.56065	3.35137	3	2.97143	1.5	0.6	1.60952	0.4	0.385714	0.0666667	0	13.564
60.43	6.4267	0.518986	0	0	3.23176	0	1.06667	1.3	2.11905	0.904762	2	0.0190476	0.6	0	13.1537
35.37	6.14124	0.078585	0	2.78442	6.35998	0	1	0.161905	0.6	0.4	0.3	0	0	0.8	9.559
60.0	6.47762	0.0748801	0	1.23214	3.72407	0	2.18286	1.09524	0.77619	0.9	0.252381	0.380952	1.53333	0.166667	12.3531
56.57	6.88383	0.00583615	0	0	1.53737	0	1.84571	0	0	0.971429	0.833333	0.138095	0	0	24.1499
51.42	6.69095	0.033336	0	0.693147	1.84352	0	6	0.219048	2.7	0.5	1.69524	0	0.733333	0	22.1081
25.3	6.60742	0.761735	0	0	0.734354	0	0.588571	0	0.6	1.17143	0	0.4	0.2	0.4	15.6237
49.8	6.14693	0.0673721	0.692308	0	7.83927	0	3.02857	0.0238095	0	0.4	0.695238	0.138095	0	0.4	9.85955
51.5	6.93656	0.0540979	0	0.693147	5.01087	0	2.91429	1.2	2.04762	0.72381	1.7	0.0571429	0	2.76667	12.2941
34.64	6.34469	0.401208	0	0	2.37043	0	0	1.34762	0.6	0.828571	0.4	0	0.6	0.385714	13.7153
67.15	6.78799	0.0670686	0	0	3.46286	0	3.34667	0.866667	0.6	0	1.38571	1.08095	0.6	0.738095	28.951
47.14	6.22772	0.00915696	0.823529	1.94591	10.5575	0.52381	1.90476	0.747619	0.580952	1.15714	0	0.4	0.6	1.71905	45.9338
39.07	6.55034	0.000189891	0.933333	3.53334	16.7749	2	12.8571	0.947619	1.7	0.9	1.58095	0.32381	1.1	2.6	36.3637
66.0	6.47054	0.366518	0	0	5.16017	6.14286	11.48	1.4	0.938095	0.633333	0	1.02381	1.8	1.35238	41.0628
47.41	6.65829	0.0546338	0	2.63906	3.64062	0	0.727619	0.295238	0.971429	1.25714	0	0.485714	0.62381	0.4	36.8677
54.17	6.71649	0.299854	0	0	3.50819	2	1.33524	0.3	0	0	0.328571	0.652381	0	1.5	35.1345
45.63	6.58784	0.220972	0	0	4.48988	0	1	1.01905	1.7	0.885714	0	0	1.22857	1.17619	42.1199
41.56	6.9327	0.107012	0	0	1.84037	0	0	0.77619	0	0.714286	0.547619	0.295238	0.6	0	39.7542
48.34	6.86027	0.0637338	0	0	10.4807	3	1	2.15714	1.1	0.0285714	3.70476	2.20476	0.533333	1.60476	30.4657
68.87	5.96527	3.54327	0	0	2.01837	0	3.12	0.8	2.75714	0	0.252381	0	0	0	32.8984
40.46	6.87486	0.0117249	0	0	4.11619	2	5.30857	1.24762	1.1	0.114286	0.614286	0.8	0	0.257143	32.5961
53.25	5.85876	0.00895166	0	0	2.89386	0	3.44571	0.3	0.6	0.0380952	0.109524	0.0285714	0	0	44.4713
46.17	6.78195	0.0818937	0	2.13726	3.46705	0.952381	3.7619	0.7	0	0.9	0.0238095	0	0.6	0.761905	68.8264
46.53	6.45416	0.230788	0	0.944462	4.47204	1.66667	0.546667	0.57619	0.604762	1.3	0.152381	0.838095	1.1	0	73.7355
50.88	6.84801	0.0737511	0	0.693147	2.21857	2	7.03429	1.16667	0	0	0.4	0.395238	0	0	70.4546
49.28	6.68925	0.0403772	0	0	4.3331	1.2381	2	0.7	2.0381	0.4	0.852381	0.290476	0.604762	1.27143	76.2581
52.37	6.73916	0.0405951	0	1.86075	8.22295	2	4.55429	2.95714	1.69048	0.9	1.47143	0.8	0.6	2.6	64.4562
44.22	6.09706	0.00302281	0	5.51189	5.0825	2	3.93143	0	0.6	1.17143	0	0	0.6	0	61.5196
58.1	6.77902	0.597481	0	1.60944	3.44654	0	0	0.680952	0	0	0.2	0.4	0.6	0.8	68.1357
35.94	6.36356	3.49127	0	3.08016	11.7303	0.0952381	9.41143	1.94762	1.2	0.4	2.84286	0.4	0.0571429	1.1	49.4661
53.62	6.6581	0.134034	0.930233	1.35455	9.56406	0	4.24762	0.671429	0	0	0.938095	0	2.4	0.347619	28.2864
56.6	6.30644	0.578798	0	0	1.20915	1	1	0	1.1	2.34286	0.4	0	0	0	17.4368
48.26	6.44992	1.7708	0	0	10.6651	2.61905	1.6	0	1.15238	0.4	1.45714	0	0.666667	0	13.7453
48.58	6.44859	0.339943	0	0	2.31444	0	1	0.72381	0	0.9	0.8	0	2.40952	0	14.964
50.74	6.05145	1.24715	0	0	3.61679	2	2.52	1.30952	0	0.395238	0	0.0761905	1.04286	0.7	26.3203
58.16	6.79785	0.334194	0.785714	2.99573	6.08694	1	1	1.54762	0.6	0.428571	0.366667	0	1.1	0	31.5532
39.32	6.8199	0.291395	0	2.83321	2.66288	1	4	0.7	1.18095	1.05714	0.4	0.214286	0	0.8	29.7322
46.74	6.0351	0.115457	0	1.32176	2.02751	0	0	0	0	1.45714	0	0	0.0285714	0.8	17.4636
47.11	6.50078	0.0029275	0	1.38629	8.60374	1	2.8019	0.338095	1.8	1.03333	1.32857	0.4	0.6	0.4	14.2528
52.33	6.62684	0.0800907	0	0	3.14346	3	3.22286	0.3	0	0.271429	0	0	0	0.4	17.8658
54.29	6.28305	0.167236	0	1.54045	4.3588	1	1	0.3	0	1.3	0.8	0	0.6	1.11429	25.1302
40.88	6.56802	0.146925	0	0	7.36672	3	2	0	0.547619	0	0.885714	0.4	0	0.4	42.0586
45.87	6.25369	0.566609	0.6875	1.94591	10.9925	4	5.37905	1.64286	1.39048	0	1.3619	0	1.1	2.21905	60.2525
59.52	6.56165	2.81531	0	0.693147	1.43024	4.85714	2.44	0.433333	1.3	1	0.566667	1.64762	0	0.9	62.0047
66.82	5.74863	0.0600995	0	0.693147	0.515771	0	0	0.438095	0	0.5	0	0	0	0.4	68.5686
46.88	6.78246	0.295424	0	1.38629	3.49594	2	2.83429	0.8	0.7	0.5	0	0	0	0.7	74.3632
34.24	6.37679	0.196318	0	0	9.04804	5.04762	3	0.433333	0	0.685714	0.6	0.6	0	0.0047619	79.213
49.97	6.40591	0.162769	0	0	7.45292	13.5238	1.21714	0.980952	3.51905	1.3	5.17143	3.0381	0.509524	2.35238	74.6596
55.1	6.66587	9.34841	0.924528	0	6.93279	4.04762	4.96	2.2619	2.9	1.43333	7.33333	4.21905	1.10476	1.70476	62.1667
48.48	6.85666	0.284886	0	0.784121	4.17828	0.285714	2	1.8619	0.614286	0.942857	0.5	0	0.638095	1.68571	78.9828
61.21	6.62866	1.44983	0	0	1.82293	0	4	0	0	0.542857	0	0	0	0	75.171
45.61	6.67905	3.42894	0	0	8.17084	2.52381	2.14286	1.72857	1.7	1.22381	1.7	0.404762	1.1	1.23333	58.1641
63.28	6.81371	2.07626	0	1.79176	1.42313	4	1	1.42857	1.34286	0.5	2.55714	0.5	0.72381	3.17619	67.4586
41.37	6.34232	0.0874015	0	2.74237	7.93802	1.95238	0	2.09524	1.59524	1.43333	1.80476	0.47619	0.6	0.452381	80.4034
30.33	4.4192	0.0450265	0.868605	6.02218	3.67271	0	1	0.661905	1.1	0.547619	0.8	0	1.15238	0	79.9866
49.64	6.51999	0.00393369	0	5.63903	4.66655	6.52381	2.06857	2.5381	1.41429	1.4	0.319048	0	0.6	0.4	78.8283
46.73	6.15586	0.107714	0	4.11865	8.50709	0	1.34286	0.733333	0	0.861905	0	0.8	0.6	2.56667	74.7712
42.9	7.01336	0.000104511	0	4.84193	8.6272	1	2.29905	0.947619	0	4.01429	0.390476	0.8	0.6	0.457143	73.9965
46.52	6.79083	0.0390232	0	3.3288	10.5402	0	3.51429	2.92381	0.6	1.98571	1.23333	0.6	0.6	1.1	77.6406
47.79	6.05373	3.16726	0	0.847296	4.82574	0	0.64	0.680952	0	0	0	0	0	0.4	76.5579
51.69	6.72274	0.0378191	0	2.78442	3.0394	0	3.0381	0.985714	0.6	1.37143	1.87619	0.471429	0.92381	0.2	71.3944
45.69	5.59203	0.102355	0.857143	3.34404	5.6853	4	0.8	1.57619	0.6	1	0.0714286	0	0.6	0.0857143	78.2901
42.58	6.78407	0.00268905	0.761905	3.58352	24.3344	1.14286	3	1.4381	0	0.8	0.8	0.890476	1.1	4.48571	78.7378
35.49	6.44518	0.346477	0	0	4.3624	4	0	1.6	0	0.4	1.5381	0	0.6	1.34762	75.4994
49.09	6.63224	0.225375	0	0.693147	3.78353	0.47619	7.08	0.7	0.6	0	0	0	0.047619	0	50.2424
37.01	6.19543	1.39479	0	1.0116	16.4517	1.66667	5.16952	1.34762	0.661905	1.81905	0.0333333	0.3	0.409524	0.214286	28.8833
34.02	6.29464	0.260338	0	0.8675	13.1438	1	9.22286	1.86667	1.7	0	0	0.7	0.747619	2.3381	20.217
50.73	6.26389	0.0805018	0	0	4.08088	0	4	0.242857	0.928571	0.4	0	0.333333	0.6	2.18571	24.0788
54.37	6.29532	1.19309	0	2.72067	6.98856	0	1.8	0	0	1.12381	1.2	1.23333	1.47143	0.447619	35.8203
54.28	6.41459	1.58753	0	0.693147	6.96331	1.42857	4.36	0.5	0	0.790476	0.77619	0	1.04286	3.4	46.8527
47.28	6.5593	0.104301	0	1.03301	3.64161	2	1.89524	0.752381	0.6	0.4	1.08095	0.4	0	1.1	63.4336
36.07	6.32008	0.205502	0	1.06784	4.82718	3.57143	2.29333	1.6	0	2.6	4.09524	0.533333	0.780952	0.8	66.4121
41.42	6.7278	0.186363	0	0.693147	14.7353	5.7619	2.32	1.3	1.1	0.980952	3.32857	0.247619	0.947619	1.03333	49.3722
60.8	6.57286	0.334547	0	0	3.65949	2	2.25333	0	0.0238095	0.4	1.2	0.314286	0.4	1.1	50.5796
48.83	6.56631	11.186	0	3.53612	6.30585	8	1.81714	4.14286	0.609524	3.29048	4.71905	2.25238	2.5	1.65238	75.8135
66.2	4.57656	1.74437	0.85	2.79321	1.2058	3.61905	4.6381	0.6	1	0	2.2	0.7	0	2	64.3498
43.87	6.39728	0.00970621	0	5.20897	5.5553	5.80952	7	1.43333	0.614286	0.4	0.4	1.1619	1.45714	2.1619	67.5803
39.72	6.519	18.3018	0	2.25379	20.4539	5.04762	0.36	2.60952	1.1	0.761905	0.5	1.6	1.67143	0.380952	68.1386
64.45	6.60712	1.11042	0	1.09861	3.09111	1	4	1.2381	1.87619	1.3	7.2	4.68095	0.0142857	1.5	48.6812
59.86	6.04952	0.448227	0	0	3.91307	5	1	0.4	0	0.690476	1.39048	0.971429	0	0.780952	36.7884
49.88	6.42799	0.29384	0	0	2.4282	0	2.77143	0.671429	0.6	0.4	0.4	0.4	0.6	0	19.7792
26.98	6.58811	0.111531	0	0	8.74816	1	5.18857	0.838095	0	2.67619	0.0380952	0	1.1	0.704762	14.0031
64.22	6.19179	0.191418	0	0.906721	1.62023	1	0	1.35714	1.1	1.7	1.2619	0.642857	0.47619	0.195238	16.2843
44.39	6.58086	0.213008	0	1.93221	2.71052	2	3	1.3	0	0	2.1	0.4	1.1	0.442857	14.6346
44.9	6.4599	0.293916	0.961538	0	4.84606	1	4.28	1.00476	1.01905	0.709524	0.733333	0	1.6619	0.847619	18.3606
45.97	6.48817	0.0496663	0	1.81529	7.97705	1.52381	1.94667	0.5	0.6	2.1381	0.395238	0.0190476	0.6	0.133333	26.9733
62.7	6.51687	0.0648873	0	0.693147	1.10522	0	1	0.57619	0	0	0.0428571	1.70476	0.285714	0.866667	36.4172
61.53	6.3367	0.00802607	0	1.09861	1.611	0.0952381	1.20571	0	0	0	0	0	0.395238	0.285714	48.6828
50.9	6.82718	0.152891	0	0.693147	6.07665	1.38095	0	1.29524	0.6	0.804762	0	1.6	0.338095	0.22381	52.7245
43.8	6.24012	0.00563909	0	0	10.9307	2	8.84	1.78571	0.147619	1.2	0.538095	1.17143	2.51429	0.8	65.9516
35.02	6.78168	0.00476197	0	4.49769	3.34243	0	0	0.538095	0	0.785714	0.67619	0.314286	0	0.4	54.4161
57.71	6.832	0.119005	0	0.693147	1.60643	0	2.37333	0.480952	1.38095	1.3	0.533333	0	1.1	0.404762	31.3401
45.33	6.46499	0.246442	0	0	8.68701	1.80952	0.76	1.2619	0.62381	1.7	0.828571	0.4	1.7	0.4	20.5673
40.46	6.36911	0.153932	0	0	4.5653	1	1	0.571429	0.6	0.357143	0	0	1.1	0.152381	32.8914
43.51	6.41856	0.0783118	0	3.2581	4.94527	0	6.07619	0.752381	0	0.395238	0	0.4	0.633333	0	49.1875
55.96	6.59914	7.00358	0	2.19722	2.78236	3	1.25143	1.02381	0.909524	0	1.3	1.5	0.6	0.4	73.2388
57.18	6.57845	0.0618947	0	0.693147	7.50528	0	10.1486	0	1.58095	0.985714	0	0.4	1.0619	1.13333	75.4529
50.32	6.73973	1.72659	0	1.3375	7.00372	5	0	0.509524	0.390476	2.2	0	0.995238	1.7	0.342857	73.7526
40.88	6.75687	0.0441887	0	3.84099	4.53244	0	4	1.20952	0	6.10952	0	0	0.528571	0.8	67.9395
44.93	6.31621	0.465072	0	2.48491	4.52605	0.904762	2.53143	2.14286	1.53333	1.6619	0.9	0.814286	1.2	1.73333	74.9916
56.41	6.5902	1.61022	0	0	11.4555	6.95238	3.18095	0.7	0.0380952	0.885714	1.91905	0.4	1.7	1.19048	78.9523
56.31	6.78033	0.402713	0	3.21888	1.83708	1	1.18286	0.885714	0	0.4	0.8	0.4	0	0.633333	74.2764
25.42	5.70913	0.252574	0	0	7.46396	2.57143	1	0.8	1.69048	0.771429	0.466667	0.4	0.261905	0	75.0385
26.35	5.88769	0.465356	0.722222	0.847296	3.74363	0	0	0.614286	0	0	0	0	0	0	75.6366
43.5	6.57288	1.02581	0	0.716678	3.47897	0	3.10286	0.890476	0	0	0.8	1.2	1.7	0.609524	75.9125
48.73	6.50405	0.00260559	0	3.88107	1.5493	2.80952	3.08	0.709524	0	2.38095	0	0	0.6	0.67619	71.3537
37.35	6.61181	0.110268	0	0.980831	3.83633	0	11.1695	0.828571	0	1.18095	1.09524	0.4	1.94286	0	58.8898
49.54	6.06001	0.0682261	0	0.962812	10.3851	6	2	1.6	1.77143	0.585714	0.4	0.447619	0.590476	2.23333	47.9004
50.35	6.86357	0.763556	0	0	12.7733	2.7619	0	1.22381	0.0666667	0	0	0	0	2.85238	53.6967
48.7	6.40371	0.0187539	0	0	4.22065	0	2.09905	0.142857	0	0.366667	0.290476	0	0	1.1	72.0469
50.53	6.36027	0.131795	0	3.1209	3.74318	0	0	0	2.3	0.209524	0	0	0	0	63.4699
49.12	6.6092	0.666296	0	3.55126	6.53122	1	4.36	0.7	4.6	0.642857	2.2619	0.595238	0.119048	0	55.162
45.48	6.47269	0.223298	0	0.693147	4.34269	2.04762	2	0.3	0	0.238095	0	0.552381	0	0.952381	68.0632
63.41	6.91842	0.119309	0	0	1.9139	1.85714	2.26667	1.98095	0	0	1.6	1.5	0.361905	0	74.8816
43.86	6.34629	0.25914	0	0.693147	10.1733	4	5.42667	0.933333	0.6	0.795238	1.7	1.2	0	0.4	75.038
49.66	6.46139	0.19339	0	2.35364	5.66565	1	3.39048	0.6	0	0.719048	1.1	0	0.7	0	63.0821
37.29	7.00473	0.760325	0	0.693147	4.8592	6	1.68571	0.7	2.24286	0.9	2.70476	1.27143	0.0285714	1.73333	58.0194
41.39	6.41443	0.00414232	0	4.91998	3.28027	0	0.6	0.7	0.0047619	0	0.4	1.2	0.6	1.14762	58.2276
43.67	6.30717	0.446109	0	2.39356	2.61667	3.2381	4.22857	1.87619	36.7524	0.561905	3.38571	42.081	28.5238	3.2381	46.4115
46.93	6.42802	0.0390043	0	2.89565	6.43905	1	1.50476	0.3	0	3.5	0.557143	0.4	1.1	0.8	61.635
54.43	6.22192	0.0580594	0	1.06635	4.4165	3	2.07238	1.88571	0	0.533333	0.4	0.0190476	0	0.0761905	54.9682
40.19	6.18853	0.0367653	0	0.962812	7.90759	0	5.22286	3.34762	0.190476	0	0.795238	0.304762	1.44762	2.16667	69.93
44.79	6.70607	0.154248	0	2.89301	14.2458	1.80952	8	0	0.6	2.85714	1.48095	0.680952	0	0	78.1092
54.35	6.43218	0.000939383	0	2.30734	5.03168	0	1.32	1.4	1.2	0.0285714	0	0.4	0	1.4	77.5222
64.29	6.59237	0.0261988	0	3.93369	9.22066	2	5	2.6	1.1	1.28095	2.5	33.5571	27.1571	7.53333	77.8171
48.83	6.44558	0.457949	0.912281	0.693147	4.28637	3.14286	3.17714	0.7	1.7	1.22381	0.47619	0.419048	0.6	2.3	78.3215
61.15	6.66146	2.11906	0	0.693147	11.5982	2.28571	1.68	1.3	1.7	0.442857	3.05238	1.9	0.790476	1.1	76.8676
38.26	6.72676	2.22199	0	1.38629	8.07363	10.0476	1.50286	0.77619	0.828571	1.12857	0.414286	1.2	0.6	0.5	77.198
42.75	6.72773	0.0825328	0	5.31882	8.71273	4.33333	3	1.58095	0.6	5.2	1.52381	0.8	0.6	0.8	77.8123
55.79	6.39449	0.143497	0.875	2.30734	6.61869	6	3	0.819048	1.07143	2.79524	2.77143	2.27619	1.09524	1.9	72.3608
32.68	6.32754	0.0324062	0	0	1.50733	0	1.16	0	0	0.8	0	0	0	0	63.8782
55.22	6.97221	1.3767	0	2.30259	3.08233	3.14286	3.30667	1.5	0.6	0.695238	0.566667	1.64286	1.40476	2.3	66.1132
44.34	6.75872	0.212929	0	0	10.5872	2	1.35429	0.27619	2.3	0.9	0.919048	0.4	2.29524	1.26667	47.859
66.47	6.48934	0.035972	0	1.97936	6.68483	0	4.25143	1.59524	0	1.5	1.09524	0.4	0.657143	0.4	38.1216
50.31	6.54816	0.972855	0	0	2.26827	0	1.24	0.47619	0.433333	0.0571429	0	0	0	0.1	63.2582
47.41	6.73905	0.0737946	0	0	5.07944	4	0.91619	1	1.2	0.047619	3.54762	2.14762	0.5	0	74.239
71.55	6.45057	0.0451781	0	4.19326	0.82779	2.66667	0.72	1.56667	0.7	2.05238	0	0.9	0	1.26667	76.3388
61.2	6.62462	0.0555102	0	0.693147	1.67066	0	0.68	0	0	1.47143	0	0	0.62381	0	70.312
73.14	6.08427	0.0478235	0	5.96554	0.635872	2.57143	0	0.0047619	0	1.02381	0.8	0.514286	1.91905	0.633333	74.0002
40.46	6.63999	1.13887	0	0	5.04601	6.04762	1.75429	1.02381	2.38571	1.09048	1.68095	2.4	0.6	1.20476	67.377
46.97	6.73376	0.0665021	0.975	3.97924	3.37051	1	2.73524	0.404762	0	1.6381	1.14286	0.352381	1.1	1.4381	76.6672
37.95	6.6733	0.000669916	0	3.4091	2.91739	0	4	2.0381	0	1.51905	0.742857	1.12857	0.866667	0.585714	77.6761
41.43	6.68754	0.169194	0	4.74658	5.01708	4.2381	4.04	1.49048	0.6	1.34762	0.366667	0.257143	0.4	1.77619	79.5422
47.01	6.62222	2.2798	0	1.94591	8.49568	5.85714	6.63619	1.15238	0	0.4	0.809524	1.34286	0.0142857	0.4	78.5121
46.07	6.66607	0.0683967	0	5.18178	5.51028	0.285714	1.97333	1.7	0.6	3.22857	0	0.428571	0	1.38095	75.2684
23.27	4.55503	1.8509	0.935484	2.4689	3.28571	5.14286	0	0.7	0	0.9	0	0.457143	0	0	78.0208
64.16	6.4642	1.16206	0	2.07944	1.69921	4	4	0.861905	0	0.4	0	0	0.6	0	71.4605
45.56	6.60637	0.0307328	0	4.38559	1.72024	0	0.474286	0	2.90476	0.7	0	0	1.11429	1.1619	64.3492
40.98	6.51888	0.387952	0	0	22.1784	6.52381	1.61714	1.01905	2.14286	1.4381	0.942857	1.18571	1.1	1.92857	53.1001
49.9	6.64207	0.142769	0	1.54045	4.85907	1.33333	7.32	0.447619	0	1.8381	0.4	0.338095	0	0	29.4885
50.02	6.54443	1.08599	0	1.09861	10.8401	3	9	1.6	0.7	0.742857	1.57143	0.452381	0.614286	0.519048	15.566
45.96	6.67461	1.12646	0	1.60944	1.52412	0	1	0.680952	0	0	0	0.052381	0	0	13.4942
46.06	6.2417	0.00432875	0	1.38629	5.25893	0	2.50667	0.261905	0	0.504762	0	0.338095	0.142857	0	18.0662
50.9	6.40571	0.00202778	0	1.49877	6.45581	5.04762	0	1	0	0.0619048	0.4	0.4	1.5619	0.8	17.2055
43.33	6.63886	0.516444	0	0	2.99616	1	3.01905	0.0380952	1.7	0.995238	0.171429	0.304762	1.1	0.433333	31.69
44.14	7.0054	0.22009	0	2.89037	5.34325	5.42857	1.86857	0.333333	0	0.466667	0.4	0	0.371429	0.4	48.4358
50.68	6.71419	0.0697153	0.945819	3.58087	3.08212	2	12.08	1.4	0	1.9	0.409524	1.20476	0.6	1.60476	44.0696
39.14	6.27295	0.340462	0	0	8.34672	2	3.36571	1.29524	0	2.20476	0.8	1.2	0	1.26667	35.9617
40.73	6.85489	3.00436	0	0.693147	4.55638	2.38095	4	0.72381	0.6	0	1.27143	0.00952381	0	0.480952	31.2476
51.49	6.30302	0.00403264	0	0	5.13748	0	7.52	0	0	0.9	0.466667	0.4	0.6	0	30.8832
49.48	6.4976	0.189583	0	0	4.44486	1.47619	2.98667	0.72381	0.6	1.7	1.25238	2.25714	1.7	2.9	27.5408
49.12	6.565	3.62813	0	1.39813	2.22741	1.57143	4.30667	1.22857	24.2714	1.9619	2.44286	1.8619	2.15238	0	28.8019
40.08	6.64718	0.0631416	0	0	4.44328	3.42857	6	0.7	0	0.4	0.252381	0	1.1	0.361905	33.3064
57.9	6.60764	1.0419	0.780488	0.739668	2.25666	2	3.9581	0.4	0	0.290476	0	0	1.39524	0.314286	29.8856
56.55	6.48268	0.215712	0	1.17499	7.08519	0.809524	6.25524	0.82381	0	1.3381	0.47619	0	0	0	48.215
51.79	6.66151	1.8007	0	5.75242	6.31918	1	2	1	0.6	2.1619	1.4381	1.47619	1.08571	3.99048	73.5025
49.98	6.5446	10.3755	0.166667	0.693147	6.47259	0	2.91619	2.08095	7.8619	0	4.00476	3.99048	0.847619	0	79.0498
80.91	3.3297	0.388151	0.733333	0.693147	0.87542	0	1.83238	2.30952	1.1	0.9	0.9	0.771429	0	0	78.5651
54.63	6.72429	0.399355	0	0	4.24995	0	2.02667	0.27619	0.6	1.75714	0.280952	0.4	0.757143	0.680952	76.9325
62.46	6.88953	0.189585	0	0	0.533208	0	0.16	0	0	0.847619	0	0	0	0.0238095	68.8607
46.0	6.1852	0.363077	0.909091	1.38629	1.9256	3.38095	4	0.409524	2.57619	1.12857	0.514286	0	0.571429	0.0714286	43.6737
55.36	6.37288	0.110987	0	2.70805	8.77042	0	1.34095	1.07619	1.01905	0.9	0.147619	0.0285714	0	0.8	31.913
54.48	6.58405	4.06099	0	0.693147	4.05493	1.85714	3	0.133333	0.6	0.4	0.4	0	0	0.77619	48.7507
50.86	6.74327	0.334668	0	4.62357	9.10891	0	4.49524	3.46667	0.82381	2.51905	3.83333	1.6	1.5	5.17143	45.3634
60.05	6.51559	0.370501	0.972973	0	4.36951	6.33333	4.05714	1.78571	2.27143	0.7	1.29048	0	1.64286	2.39048	39.8765
44.24	6.38563	0.226331	0	1.29928	5.43724	0	3.21714	1.42381	1.1	0.795238	1.25714	0	0	0	40.7791
52.43	6.87886	0.375337	0	3.38358	3.4206	2	3.48571	1.89048	1.11905	1.3	1.72857	0.4	0	0	56.491
52.11	6.46482	5.72817	0	0	3.74475	0	0	0.738095	0.6	1.66667	0.380952	0	0.6	0.766667	70.6898
47.63	6.61205	0.00270114	0	6.04827	5.33658	0	2.0381	1.44762	1.24286	0.128571	0	0.8	1.1	0.614286	65.8495
53.37	7.11574	0.114562	0	2.80192	1.5577	1	2.91048	1.52857	0.828571	0.752381	1.12857	1.94762	1.0381	0.728571	57.3758
47.07	6.56577	0.002752	0.918919	2.56495	6.72883	2.09524	2	0.371429	0.490476	0.690476	1.90952	0.0571429	0.6	1.2	57.0599
63.49	6.3919	0.0471133	0	6.23245	3.38081	3.95238	2.69714	0	0	0.4	0.761905	0.8	0.133333	0.561905	41.1865
54.14	6.68762	0.0998923	0	2.93942	2.59286	2	0.611429	0.571429	0	0.852381	0.0142857	0	1.1	0.4	19.6618
51.93	6.82342	0.127649	0	3.64009	4.39683	5	1	0.566667	1.57143	0.0904762	0.871429	0	1.86667	0	15.1598
35.32	6.40662	17.5387	0	4.44153	5.71361	4.04762	5	1.57143	0.690476	0.9	7.27619	4.9619	0.67619	3.1	12.2469
52.15	6.98561	0.119167	0	0	4.20389	2	1.14286	1.45238	1.3	0.72381	0.4	0.4	0.885714	0.8	19.9562
53.7	6.53499	0.0561574	0	1.14513	5.72722	0	1	3.42381	1.7	2.01905	0.8	0.242857	0.82381	0.709524	27.5028
61.39	6.60272	0.493894	0	0	5.36463	2.38095	4.24	0.866667	1.1	0.933333	2.07143	1.43333	0.6	1.77143	37.6788
38.39	6.28313	0.46812	0	0.693147	14.6577	1.09524	3	0.3	50.3524	1	0.8	0.433333	1.47143	1.45238	40.7348
60.8	6.3622	25.5763	0	0.693147	7.38692	3	4.16	0.914286	0	0.866667	1.19048	0.533333	1.70952	0.6	34.4474
44.99	6.68292	0.0465452	0	2.10877	4.59387	0	3.12	1.6	0	1.39048	0	0.504762	0.0761905	0.714286	35.4963
54.71	6.55305	0.0503384	0	0	2.86823	4.28571	3	0.966667	0	1.2381	0.309524	0.338095	0.6	0.547619	54.3025
65.87	5.43799	0.398954	0	2.8824	5.46032	2	0	0	0	0	0	0	0	0	72.0751
64.62	5.89377	1.21714	0	1.94591	3.33145	0	0.56	0.3	0.2	0.838095	0.519048	0.4	0	0.347619	78.733
36.53	6.65491	0.27293	0	0	2.8682	0.857143	1	0	2.27143	0.7	0	0	0.9	0.338095	77.148
53.37	6.84744	0.740838	0	0	5.21722	0	1.28	1.05714	0	0.8	1.5619	0.7	0.438095	0.395238	68.7212
63.04	6.62672	0.439569	0	2.19722	5.90641	1	3.37905	1.57143	0	0.4	0.8	0.8	1.1	0.4	44.533
41.0	6.5877	0.429774	0	0	5.42266	1.66667	1	0.438095	0.6	1.28095	1.91429	0	0	1.47143	35.4175
47.4	6.18931	0.463755	0	1.08261	18.4387	0.47619	1.04	1	1.88095	0.5	2.75714	0	1.2	0.838095	31.9124
41.52	6.70607	0.54687	0	0.693147	8.05082	0.190476	6	0.628571	2.3	1.6	0.8	0	1.20476	1.7381	27.5263
66.17	6.20539	1.80289	0	0.693147	4.39508	1	6.27429	2.13333	1.70476	1.30476	0.9	0.8	0.847619	2.37143	37.8009
53.62	6.58952	0.526828	0	6.22597	8.06748	2.33333	2.83238	3.05238	0	3.67143	2.93333	1.62381	0.8	2.95714	46.3235
50.9	6.83493	0.326591	0	0	6.30174	1	0.44	0.385714	0.904762	0	0.8	0.104762	0	0	43.6311
39.08	6.55726	0.19829	0	0.693147	9.0149	4.85714	5.48	0.280952	1.32857	0.9	1.3	0.4	2.8	0.8	52.4989
54.75	6.36317	0.780389	0.964912	0.693147	4.645	1.95238	5	0.7	1.07143	0.9	0.4	0.8	0	0.4	67.7535
54.79	6.16285	2.95787	0	0	6.63401	1	4.84	0.785714	0.6	0.4	0.804762	0.433333	1.1	0.419048	75.8547
31.41	6.74008	1.51822	0.75	2.99096	3.93995	0	4.44	0.047619	0.6	0.5	1.34286	0	0.0952381	1.5	67.168
54.84	6.48864	1.10261	0	2.04923	7.81052	1	0.36	0.619048	0.6	2.77143	0	0.47619	1.1	0.8	66.2561
51.65	6.30903	2.31543	0	4.42342	1.86733	3	3.92571	0.12381	0	0.761905	0	0.4	1.17143	0.4	74.4188
58.3	7.08269	0.0449004	0	3.42628	1.32093	0	1	0.685714	0.0047619	0.52381	0	0.285714	0	0.6	67.7001
66.51	5.67167	0.0190115	0.935484	1.09861	1.68363	1.09524	1	0.185714	0	0.6	0.6	0	0	0	47.5232
50.03	6.51528	1.28624	0	0	3.30438	1.71429	8.74667	1.4	0.919048	0.809524	2.5	0.538095	0	0	47.2577
48.59	6.57785	0.0370618	0	3.81299	78.6599	1.52381	147.691	5.60952	9.00952	7.7	5.23333	4.92381	11.4238	5.57619	36.4855
44.32	6.68315	0.483835	0	2.3979	11.6202	5	0.862857	1.6	3.34286	0.9	2.3	1.55238	1.0619	1.23333	29.5072
62.14	6.82516	0.304751	0	0	4.65165	0	2	0	0.585714	1.05238	0	0	3.15714	0.5	14.2277
39.66	6.58169	1.28898	0	4.44265	5.26984	4.19048	3	1.41429	2.2381	0	2.54286	0	0.590476	1.78571	7.96351
18.7	5.90255	13.7377	0.863636	4.41827	3.4347	1.38095	0	0	0.628571	0	0.295238	0	0	0	13.2572
51.44	6.38703	8.44974	0	0	3.00833	1	0.92	0	0.0619048	0.590476	0	0	0	0.5	29.6301
60.9	6.11838	4.12684	0	2.33076	5.8994	0	0	1	0.6	0.97619	0.8	0	0	0.642857	53.8008
66.89	5.49376	0.80412	0	1.36688	4.10291	2.42857	0.36	0	0	1.43333	0	0	0	0.62381	33.3956
60.53	6.81398	5.48709	0	1.24594	3.61883	1	0.48	1.38095	0	0.828571	1.30952	1.75238	2.3	2.06667	21.3831
35.47	6.34444	0.372918	0	0.693147	7.73651	2	3	1.7	0.0761905	0.538095	0.0428571	0.633333	0	1.4619	25.1428
52.34	6.42733	0.828753	0	1.37432	2.4806	0	2.35048	0	0.00952381	1.4	0	0	1.70476	2.41429	34.7978
56.32	6.75343	2.20292	0	0.847296	6.74415	2.61905	1	0.7	1.01429	0.128571	1.09048	0.4	0.6	1.53333	31.1233
52.26	6.7217	6.36124	0	2.52382	6.82343	1.33333	3.52	3.99048	2.49048	1.6	6.28571	4.21905	2.59524	1.82381	38.4829
52.97	6.08773	0.61621	0.5	0	6.85087	3.52381	1	0.757143	1.81429	0.438095	2.2	0.4	0.595238	1.18571	20.1674
49.08	6.58558	0.239673	0	0	8.93608	0	7.1619	0.3	0.566667	0.209524	0.0571429	0.4	0.547619	1.09048	15.7242
36.1	6.62129	6.31665	0	1.38629	5.01441	1	4.30286	1	0	0.9	0.052381	0.866667	1.7	0.4	15.2267
54.28	6.57238	0.192162	0	0	4.31502	1	1	0.0952381	1.17619	0.4	0.4	1.4381	0.852381	0.266667	30.029
50.92	6.54143	7.34703	0.741379	2.06747	4.18375	11.5714	0.2	2.6	0.557143	0.4	0	0.114286	0.6	1.41429	49.1613
36.91	6.58635	0.118863	0	4.69135	10.7431	5.04762	4.80381	1.2619	0.7	0.5	3.67143	1.11905	1.3	2.36667	57.2943
42.23	6.34546	1.39373	0.964286	0	4.15521	4	0	1	1.1	0.252381	0.747619	0.657143	1.08571	0.385714	48.8762
45.28	6.34762	1.03063	0.972626	3.10181	6.67525	4.80952	1	0.0571429	1.07619	0.642857	3.17143	1.12857	0.0190476	0.404762	66.0311
53.24	7.20844	1.81669	0	3.08671	1.77925	23.381	0	0.419048	1.12381	0	0	0	0	0.047619	81.6614
16.21	3.12325	0.678333	0.900084	8.35475	1.56687	0.904762	0	0	0	0	0	0	0	0	78.5727
42.67	6.65321	5.4133	0.898305	1.09861	3.19295	3.57143	2	0.542857	0.690476	0	1.94762	0	2.93333	1	78.9565
64.8	3.52164	0.342391	0	0.693147	3.21877	4.19048	3.4	0	0	0	0	0	0	0	75.3167
52.72	6.62607	7.94558	0	0	3.71293	7.04762	1	0.685714	2.54286	0.690476	2.20476	0	0	2.35714	39.7863
46.71	6.81907	0.717665	0	1.60944	2.73326	9	1	0.538095	0.6	0.571429	1.15714	0.8	1.7	0.4	57.5487
65.36	6.42185	0.722953	0.944444	0.693147	4.10253	10.1429	3	0.3	1.68571	1.3619	1.82381	0.261905	0	0.942857	50.8505
43.34	6.22131	0.948731	0	0	7.08805	3	12.1848	2.3	0.0666667	0.790476	0	0	0.314286	0	33.2086
41.95	6.29532	0.562305	0.918367	2.21817	8.08296	2	0	0.366667	0	2.2619	0.671429	0.247619	1.1	2.6	20.9315
62.79	6.50453	5.17832	0	0	4.98672	7	0.76	1.09524	0.485714	0.833333	4.50476	0.757143	0.8	0.504762	21.2024
43.77	6.80206	2.06362	0	0	5.9609	4	0	0.947619	0	0	0	0	0	0.490476	33.3398
34.7	6.67431	1.47946	0	0	6.92114	8.7619	3.8	1.25714	1.2381	0.9	5.0619	2.7	0.6	0.261905	58.2896
48.3	6.63315	0.862605	0	1.02962	3.46152	4.38095	1	1.0381	1.2	2.27143	1.01429	0.380952	0.6	0.128571	77.4366
52.64	6.57304	0.124095	0	4.03298	13.0878	4.14286	8.30667	2.89048	1.1	8.48095	0.452381	0.0666667	0.6	1.0619	76.0959
52.27	6.55247	0.510291	0.846154	3.42473	2.22006	3.2381	2	0	0	0.7	0	0	0	0	52.2078
42.64	6.47935	1.06208	0	1.54045	6.85546	5	1.38857	0.571429	1.29048	0.938095	0.228571	0.4	0.6	3.37143	46.9906
61.11	6.07737	3.09234	0	0	1.15989	0	2	0.3	0.6	0	0	0	1.14286	0	63.9452
54.89	6.48703	4.2965	0	0.693147	6.18777	1.57143	4.45714	0.342857	0.261905	0	1.4	0	0.00952381	0.8	70.2612
20.46	5.27192	0.0298011	0	5.84216	28.6667	3.28571	5.17333	1.3	0	2.54762	1.46667	0.457143	1.68571	0.4	77.8536
45.33	6.4211	0.0699168	0.897059	4.70004	4.40406	5.33333	0	2.17619	0	1.09048	0.0380952	0.261905	0	0	78.1099
47.21	6.91832	3.0424	0.923077	2.63223	1.48588	0.761905	0	2.37143	0	1.73333	0.895238	0.157143	0	1.37143	77.7179
49.76	6.7165	0.0479586	0	5.22036	5.88566	8.19048	1.27619	2.30476	0	3.2	5.71429	2.99524	2.31905	1.04286	80.0824
36.54	5.96756	0.528478	0	5.42264	3.21496	1.28571	1	0.4	1.3	0.242857	0.209524	0	0	0.242857	79.917
40.3	6.56662	0.517798	0	1.3622	4.33412	2.38095	5	3.2381	1.1	1.06667	5.11905	0.82381	0.590476	2.12381	72.8746
61.14	6.77683	0.392289	0	0	4.73234	2	3.8	1.23333	1.2	0.590476	1.4	0.719048	0.257143	0.4	76.0618
49.8	6.5408	0.305301	0.772727	0.693147	3.32559	5.71429	1.12	0.3	2.9	0.4	0.9	1.2	0	0.8	67.0792
46.97	6.40554	0.0222082	0	3.8471	9.62379	5.38095	2	2.85714	1.1	3.5381	0	0.8	0.0857143	1.10476	79.4384
44.99	6.4454	24.5504	0	0	8.24328	1.57143	7.97524	1.5	0.77619	2.52857	2.30952	0.471429	0.685714	1.49048	78.2433
32.43	6.65973	1.28248	0	2.27849	2.31745	5	1	0.7	0	0.171429	0	0	0	1.5	70.3382
60.12	6.55977	2.29536	0	1.47727	5.05398	6	14.6	0.514286	0.6	0.580952	0	0.0142857	0.6	1.17143	55.8875
40.41	6.26361	0.289784	0	1.0245	3.81769	0	2.16571	0	0	0.909524	0	0.990476	0	0.157143	55.7579
41.32	6.42764	0.297257	0	0.693147	2.58193	0	2	0	0.6	0.252381	0.2	0	0.6	0.4	38.4031
51.71	7.03344	9.0659	0	0	2.95153	0	2	0.3	0.6	0.4	0	0.719048	1.09048	0.4	45.4347
63.36	5.61695	2.22555	0.885041	1.09861	5.40152	4.80952	2	1.04762	0.961905	0.8	1.49524	0.257143	1.1	0	54.9132
84.28	1.94305	2.46935	0	3.78527	1.47619	4.28571	0.48	0	0	0	0	0	0	0	72.5054
23.0	5.91889	0.759781	0	1.5506	0.94913	3.2381	0	0.714286	0	0	0	0.566667	0.761905	0.528571	79.994
17.59	6.25889	1.35525	0.888889	3.03541	5.72648	4	1	0.604762	0.0238095	5.7619	0	0	4.0619	0	76.1134
42.22	6.40642	0.625705	0	5.0641	4.13753	0	1.72571	0	4.28095	1	1.37143	1.82857	1.72857	0.00952381	73.2265
53.7	5.9261	0.0312787	0	4.99463	1.08996	4.38095	0	1.42857	0.7	2.13333	0.442857	1.04762	0	1.4	67.2223
32.87	6.02541	0.0793387	0.967216	5.20531	2.19164	3	4	1.51429	0	3.5	3.39048	0.504762	0	0.180952	59.4653
44.66	6.9907	4.07473	0	0	4.80336	0	4.45714	1.34286	0.047619	2.23333	0	0.809524	0.4	1.8	39.3099
41.62	6.40052	1.17936	0	0	6.59431	6.19048	2.2	0	1.7	3.49524	1.90952	2.3	2.24286	0.4	42.364
49.52	6.54575	0.334748	0	0.693147	10.5561	9.57143	5	0.971429	3.09524	0.961905	5.3619	1.80952	1.22857	3.85238	49.3006
34.79	5.44635	0.367261	0	0	4.51692	2	0	0	0	0.652381	0.6	1	0.747619	0.266667	68.4154
36.93	6.59351	0.140315	0	4.467	13.5997	5	8	2	2.88571	1.7619	0.0047619	0	1.07619	0.914286	70.5885
51.0	6.69952	0.0828162	0	3.62116	4.33625	2	4	1	1.1	2.22381	2.57143	1	1.1	1.1	76.3362
39.78	6.66005	0.60147	0	0.693147	1.69712	0	1	0.685714	0	0.685714	0	0	0	1.40952	63.6207
35.33	6.20917	0.260334	0	1.42139	5.91194	3	1	1.47619	0.852381	0	1.00476	0	0	1.1381	56.6782
64.21	5.91852	0.0587523	0	5.19163	3.39948	2	0	1.99524	0.9	1.79048	1.19048	1.65238	1.60476	1.49048	69.4274
66.11	6.42105	0.0155145	0	5.56871	0.836474	1	0	0.871429	0.561905	2.09524	0.4	0.4	0.6	0.509524	70.9454
44.46	6.02059	0.212596	0	5.12679	7.19586	0	4.8	0	0.7	0.995238	0.00952381	0	0	0.5	68.801
45.09	5.91025	0.232626	0.0645161	1.97276	3.55376	8.80952	0.08	4.78095	1.8	0.171429	4.79048	12.1	2.48571	2.28095	76.8822
53.02	6.65974	0.480253	0	0	4.31028	10.1905	2.52	0.7	2.84762	0.747619	5.85714	0.880952	1.7	3.26667	73.6093
56.22	6.55249	1.29544	0.632653	1.09861	8.16896	3	5.87048	2.29524	2.15238	1.65238	1.7	2.2619	0.6	1.17143	61.4098
45.19	6.55804	0.0112194	0	7.46881	7.49855	2	1.93143	0.438095	1.1	8.6619	0.5	0.4	1.1	1.1	74.133
28.59	6.35001	3.64809	0.846154	3.07797	3.39208	3.2381	0.72	0.171429	3.71905	1.18571	0.0809524	0.547619	1.1	0.438095	79.2832
33.65	6.36361	0.0640347	0	3.82761	7.04256	4.80952	1.08571	0.690476	0	1.53333	3.90952	1.5	3.4	2.05714	80.046
60.69	6.64964	0.971417	0.878049	3.89667	2.50781	2.7619	0.84	1.78571	0.166667	0.4	0.461905	0.4	0.380952	0.752381	73.69
45.95	5.88921	0.157052	0	1.09861	4.04415	2	0	0.5	0	0	0.866667	0	1.48095	0.161905	80.0314
52.58	6.6541	0.0954549	0	0	2.91997	6.33333	9.71048	0.3	1.17143	1.25238	0.4	0	0.790476	0.942857	78.8976
50.63	6.18578	0.207619	0	2.43195	7.64035	0	1	0	0	0	4.08571	4.65714	0	0	78.1596
57.84	6.55087	0.0715327	0	3.85015	6.51532	6.90476	6.01524	3.28571	2.18095	3.28095	3.22857	1.45238	1.40952	0	73.4453
42.05	6.69586	0.243846	0	0.693147	3.81064	3	1	0.171429	1.2	1.1	0.92381	0.72381	0	1.1	72.9053
63.26	6.73391	0.00664524	0.731707	0.693147	2.95222	3	0	0.6	0.0238095	0	0	0	0	0.7	80.244
52.36	6.78212	0.202093	0	4.14766	4.12028	2.85714	3.45714	0.971429	0	3.37143	0.466667	0.842857	0	0.342857	78.8121
30.62	5.76679	0.0735161	0	4.99721	6.53333	1	0	1.65238	0.0238095	0.9	3	0.861905	1.1381	0.8	77.5854
63.01	6.69969	0.0696508	0	0	3.03065	2	6.96571	0.380952	0	1.61905	2.35238	0.8	1.44762	1.17143	78.2636
56.74	6.32747	2.57892	0	2.01172	2.09229	4.14286	2.64	0.57619	1.95238	1.71905	1.3619	0.833333	0.680952	0.714286	79.8929
45.73	6.55406	0.030532	0	2.74544	8.88109	0	2.63048	9.53333	0.6	8.5381	3.37143	5.88571	2.38571	7.84286	78.8552
41.11	6.79575	1.19745	0	0.693147	6.42415	2.57143	0	0.652381	1.31905	2.9	2.00952	1.87143	0.657143	1.05238	75.6978
42.79	7.03796	0.00252084	0	1.21816	1.32901	5.95238	1.56	0.590476	0	0	1.58571	0.542857	0.9	2.25238	73.0518
51.15	6.79418	0.691541	0	0	2.39442	5	2	0.671429	0	0.4	0.8	0.4	0	0.204762	53.1265
56.74	6.23729	0.0417549	0	0	6.70556	2.57143	8.54476	1.59048	2.28095	0.428571	0	0.314286	0.914286	0.261905	42.3109
51.2	6.4716	0.795898	0	0.944462	6.48224	2.7619	4.38476	0.0714286	1.33333	0.4	0.4	0.8	0	0.857143	62.1872
29.72	6.14716	0.261147	0	0.980831	10.5089	3	6.56	1	1.7	0.819048	0.8	0.4	1.15714	0.204762	77.8104
49.45	6.44077	0.0769415	0	0	3.18821	3.71429	1	1.1	0	0.37619	0	0.457143	1.20476	0	71.682
49.77	5.83525	0.179383	0	0	5.48231	0	3.07429	0.390476	0.109524	0.557143	0.8	1.15238	0	0.328571	71.0992
50.52	6.46902	0.150871	0	2.57225	5.10594	0	4	0.3	0	2.50476	0.8	0.4	1.1	0.4	78.1115
54.08	6.58096	0.798466	0	4.22579	9.83833	6	3.84	1.05714	1.81905	3.49048	1.85714	0.928571	0.6	1.99048	76.3944
57.85	6.63357	0.0789559	0	1.01592	3.13272	3	7.63619	0.4	1.23333	2.39524	0.719048	0.4	0.6	2.1	75.2347
54.31	6.46442	0.0285789	0	1.08261	7.21647	1.95238	2	2	0.6	2.09048	0.8	1.1	1.77619	1.12381	78.5862
60.45	6.60985	0.189985	0	2.84712	1.76618	2.04762	3.56	0.72381	12.6714	0	0.290476	0.8	0.0666667	0.752381	70.5705
55.84	6.13038	0.597928	0	1.24594	12.9465	5	5.86286	0.7	2.3	2.97143	1.3619	0	0.87619	0.4	56.2126
59.9	6.3841	1.21908	0	1.09861	7.17095	5	2.76571	1.09524	1.02857	3.81905	2.4381	1.4619	1.1	2.32381	39.6705
43.2	6.84878	0.0683387	0	0.693147	5.90476	1.14286	8.79048	0.652381	0.6	0	0	0.466667	2.3	0.752381	46.7921
55.25	7.0544	1.84795	0	0	6.85179	2	4.45714	0.7	0.0761905	2.3381	1.13333	0.4	0.347619	3.21429	53.0668
27.84	6.43326	0.0388647	0	1.08261	5.23806	1	4.63238	0.3	0.6	0.866667	0	0.0047619	0	0.8	65.091
56.48	6.2792	0.00142203	0	3.96398	3.65866	2.09524	3.11619	1.8	1.02857	6.1619	0.4	0	0.0285714	0.519048	71.6522
44.64	6.73574	0.0455844	0	4.24372	3.01768	0	2.25905	0.7	0.6	3.6619	0.4	0	1.07143	1.83333	78.1311
43.05	6.51326	2.43891	0	2.07944	17.6141	10.0476	5.58095	2.4	0.733333	0.0666667	3.84286	1.25714	1.71429	2.44762	80.5694
39.78	6.87999	1.63275	0	0	4.81531	4	1	1	0	0.5	0.809524	0.4	0.6	1.41429	76.3216
54.57	6.65178	0.0789446	0	0	2.61125	1.42857	7.07238	1.28095	1.5	0.57619	0.538095	1	1.5	1.06667	51.6077
42.6	6.32713	0.659814	0	0	6.06919	6.7619	7	0.704762	0.00952381	0.471429	0.838095	1.43333	1.7	1.41429	59.2011
40.61	6.5286	2.02332	0.911765	0.762141	8.2488	5.47619	2.91429	2.06667	3.04762	2.57619	1.52857	0.4	1.15714	2.75714	75.7396
48.96	6.77791	0.252025	0	1.79176	14.5518	7.14286	3.09143	2.31429	2.28095	1.42381	2.79524	1.57143	0	1.69524	77.6029
29.75	6.45126	0.334481	0	0	6.24756	0	3.04	0.880952	0	0.533333	0.00952381	0	0	0.3	64.1862
49.79	6.12148	0.732083	0	0	2.24803	5.66667	6	0.495238	0	0.404762	0.5	0.480952	0.904762	1.53333	65.3255
34.56	6.16142	19.0248	0	0.847296	2.34959	1	1.76	0.6	0	0.380952	0.5	0.5	0.7	0.361905	78.3922
51.85	6.49982	0.0974164	0	4.08558	5.4636	0	2.32571	1.91429	1.7	3.38095	1.24762	0.766667	0	2.19524	77.7331
44.13	6.58645	0.9926	0	0	13.1375	5.19048	7.84	2.21905	0.77619	0.4	0.633333	0.8	1.1	2.5381	79.4107
57.49	6.57056	0.00136299	0	5.06078	4.33765	7	3	0.3	0.6	1.93333	0.209524	0.690476	0.161905	0.0142857	77.8906
62.74	6.08411	0.525875	0	0	2.53898	0	1.92	0.7	0.690476	0	0.795238	0	0.957143	0.557143	72.1277
64.97	6.25606	0.292688	0	0	1.83214	0	5.54476	0.4	0.7	0.180952	1	0	0.309524	2.47143	69.8229
37.15	6.4272	0.499462	0	0	20.0144	1.95238	6.08571	0.561905	1.7	0.538095	0.647619	0.4	0.147619	1.45238	71.398
53.57	6.11722	0.71235	0	1.94591	4.89906	5	3.76	0.047619	2.05714	1.7619	0.67619	0.938095	1.1	1.1	72.6904
47.93	6.389	0.287508	0	0	6.77589	3.71429	0	0.4	0	0.519048	0.319048	0.37619	0	1.02381	68.2811
56.6	6.19665	0.037345	0	2.03065	9.85792	5	1	0.62381	0.6	0.480952	0.00952381	0.4	0	0.7	63.2971
58.89	6.47622	0.0394155	0	2.96919	8.7519	0	3.15238	0.985714	0.4	1.97619	1.51429	0.5	0.357143	1.84762	69.9777
49.24	6.90022	0.580907	0	1.29928	3.3925	2.7619	3.64	0.833333	1.09524	1.3	1.75238	0.0666667	0	1.27619	69.5577
38.49	6.34029	1.91307	0.911765	5.02545	8.33427	22.5714	1	1.52857	0	2.75238	8.12381	2.19524	0	4.02857	74.5458
46.37	6.32432	0.189744	0	3.30811	6.14321	2	5	0.3	0.704762	1.52857	0.5	0.8	0	0.571429	75.371
37.69	6.22861	0.41154	0	0.693147	4.82464	0	1	0.147619	0	2.15714	0.9	0	1.6	0	71.8884
15.13	5.55323	0.506238	0	1.09861	21.9705	7	8	2.1	0.6	0	2.19048	2.5	1.2	4.04286	77.3598
50.04	6.62876	0.00888483	0	0	1.48056	1.66667	0.16	0.971429	1.94286	0.347619	0.4	0	0	0	73.348
33.23	4.70529	0.00531409	0.885714	2.89037	1.41128	0	1	0.657143	0	0	1.17143	0	0	0	77.3664
34.62	6.68947	0.118437	0	0.693147	7.52838	3.14286	7.29143	0.357143	1.2	1.66667	0	2.04762	0.6	2.44286	77.5334
38.38	6.93205	0.00316864	0	5.95584	5.61083	0	2	0.433333	0.6	0.771429	0	0.266667	1.1	0	79.1908
56.13	6.34931	1.5497	0	1.60944	6.33203	3.52381	1.76	1.97143	17.719	3	2.39048	1.12857	0.6	0.419048	76.843
40.46	6.51397	0.197077	0	2.48491	4.67033	1	5.50476	0	1.2	1.1381	1.5	0.4	1.2	1.71905	61.2369
48.13	6.53585	4.77306	0	0	3.63504	0	2.4	0.4	3.9381	0.9	0.5	0	1.28571	1.98095	66.5233
60.56	6.1972	5.29275	0	0	5.14744	1.57143	6.46667	1.3	0.6	0.9	1.2	0.542857	0.357143	0.4	50.6244
43.6	6.81923	0.297439	0	0.962812	11.0637	0.285714	1	0.971429	1.8	0.771429	1.78095	0.4	0.6	0	31.1977
53.55	4.97722	0.0148885	0.944444	4.99496	1.41244	0.0952381	3	0.7	0	0	0	0.790476	1.1	1.48095	17.1638
47.4	6.55217	0.282867	0	1.79176	7.47824	2.95238	6.88	0.180952	0.6	1.3	1.6381	0.0428571	0.6	0	19.959
60.05	6.61525	0.00228066	0	2.52	1.54783	3	3	0	0.352381	1.29524	0.404762	0.4	0.6	0.4	15.0756
44.44	7.08117	0.143319	0	1.03407	4.21336	4.04762	26.68	0.357143	0	0.9	2.1	0.4	2.00476	1.24286	10.3002
46.47	6.6992	0.000866456	0	1.5706	6.1627	0	14.3905	0.557143	1.1	0.171429	0.747619	0	0	0	13.8459
49.0	5.99299	0.000993963	0	3.4012	5.62845	3.42857	9.54095	0.7	0.6	0.442857	0	0	1.7	0.247619	20.6074
48.49	6.25026	0.0747987	0	0	4.13601	0	2.64381	0.990476	0.6	1.51905	0	0	1.20476	0.4	38.3636
63.21	6.63823	0.0030795	0	4.5693	4.76183	6.19048	7	3.65714	0.6	1.30952	0.0238095	0.4	1.7	1.24762	54.742
37.07	6.69006	0.0222688	0	5.31508	2.47705	0	2.01714	0	0.047619	1.70476	0	0.57619	1.29524	0.4	60.7659
45.43	6.81567	0.00462092	0	1.60944	4.68911	1.52381	2	1.23333	0	0.9	1.3	0	0	0	74.0072
41.49	6.47133	0.00213571	0	5.68698	9.57342	0.52381	4.15238	3.57619	0.595238	1.83333	4.09524	12.8143	6.51429	4.08095	81.7803
54.57	6.68096	1.83111	0	5.43414	5.01446	3	3.40762	1.78095	0.557143	3.5381	1.7	0.37619	0.6	1.42381	75.469
54.13	6.10863	0.00179049	0	5.4844	4.11106	4	2.66286	0.614286	0.6	0.228571	2.45238	2.9	2.28095	0.909524	71.9374
42.42	6.73083	0.00075863	0	4.70523	7.52793	6	3.72	0.3	0.6	0.504762	0.785714	0.4	0	0.561905	70.1682
42.54	6.88965	0.00076552	0	5.52792	6.11199	4.09524	1.08	0.895238	0.7	1	0.5	0	1.3	1.19048	74.0185
44.79	6.63952	0.571673	0	0	10.3753	3.38095	4.72	2.5	1.69524	1.17619	4.64286	2.3	0.666667	1.5	68.8737
56.04	6.56031	19.5202	0	1.7346	6.10373	2	7.82857	0.6	0.704762	2.32381	0.5	0.119048	0.0333333	0.4	65.0634
49.4	6.0474	0.210539	0	5.12538	7.198	0.238095	8.34286	1.54762	0.704762	1.8	0.190476	0.819048	0	0	72.9566
60.9	6.10365	0.760849	0	0	6.33259	6.80952	4	9.05714	2.3	0.909524	6.95714	22.8667	8.15714	4.4	64.8096
41.85	5.87093	2.54763	0.03722	1.5506	1.59608	5.04762	1	2.14762	10.0095	0.62381	5.45714	18.119	4.1381	1.11905	64.6461
63.11	6.91792	0.0205897	0	4.40381	7.57886	1.61905	4	1.3	0.842857	1.2	1.09524	1.2	1.85238	2.72381	63.3761
60.04	6.18504	0.724662	0	0	5.75659	0	6.10857	1.6	0.6	1.3	0	0.8	1.1	0	46.3056
48.59	6.73739	0.111383	0	0	3.56899	0	1.19429	0.7	1.1	0.2	0.538095	0.133333	0	0.4	35.733
55.91	6.58333	0.281333	0	0	5.50285	0	3.40571	0.871429	1.7	1.40952	0.561905	0.8	0	1.1	38.5694
56.82	6.55014	0.0950804	0	4.41941	3.58807	4	3.89714	3.61429	0	1.75714	2.77143	0.561905	1.41429	1.95238	37.375
57.43	6.67312	0.527665	0	0	1.59653	1.52381	0	0	0.0904762	0	0.247619	0	0	0.309524	21.1542
34.22	6.5445	2.01157	0	0	10.9712	2	5.22286	0.614286	0.6	1.3	0.509524	0	0	1.1	15.1172
48.51	6.76725	9.92947	0	1.09861	4.35275	4.80952	3.17143	0.204762	0.0047619	0.8	1.05714	0.4	0.6	1.09048	13.5062
44.14	7.07939	0.0515478	0	1.72616	2.73689	4	1	0.338095	0	0	0	1.2	0.6	0	22.7734
53.89	6.17041	0.0658626	0.833333	1.53019	5.31735	2.19048	3	4.12857	0	0.414286	2.62857	2.93333	0.9	1.92381	39.8399
48.98	6.7734	0.0011638	0	2.25878	5.55929	0	1.57905	0	0.0666667	0.719048	0.785714	0.32381	1.1	0	62.91
47.1	6.4128	0.0390864	0	0	2.81764	5	1	0	0.0238095	0	0.190476	0.8	1.1	0.4	66.0728
50.48	6.4344	23.8738	0	0	8.03491	1.90476	4	0.585714	0.0571429	0.842857	0	1.6	0.6	0.995238	61.0137
37.22	6.51192	0.11064	0	4.86753	9.00866	1	4	1.03333	1.8	0.4	0.4	1.45714	1.7	1.5	46.4106
53.94	6.69971	0.264251	0	0	4.07198	0	0	0	0	0	0.0428571	0.357143	0	0.8	41.7815
41.87	6.10348	0.406513	0	0	10.1608	0	2.93333	1.50476	0	0.985714	0.404762	0	1.7	0.4	20.5401
53.78	6.71977	0.114229	0	0	7.93529	0	4.06857	0.319048	0	0.457143	0.142857	0.4	0.6	0.357143	17.7784
46.88	6.7648	1.18852	0	0	2.77824	0.0952381	5	0.752381	1.0381	0	0	0	0	1.2	29.9483
37.58	6.55981	0.117538	0	3.67811	7.0871	0	3.03429	1	0.795238	0.4	1.00476	0.414286	1.7	0.847619	43.4005
46.84	6.58906	0.241433	0	1.17865	4.13726	0	2	0	0.7	0.5	0	0	0.7	1.07619	55.1035
51.73	6.75325	1.01856	0	4.26402	4.95545	0.238095	4	2.3	0.0571429	3.33333	0.8	0	1.99048	1.9	54.2177
76.45	5.99314	1.76689	0	0.693147	0.380342	0	1	0	0	1.54286	0	1.3	0.7	0.166667	50.5563
66.0	6.88911	0.00172569	0	5.4909	1.71948	2	0.72	3.7	1.08095	1.30952	0.7	0	0	1.61905	61.9806
57.8	6.25494	0.00701063	0	1.84583	1.76716	3	2	0.533333	0	0.595238	0.0047619	0	1.1381	0.047619	66.1109
58.41	6.62348	0.499084	0	0	5.25046	1.71429	2	0.214286	0.67619	1.90952	0.338095	0.280952	0.8	2.05238	48.9781
41.06	6.28678	0.394722	0	3.54578	5.25774	4.09524	3.73143	1.3	1.1	1.6	1.19048	0.242857	0.357143	0.966667	51.4902
41.26	6.49655	7.95632	0.983121	1.62831	5.47414	3.61905	0	0.27619	1.68095	0.838095	0.4	0	0	1.87619	40.6405
45.57	6.59141	0.166245	0	0.693147	6.77949	0	1.16	2.94762	0	2.0619	3	1.56667	0.461905	2.34762	35.5599
46.36	6.76714	0.139165	0	0	5.21221	1.61905	12.941	0.309524	0.6	0.828571	1.38571	2.41905	1.1	2.1	30.8552
57.91	6.36092	0.0686339	0	2.31206	7.58192	2	1.56	0	0.5	0.314286	1.32381	0.4	0.704762	0.809524	44.8893
59.87	6.68619	1.00017	0	1.88273	4.84093	2	2.4	0.457143	3.4	0.342857	0.619048	0.542857	0	0.00952381	58.6817
35.19	6.74285	0.130483	0	0	9.62157	2	7.08	1.56667	0.6	0.552381	0.8	1.2	0.6	0.4	47.4255
49.1	6.57964	0.0168376	0	0.944462	4.75192	0	3.80571	0.7	1.2	0.4	1.2381	0.4	0.6	0.8	50.8976
36.4	6.88944	0.0627061	0	1.72616	6.37054	1.66667	4	1.7381	0.6	0.4	1.59524	0.4	0.861905	0.628571	68.1481
57.77	6.70168	1.07195	0	3.234	12.6322	1.80952	1	2.6	0.6	5.87619	2.77143	0.8	0.561905	1.15714	75.9472
74.08	6.21681	0.341435	0	1.38629	0.836058	2.04762	2	0.342857	0	0.5	0	0	1.25714	0	65.0867
40.34	6.92663	0.0604135	0	3.10395	5.30893	3	0	1	0.6	1.3	0	0.8	1.1	0.7	61.2028
37.5	6.36389	0.852973	0	1.38629	15.6105	1.7619	7	0.819048	0.985714	0.761905	1.00952	0	0.666667	1.95238	66.4601
62.23	6.87347	0.0214833	0	4.96152	2.2003	0	2.12381	0	0.6	0.0190476	0	0	0.6	0	60.8729
33.92	6.11554	3.32345	0	1.38629	8.6404	0	1	1.34286	0.704762	0.809524	0	0	1.02381	0.8	40.51
78.94	6.20462	1.60211	0	0	2.5416	4.2381	2.15238	0.371429	0.509524	1.29524	0	0	0.6	0	29.963
44.97	6.33638	0.420798	0	0	6.06836	3	4	0	1.2	1.51905	0.704762	1.00476	0.161905	0.804762	17.3628
39.08	6.62883	0.123728	0	0	6.07566	1.2381	2.74667	0.7	0	0.352381	0.533333	0.752381	0	0.409524	10.2096
57.15	6.30586	14.4671	0	1.09861	5.33129	0.857143	3.55048	0.514286	1.1	0.766667	0.8	0.4	0.0952381	0.2	12.283
50.23	6.53898	0.00613555	0	0	3.28265	0	1	1	0.6	0.9	1.7	0.4	0	0.728571	17.2891
44.14	6.5478	0.0425904	0	0	5.7967	0	2.04571	1	0	0	0	0.57619	0.3	0	33.6469
40.46	6.00416	0.0397656	0	5.14194	6.72651	2.7619	0	0.495238	0.0047619	0.4	0	0	0.347619	0.966667	51.5808
38.79	6.56161	0.259245	0	3.56752	8.89796	4.09524	6	0	1.3	0.595238	2.14286	0.442857	0.7	1.33333	55.2034
25.08	6.32457	0.0950253	0	1.59021	4.25671	2.95238	3	0.7	0.404762	0	0	0	0	0.57619	33.0254
49.4	6.52343	0.00317705	0	1.28621	3.10278	3.09524	1	1.75714	0.871429	0	0.766667	0.4	0.6	0.804762	29.5742
40.36	6.26644	0.140904	0	0.944462	4.41161	4	1.08762	0.3	0.6	0.4	0.4	0.4	0.6	0	18.9671
35.81	6.55358	0.0360644	0	1.81529	11.8758	0	4.86286	1	0.0761905	0.533333	0.9	0.0238095	0.895238	0.585714	13.1258
52.52	6.3894	0.170415	0	2.87706	2.7849	1	0	0.266667	0	1.82857	0	0.419048	0.804762	1.34286	8.88306
75.98	5.58293	1.5433	0	0	2.13647	0	4.2	0.3	1.08571	0	0.114286	0.347619	0.6	0.680952	11.9633
40.88	6.3926	0.0163743	0	1.34993	13.5747	1	8.0381	1.15714	0	1.48571	0.742857	2.9	1.1	1.10476	8.48611
44.25	6.44378	0.0252299	0	0.693147	11.6079	1	4.44	1.98571	0	1.32857	0.733333	1.76667	0.6	2.69524	7.27685
50.35	6.71423	0.0223649	0	1.31219	5.99932	1	4.91238	0.3	0.6	1.32381	1.7	1.90952	0	0	6.47515
65.65	6.31767	0.279428	0	2.3979	2.9617	0	2.99238	0	0	0.380952	0	0.4	0	0.4	7.45191
47.05	6.7587	0.304309	0	0	1.77198	0	1.52	0.728571	0	0.238095	0.342857	0	0.6	0.304762	12.0058
49.85	6.85219	0.0513496	0	3.13549	1.63898	4.80952	1.77143	0.409524	0	0.966667	0.914286	0	0.6	0	21.3244
44.47	6.68242	0.00776667	0	4.16703	10.3743	6	5	0.5	0	3.54286	0	0.314286	1.03333	0.947619	27.4305
28.25	6.47706	0.21255	0	2.29781	9.64781	0	0.12	1.3	1.61905	1.78571	0.785714	0.185714	0	0.304762	40.5825
54.66	6.37504	0.111589	0	0.980831	3.57674	2	1.72381	1	0.661905	1.65714	0.4	0.4	1.1	0.661905	30.3478
52.13	6.6412	0.12066	0	0	5.19951	3.57143	6.97524	0.333333	1.1	1.11905	1.45714	0.8	0.6	1.05238	26.9908
62.44	6.75383	0.35804	0	1.38629	1.48794	0	0	0.3	0	0.747619	0	0	0.6	0	35.3076
47.25	6.33732	0.0510513	0	2.99573	6.32813	0	2	0.828571	0	0	0.047619	0	0.0190476	0	42.7164
35.26	6.83509	0.365009	0.903226	0.739668	6.63415	3.71429	2	1.17619	0	0	2.08571	0.4	0.6	1.2	29.4651
27.82	6.71262	0.2153	0	1.09861	6.30646	1.28571	1	1.01429	0	1.69048	2.70952	2.28571	0.371429	0.928571	25.5902
44.57	6.61114	0.0192415	0	0.693147	3.23657	0	1.29714	0.77619	0	0.6	0.6	1.1	1.70952	0.5	33.5951
46.16	6.94032	0.208076	0	4.47137	7.26101	0	10.1333	2	0	0.9	0.228571	0.0238095	0.6	1.1	48.9916
55.03	6.20079	0.288445	0	4.53669	2.63939	0	4	0	0	0.6	0.4	0	0	0.133333	69.4781
77.91	5.46167	0.190557	0	2.04923	0.529476	1	0	0.538095	0	0	0	0	0	0	77.3292
55.67	6.73096	0.512012	0	0	1.67994	0	0.48	0	1.02857	0.4	0	0	0.0047619	0	67.6825
56.96	6.63122	2.1602	0	0.693147	6.03065	2	1	0.995238	0	0.0190476	0	0.266667	1.1	1.5	53.7637
63.16	6.70295	0.0218041	0	0	1.15283	0	1	0	0.6	0	0	0	0	0	45.979
51.79	6.10345	0.177386	0	1.11436	10.7949	0	0.902857	2.59524	0.857143	0.204762	2.1	0.795238	1.3619	0.6	32.1877
39.73	6.93135	0.1507	0	0.693147	3.53698	5	0.819048	0	0	0	0.0571429	0	0.6	0	32.8094
51.91	6.73487	0.105088	0	0.693147	8.26739	0	5.72381	0.152381	0.62381	0.395238	0.357143	0	0.557143	0.4	29.0217
57.45	6.5168	0.561563	0	0.693147	3.0494	0	1	1.7	1.87619	0.4	0.552381	0.9	0.12381	0.8	15.2607
72.35	5.97152	0.350412	0	0	4.47513	0	1	0.7	0.642857	2.6	1.6	0.8	1.1	0.8	10.9933
42.21	6.56179	1.92612	0	0.693147	1.88003	0	1	0	0	0.47619	0	0	0	0	11.9299
52.41	6.53051	0.375953	0	0	2.86775	1	2.20571	0.447619	0.180952	0.4	0.171429	0.4	0	0.0047619	13.1915
58.43	6.40957	0.404674	0	1.04982	12.2949	2.52381	1.34667	0.685714	0.180952	0.885714	0.4	0.4	1.7	0.8	16.7582
21.58	5.81243	0.17318	0	0	4.14132	2	0.390476	0.785714	0.666667	0.352381	0.5	0.4	0.6	0	26.3419
60.4	6.55708	0.138945	0	0	2.99825	4.38095	2.32	0.3	4.59524	0.4	1.32857	0.195238	0	0.4	36.8062
44.08	6.61259	0.00707542	0	3.96939	3.9456	0.619048	1.12	0.7	0.6	1.54762	1.31905	0.419048	0	0.504762	21.3282
48.42	6.91701	0.0853863	0	0	5.68071	2.85714	2.6	1.74762	1.1	0.4	0	0	0	1.04762	14.9635
56.83	6.96021	0.365626	0	0.693147	1.77901	0	1.70857	0	0	1.28571	0.0190476	0	0.328571	0.8	12.1921
46.03	6.61008	0.806374	0	1.28093	5.50116	0	0.32	1.10476	1.70952	0	0.4	1.3	0.6	0.8	17.0626
54.92	6.2432	0.0949683	0	0	4.53591	0	3.59429	0.9	0.585714	0.7	1.44286	0.4	0	0.471429	25.5741
38.57	6.54215	0.495428	0	0.693147	4.16541	7	5.08	1.91905	0	0	0	0	0	0	45.4371
46.88	6.67708	0.146531	0	0	7.75317	3	6.68571	0	0.6	1.3	0.509524	1.24762	0	2.3	36.0776
41.12	6.55905	0.0217408	0	2.19722	7.15111	0.761905	3.75238	1.3	0	0.4	0.319048	0.771429	0.938095	0.461905	44.7788
66.92	6.84124	0.0638654	0	0.693147	1.24086	2.57143	1.88	0.371429	0	0.933333	0.4	0.0619048	0.719048	0.4	59.5406
52.21	6.71922	2.05932	0	0	3.7592	0	6.61714	0.3	0.6	1.33333	0.0142857	0	0	0.304762	63.6966
53.74	5.34863	0.00149887	0	0.693147	4.65457	0	1	0.219048	0	0	0	0	0	0.214286	64.0516
66.09	6.56342	0.0436387	0	0.693147	2.70501	0.47619	0.990476	0.766667	1.04286	1.3	0.180952	0.752381	0	0.795238	61.1203
44.08	6.76771	1.54588	0	0	8.63911	9.80952	5	0.704762	39.4	0.4	4.93333	18.4762	9.62857	2.6	49.7231
40.51	6.65433	0.12594	0	1.76766	9.57203	0.285714	2	0.3	0	0	0	0.4	0	0.8	51.7613
55.05	6.00849	0.708248	0.857143	0	4.74454	2	2	0	0.6	0	0.733333	0	0.6	0.252381	49.8856
55.1	6.66891	0.0816421	0	0	4.77027	4.80952	2	0.77619	0.0428571	2.7	0	0	0.871429	0.0142857	48.7032
64.19	6.73185	0.252624	0	1.60944	1.59214	0	4.1581	0.885714	0.6	1.4	0	0	0.6	0.561905	63.3506
47.24	6.66773	0.396525	0	3.3339	6.82931	0.285714	3	0.7	1.7	0.4	0.152381	0.8	0.6	0.0571429	59.5465
41.98	5.89206	0.159758	0	1.28621	9.63918	2.90476	7.00762	0.633333	0	0.485714	1	0.5	0.433333	1.8619	57.4503
48.03	6.59945	0.0296048	0	0	5.05494	2.09524	5.52	0.685714	0.980952	1.31429	0.990476	1.4619	0.119048	1.9	39.1776
35.98	6.84263	0.352101	0	0	8.61209	0	2	0.7	1.2619	0.447619	0.4	0.4	0.0190476	0.642857	31.3914
58.54	6.72277	0.114452	0	0.826677	3.20041	1.61905	4.72381	0.133333	0	1.03333	1.0619	0.4	0.0142857	0.285714	38.9763
45.05	6.52062	0.122923	0	0	11.7124	0	1.47619	0.466667	1.12857	1.3	1.7	0.295238	0	2.30952	57.2922
43.28	6.3843	0.00171178	0	0.693147	4.97091	2.57143	2.27238	0	0	1.61905	0.914286	0.67619	0.319048	0	60.7875
70.24	6.53299	0.154434	0.368421	1.92529	1.05553	3.85714	9.16381	0	1.34762	0.0571429	0.0714286	0	1.5381	0.538095	60.0746
39.81	6.35867	1.06608	0	1.92529	7.20886	2	3.43048	1.45714	2.3	1.54286	1.95714	0.4	1.7	2.80952	73.4784
50.0	6.87758	0.82357	0	0	6.07158	1	8	1.0381	0.6	0.4	2.1	1	0.6	0.638095	76.3216
52.46	6.78012	0.397364	0	0	6.21886	0	0	0.7	0	0	0.4	0	0	1.6	69.4158
44.86	5.86366	0.0552927	0	0.693147	8.08455	0	3.06476	0.3	0	0.9	0.047619	0	0.385714	1.2	46.3219
47.7	6.89031	0.541418	0	0	3.96008	0	3.62667	0.7	4.80476	0.87619	0	0.366667	0	0.395238	39.321
45.27	6.1851	0.284279	0	1.60944	7.43091	2	3.44	0.595238	0	0.980952	0	0.7	1.31905	3.3	47.9706
59.89	6.45318	0.175541	0.944444	0	4.79323	0.333333	1.92381	0	0.761905	0.585714	0.828571	0.252381	0	0	57.3149
50.56	6.68887	0.16923	0	3.42318	8.20264	2	5.60952	0	0	0	0.557143	0	0.7	0.904762	64.9366
34.2	6.89843	0.0841757	0	4.84419	5.4418	0	2.58286	0.3	1.1	0.9	0.8	0	0.6	0.4	61.6209
57.72	6.65109	0.00502118	0	1.74297	1.46518	0	1.67048	0	0.109524	1.99048	0.4	0.5	0.6	0	74.3995
46.71	6.02287	0.492759	0	0	1.81758	2	1.31048	1.8	0.82381	0.6	0	0	0	0	77.942
60.53	6.2838	0.119321	0	5.95547	1.246	0	4	0.0380952	0.285714	5.25714	0	0	0	0.728571	78.9901
31.91	6.82239	0.110041	0	5.46565	3.63002	0	3	2.36667	0	0.4	0.8	16.7	20.3143	5.52381	65.9745
51.8	6.49142	0.0512306	0	0.962812	6.29555	1	0.96	1.1	3.9381	1.36667	1.3	0.8	0	2.32381	66.2125
63.15	6.8702	0.0538885	0	5.01127	1.07737	0	1.55429	0.361905	0.6	0.547619	0.4	0.4	0.442857	0.4	44
45.08	6.80385	0.0376905	0	5.09317	3.76393	1	3	0.728571	0.109524	1.24286	0.538095	0	0	1.31429	41.8885
44.84	6.28581	21.1214	0.296296	1.96611	7.70512	2.42857	3.26667	1.53333	1.28095	1.64286	9.59524	5.9	0.833333	4.08095	41.0617
59.51	6.69764	0.75249	0	0	2.27008	0	2.4	0.442857	1.28095	0.361905	0	0	0.147619	1.02857	32.6795
28.52	6.47081	0.115291	0	0.693147	6.01071	0	4.97143	0	1.2381	0.647619	0.4	0	0.6	0.0904762	16.8404
70.82	6.13405	0.108074	0	3.10821	1.63305	1	3.22857	0.7	1.55714	0.947619	0	0.8	0.395238	0	11.1819
45.4	6.77957	0.140775	0	0	1.31441	0	3.65714	0	0	0.4	0.371429	0	0	0.680952	11.3825
38.69	6.84223	0.0710269	0	0.693147	6.92026	3.47619	9.43429	2.51905	0	3.9	3.53333	2.95238	0.6	2.78095	23.5387
45.51	6.59754	0.0728002	0	4.81682	4.08887	0	1	0.409524	0.242857	0.8	0.442857	0.8	0	1.18095	32.649
21.39	6.1395	0.0474042	0	2.88772	8.07964	0.666667	6	1	0.6	1.9619	0.4	0.609524	1.29048	0.728571	32.9872
35.25	6.3151	0.128405	0	0	4.77576	0	3.95048	1.3	0.761905	1.04762	0.2	0.561905	0	0.404762	21.4904
48.12	6.69561	0.131595	0	3.00285	5.96809	0.285714	2.48	2.26667	1.33333	0.9	0.4	0.4	0	2.40476	29.8862
61.97	6.96814	0.0114692	0	0	2.9207	2	4	0.771429	0.6	0.966667	0.4	0.4	0.6	0	33.4335
52.42	6.392	0.228043	0	0	1.83392	2	1	0.3	0	0.795238	1.04762	0.82381	0	0.442857	23.966
54.0	6.76887	0.0423168	0	0	2.28447	1	2	0	0	0.4	0.538095	0.32381	0.6	0	21.8798
59.94	6.53247	0.0780728	0	4.72739	2.96958	0	0.977143	1.03333	2.11905	0.9	0	0.490476	0.0761905	0.8	25.837
50.94	6.40706	1.29573	0	1.09861	1.5353	4	0	0.3	1.2	0.414286	0	0	0	0.447619	43.8607
59.55	6.64683	0.0221549	0	0	3.16727	0	1	0	0	1.2	0.67619	1.51429	0	0.828571	67.3315
60.19	6.50348	0.0121251	0	3.86822	3.3841	1	1.42857	0	0.7	2.64762	0	0	0.7	0.990476	72.6131
48.4	6.53153	0.302637	0	0.805627	4.60288	0	5.87429	0	0	1.4	0	0.566667	0.6	0.719048	73.2275
48.28	6.34544	1.81138	0	0	10.4271	0	3.32952	1.20952	0	0.414286	0	0.4	0.761905	0.0285714	64.3646
60.17	6.50607	0.0419715	0	4.55388	3.45007	0	0.84	0.7	0.571429	2.52381	0.4	0.4	1.1	0	74.6508
52.65	6.24	0.199353	0	0.693147	5.35469	3	5.82476	0.7	0.6	2.85714	1.3	0.4	0.504762	0.890476	79.7134
46.74	7.1296	0.00177995	0	0	2.28299	0	3.82667	0.67619	0	0	0.4	0.0285714	0.561905	0.27619	76.2404
60.26	6.47046	3.01978	0	2.55019	6.4301	2	1	0.7	0.6	0.247619	0.747619	0.409524	0	0.542857	61.2785
56.74	6.49422	0.515345	0	0.693147	2.43296	0	5.05143	0.357143	0	0.128571	0.980952	0.4	0	0.590476	41.7051
57.09	6.15751	0.00651714	0	1.44412	4.62816	2.09524	1	0.8	0	0.6	0	0	0.7	0.5	29.5254
51.02	6.45257	0.213927	0	0	5.30724	1	3.00952	0.180952	0	0.347619	0.133333	0	0.6	0.4	20.8779
58.91	6.722	2.26525	0	1.21816	6.3081	3.90476	3.4	1.19048	0	0.4	1.16667	0	0	0.866667	16.2782
43.31	6.05011	0.683258	0	0	5.14772	0	4.42476	0.7	0	0.4	0.328571	1.61905	1.0619	0.295238	18.4519
85.77	6.14746	0.125043	0	0.693147	0.408425	0	2.76952	0.180952	0	0	0	0	0	0.214286	19.9162
55.89	6.26587	0.136267	0	2.34455	6.43289	2	3.43048	0	0.509524	0.619048	0	0.4	1.1	1.1	12.729
46.17	6.57485	0.0844801	0	1.59987	10.8274	1	4	0.7	0.6	1.06667	0	0.204762	0	0.642857	13.0211
41.2	6.84028	0.408765	0	0.762141	4.96926	2	5.44	0.67619	2.3	0.4	0	0	0.6	1.9	23.6599
58.64	6.52692	0.00673755	0	0.693147	3.56105	0	1.74286	0.3	0	0	0.4	0.814286	0.0666667	1.64762	19.5471
50.25	6.3894	0.693479	0.829268	0.693147	6.71071	4	1.61905	0.57619	0	0.5	1.98095	0	0	1.98095	11.5653
38.63	6.79678	0.570493	0	1.70907	1.76006	0.380952	6.24	0.495238	0.6	0	0	0.247619	0.6	1.1	10.852
32.14	6.58101	2.14998	0	0.693147	5.79572	0.714286	0.984762	0.7	1.18095	0.4	0.4	0	0	0.361905	9.24551
47.45	6.22216	0.0453241	0	0.693147	1.55886	0.904762	1.08	0	0	0	0.7	0.0666667	0	0	9.68457
62.47	6.17782	0.169113	0	0.693147	6.14695	0	3	0.3	1.7	0.4	0.457143	0	0	0.433333	11.2343
55.75	6.55563	0.0523126	0	0	2.95556	0	5.09714	0	0	1.1	0	0.4	0.6	0	18.0053
24.8	5.7634	1.01943	0	0.693147	4.35829	1	0	0	0	0.0285714	0.72381	0.738095	1.71905	0	31.1953
43.47	6.57868	0.0432532	0	0.693147	6.10144	0.809524	1.11429	1.3	0	0.409524	1.72857	1.15714	0.52381	0.880952	40.5257
49.09	6.51493	0.195323	0	0	4.42729	2	3	0.6	0	0.995238	0	0	0.0333333	0.0238095	52.329
48.58	6.55341	0.131472	0	4.48703	6.73929	0	11.861	0.9	0	0.6	0.6	0.609524	2.2619	1.82857	49.5679
44.7	6.69558	0.0196807	0	0	7.04202	3.14286	2.57333	0.961905	0	0.92381	1.98571	1.39524	1.43333	1.57143	48.6582
36.4	6.72023	0.0209404	0	5.11371	5.80802	2	4.80952	1.6	0.6	2.84286	1.3	1.29524	1.70476	0.409524	67.1712
62.22	6.46821	0.0395843	0	6.1368	8.31337	0	3.04	2.14762	1.07619	0.719048	1.22381	0.266667	0.6	1.41905	74.2612
58.34	6.86	0.000893754	0	5.97526	4.25985	0.047619	4	0.985714	0.128571	4.31905	0.247619	0.4	0	0.128571	73.0682
35.4	6.35578	0.263666	0	3.15192	7.31484	1	7	0.4	0.7	0.5	0.928571	0.4	0	0.57619	76.9246
80.4	5.14283	0.711944	0	0	3.68301	5	3.01905	1.3	4.35714	0.4	5.03333	3.3	2.31429	1.9	71.504
48.26	7.14613	0.490042	0	1.78379	6.85162	0	15.0152	0.957143	0	1.09524	3.0619	1.9	1.69524	0.719048	69.6439
34.0	6.5383	0.270114	0	0	11.5447	4.09524	0.96	0.985714	2.19048	0.9	0.4	1.19524	0	0.8	74.7656
46.42	6.6686	0.0792096	0	1.09861	7.65973	2.09524	5.54857	0.9	0.7	0	1.1	0	0	0.5	74.06
58.53	6.23262	0.693396	0	2.3979	2.51138	8.38095	2.08	0	0.785714	0	0	0	1.1	1.66667	79.035
34.88	6.63384	0.0666458	0	1.24594	5.66395	0	8	2.48095	0.6	2.35238	1.1	0.4	1.14286	1.5	79.1666
46.44	6.88131	38.4736	0	0	8.16969	0	6.96571	1.3	0.514286	0.128571	1.1	1.00952	1.17619	0	67.993
16.68	1.59534	0.0619162	0.69697	0	6.63265	3	0	0.9	0.342857	0.161905	1.20952	0	0.8	0.247619	68.9614
54.26	6.28572	1.02104	0	6.40192	4.05701	6.80952	1.39429	0.866667	3.72857	0.480952	3.85714	0.861905	3.36667	2.1381	70.8836
38.01	6.59092	0.0891242	0	4.2244	6.35707	4.80952	4.90286	3.38095	0.6	0.357143	0.838095	0.442857	0.552381	0.4	69.3574
47.19	6.67433	0.00361319	0	3.3185	2.47068	0	1.28571	0.7	0.2	0.471429	0.219048	0.0142857	1.53333	0	64.2382
46.74	5.84759	0.0288827	0	4.40323	5.06	1.71429	3	1.19524	1.33333	3.1619	0	0.261905	0.7	0.428571	71.7067
21.0	5.67091	0.253646	0	1.78379	3.79349	0	1	0.0190476	0.404762	0	1.23333	0	0	0	75.4246
52.25	6.43961	4.74725	0	1.09861	7.98467	6.52381	2.00952	2.67619	2.35714	0.5	3.79524	2.14762	0.385714	3.85714	59.3691
42.61	6.69695	0.0891895	0	4.29761	4.10874	3	3	2.80476	0.8	1.1	0	1.6	0	0.609524	55.553
52.4	6.56566	0.654523	0	0.906721	4.90508	1.04762	3.08	2.23333	2.19524	1.65714	0.0428571	0.157143	1.35714	0.714286	39.5199
44.55	6.78678	25.8831	0	1.54045	4.65127	5.95238	7.62286	0.7	8.6381	0.4	0.157143	0.4	0.571429	1.15238	32.9437
66.08	6.53062	0.00286809	0.941176	1.09861	5.7106	4	2.06286	1.6	1.3619	0.87619	0.842857	0.561905	1.71429	1.41429	42.8751
56.0	6.70356	0.173215	0	0.693147	7.18072	5	4.08	1.50952	1.7	1.3	0.8	0.0142857	1.50476	0.933333	52.546
43.43	6.29303	0.0675803	0	1.40983	4.54771	3.42857	1.27238	1.75714	0.6	0.785714	2.33333	0.4	1.09524	0.738095	66.2058
41.84	5.91558	0.0943109	0	0.693147	7.27029	0	1	0.447619	0	2.15238	0.142857	0.0857143	0	0.6	70.1141
48.86	6.38046	0.243842	0	1.09861	4.55987	1.61905	1.03429	0.538095	0.828571	2.02381	1.49524	0.5	0	0	60.2997
46.1	6.7536	0.0567795	0	5.08701	5.97488	2	2.18857	1.95714	0	0.352381	0.37619	1	0	0.714286	56.6145
40.3	6.6109	0.481274	0.947368	0	4.99089	0	1	0.4	0.7	0.190476	1.51905	1.81905	0.7	0.904762	52.4085
37.42	6.67815	0.0276428	0	2.66591	10.268	0	2.06476	0.809524	0.6	0.566667	0.790476	0.4	1.01429	2.17143	41.1555
58.39	6.68957	0.345069	0	0.92577	5.16835	1	2.04571	0.57619	2.04762	0.866667	0.852381	0	0.685714	1.4619	29.3445
46.32	6.67546	0.14101	0	1.03301	5.79625	2	1	0.0761905	1.21905	0	0.404762	0.4	0.6	0.8	28.4842
28.56	6.06381	0.11011	0	3.25626	6.82371	10	3	0.395238	0	0.419048	0	0.4	0	0.757143	41.6997
31.47	6.17826	1.12159	0.969697	1.04982	11.1625	0	1	1.0619	0	0.709524	0	1.32381	0	0.4	56.6566
37.02	6.41254	2.36636	0	4.64072	5.1316	3.42857	3.11429	4.2619	0.447619	2.84286	6.98571	28.2333	13.3	4.00952	64.6804
31.59	5.56517	0	0	0	9.92945	1	4.42857	2.06667	0.919048	0.680952	0.804762	1.27143	1.1	2.25714	59.4544
64.54	3.6674	0	0.746032	0	11.6513	5	68.1619	0	0	0	0	0	0	0	27.6628
66.09	6.87229	0	0	1.9113	3.65706	1	30.08	0	0	0	0	0	0	0	17.0458
46.58	6.47765	0.164422	0	8.52081	5.78898	0	5	0.842857	1.4	0.838095	0.957143	1.4	0.714286	2.3619	63.519
25.95	6.62192	0	0.956522	8.1843	6.19746	0	1	0.7	0	0	0	0	0	0	67.1337
56.29	6.386	0.314592	0	1.03301	5.24906	10.2857	1	0.7	0.6	0.747619	0.661905	0	1.7	0.366667	79.2447
43.84	6.38253	0.0123556	0.888889	5.46746	9.20794	0	4.68	1.69524	0	8.26667	0	0	0.6	1.15714	46.9223
51.4	6.78764	0.412795	0	1.51983	3.08636	6.47619	2.25143	2.82857	0	1.52381	3.17619	1.8619	0.738095	1.11905	45.0017
42.65	6.93199	0.976331	0	7.80268	7.0454	0.238095	4	1.7	1.2	0.409524	0.4	1.2	0.6	0	51.5989
36.69	6.59259	0.371795	0	1.09861	7.33231	1.42857	12.96	0.204762	2.2381	0.5	0	0	0	0.4	30.4401
47.04	6.06134	0.00633716	0	4.00733	4.97599	2	2	0.17619	0	3.34762	0.652381	0.3	0.871429	0	72.4905
34.65	6.46325	0.00338942	0	4.32948	4.69321	0	5.56	0.7	0	6.05714	0.904762	0.185714	0.6	0.980952	77.3083
42.53	6.766	0.000256189	0	3.98898	2.54548	0	1.1619	0.4	0	3.29048	0	0.752381	0.842857	0	79.221
42.0	6.50983	0.055388	0	2.90351	4.73637	6.95238	2.30857	8.2381	2.89524	1.3	9.11429	19.9333	6.94762	1.61905	81.4464
43.1	6.13887	0.172325	0	5.07814	13.7682	1.85714	3.68	3.75714	0.6	4.28095	1.3	0.4	2.14286	0.742857	78.7347
62.74	6.51136	0.0240037	0	3.45225	1.37899	2	0	0.995238	0.614286	0.814286	0.62381	0.471429	1.66667	1.82857	70.3618
56.69	7.09442	0.203689	0	0	5.05898	1	1.57143	0	0	0.380952	0.819048	0.4	0	0	62.4619
53.99	6.53152	0.901605	0	1.38629	5.01525	7.71429	2.57714	0.938095	0.571429	0.757143	0.4	0.57619	0.6	0	41.0358
58.48	6.11677	0.409936	0	0.693147	1.79058	0	12	0.7	1.68571	0.266667	0.352381	0	0	0.0333333	47.3802
41.57	7.10875	0.986157	0	0	1.53715	1.28571	1	0.6	0	0	0	0.204762	0.552381	0.247619	53.3808
40.07	6.45688	0.868967	0	0	7.96856	6.57143	1.77524	1.0619	1.1	1.31429	2.5	2.32857	2.18095	0	74.9102
12.88	5.30822	0.000492577	0.888889	2.34455	1.95921	2.33333	0	0.780952	0	3.12857	0	0.509524	1.8	0.6	77.3201
43.77	6.81654	0.295949	0	0	3.18089	2	0.48	0	0.180952	2.1	0	0.5	2.7	0.42381	76.7284
43.14	6.28107	0.522402	0	2.01807	3.57638	2.61905	0.32	0.609524	0	0.757143	0	0	0	0.519048	76.756
60.05	5.78536	0.405436	0	2.39356	1.05132	4.04762	3.04571	0.619048	1.02857	1.72381	0.771429	0.7	1.01905	0	80.2977
39.06	6.95928	0.017142	0	3.44011	4.73219	0	1	0	0.0571429	0.7	0	0.142857	1.17143	0	78.0023
58.78	6.71286	0.00924613	0	7.2564	3.98857	4	2.26286	2.99048	0	4.79524	2.38571	0.17619	1.84286	2.44762	79.3549
58.29	6.61533	0.811299	0	1.60944	3.62333	6.80952	3.14857	2.3	0.590476	0.857143	10.181	9.47619	4.09524	1.7	77.9229
45.02	6.74951	0.286206	0	1.23214	3.52149	3.42857	1	0.147619	0.8	0	0	1.10476	0	0.514286	81.0689
69.4	5.99069	0.0127238	0	2.6288	2.86595	3	0.794286	2.4	0	1.42381	0.4	1.13333	0.857143	0.890476	74.0934
32.69	6.39416	0.135484	0	0	3.33626	0	0	0	1.23333	1.3	1.79048	0	0.6	1.1619	67.5451
36.66	6.35008	0.288506	0	0	5.86019	1.33333	1.29143	0.7	0.490476	0.771429	0	0	0	0.8	64.0632
28.63	6.25314	1.2095	0	0.693147	18.8327	9	7	4.5	1.07143	2.38095	7.47143	2.32381	2.79048	3.22857	47.1843
55.55	6.77806	0.130451	0	1.50935	5.9497	1	4	0.680952	0	0.247619	1.8	0	0	0.0809524	37.846
39.32	5.90435	0.0146597	0	0.826677	7.64014	0	3	1	0.271429	1.5	0.933333	0.409524	0.847619	0.542857	37.6067
37.16	6.38902	0.0622576	0	1.38629	14.0239	0	3.62476	0.0761905	2.01905	0	0.4	0.4	0	0.4	49.5038
43.29	6.73628	0.14057	0	0	13.1969	2.42857	4.81333	2.03333	2.8619	1.82857	0.8	2.18095	0.6	1.68571	49.1194
42.85	6.19025	0.107113	0	1.09861	5.4925	0	10.1848	0.3	0.152381	0.4	0.8	0	1.1	1.35714	51.2205
45.43	6.24729	0.319001	0	1.51983	10.6831	1.85714	7.99429	0.919048	1.17619	0.766667	1	0.385714	0.771429	0.5	70.2832
42.42	6.46482	0.0118605	0.04	1.65596	0.908685	14.9048	1	4.52381	0	0.0857143	1.33333	8.45238	11.0762	5.7619	79.3779
44.69	6.72772	10.948	0	0	5.22692	5.66667	5.44952	0.971429	0.6	2.24762	0.4	1.1619	0	1.48571	77.7275
37.65	6.73548	0.0586252	0	4.00733	3.96798	0	2.25143	0.4	0	0	0	0.338095	0.509524	0.609524	79.0956
38.48	5.90743	6.36231	0	0	8.69291	5.80952	1	3.25714	4.05238	0.4	4.45714	20.1524	7.59048	3.65238	78.5739
65.13	6.44373	0.406105	0	2.03688	3.36438	0.428571	0.352381	0.57619	1.1	0.8	1.6	0.42381	1.1	0	78.7871
38.34	6.60539	1.20704	0	3.46126	3.81142	0	1.2	0.7	0.6	2.3	1.39524	2.00476	1.14762	0	75.0816
36.24	6.7277	6.26261	0	0.693147	6.33092	6.90476	2	1	1.11905	2.90476	0.8	0	0	0.914286	61.4826
49.97	6.33193	0.101655	0	0.693147	3.33601	4	6	0.4	0.638095	0.966667	0.5	0	0	0.82381	63.3582
53.79	5.80498	0.235236	0	0.693147	10.6403	0.571429	2.08	0.766667	0	2.0619	0.447619	0.4	0	1.1	47.4604
45.82	6.57149	0.104876	0	0.693147	5.49331	2.95238	6	1.3381	5.34762	1.7	4.4619	1.9	2.23333	2.6	31.1468
55.49	6.50928	0.0962062	0	0	3.32301	1.38095	2	1.3	0.2	0.5	0.1	0	0.552381	1	14.8459
36.09	6.77055	0.0990166	0	0.693147	5.37509	3.95238	1	1.14286	0.885714	1.6381	1.16667	0.380952	0	0	9.23554
64.39	6.49381	0.122548	0	0	7.37297	0	3.28	0.3	0.395238	0.680952	0.052381	0	0.4	1.02857	7.28944
25.72	6.37012	2.49025	0.956522	4.97345	2.88765	0	2	0.461905	0	1.58571	1.7	0.919048	0.561905	0.4	12.2534
34.41	6.24078	0.031436	0	0.693147	22.4389	8.47619	1	0.671429	6.19524	0.9	1.28095	1.2	0.838095	0.590476	23.8583
32.53	6.18759	0.640083	0	2.30259	8.1787	3.61905	4.96571	0.2	1.39524	0.4	0.8	0.8	2.19048	0.4	44.122
40.62	6.70358	0.013099	0	2.12596	4.80666	1.80952	0	1.6	0	2.68095	0.461905	1.8	0	0.5	63.3204
61.85	6.21347	0.534592	0	0	5.12937	3.95238	1.44	0	1.67619	1.30476	0.4	0.4	1.04286	0.757143	52.02
52.38	6.48703	3.23745	0	0	5.32564	1	1.22857	1.8381	0	0	0.6	0	0	2.3619	37.1648
38.95	5.89278	0.20312	0	0.693147	12.6474	1.90476	10.4571	0.87619	1.7	0.9	0.4	0	0.0047619	1.5	50.2227
39.94	6.51235	0.362905	0	0	11.6132	1.14286	1.96571	1.6	1.1	0.5	1.19048	1.16667	0.547619	0.22381	64.3076
47.02	6.57715	0.0086439	0	4.53618	2.8889	0	4	1.3	1.0381	1.52381	0.0238095	0.495238	0.385714	0.814286	74.4303
58.65	6.51313	0.476505	0.860465	4.93994	7.56192	0.761905	3.8	0.319048	0.6	1.07143	3.58571	2.55238	2.3	2.94286	78.2727
30.29	6.06854	0.0170867	0	6.18268	2.81406	1.33333	4.0381	0.757143	0	1.04762	0.4	0.4	0	0.0190476	71.0364
50.68	5.98189	0.876568	0	0	10.4679	3.57143	9.8	1.02857	1.28095	0.219048	0	0.9	0	1.67619	64.3609
54.34	6.46465	0.00306	0	0	5.42551	0	1.41143	0.133333	1.1	0.633333	0	0.347619	0.6	1.36667	52.6062
64.5	6.79315	0.101002	0	0	4.66625	0	5.32	0.695238	1.1	1.69524	2.08571	0.7	0	1.9	59.6184
45.67	6.87272	0.185028	0	2.52382	2.76847	2.09524	1.75619	0.780952	1.15238	0.9	1.38571	0.771429	1.1	0.4	66.6548
56.28	6.50753	0.430029	0.897436	1.07756	3.0394	2	2	0.709524	1.3	0.42381	0.419048	0.4	1.85714	0.819048	73.756
60.77	6.73353	0.0329273	0	5.54871	3.46203	0	0	1	0.5	0.538095	1.63333	1.57619	0.314286	0.4	71.5961
61.14	6.51931	0.455187	0	1.48808	5.79689	2.38095	8.93143	0.7	0.6	2.00952	1.27143	0.4	1.7	0.547619	61.4986
28.03	6.56433	0.098808	0	0	7.46754	0	1	0	0.419048	0.190476	0.8	0.380952	1.1	0.595238	42.8285
55.66	6.54424	0.117976	0	0	1.20977	0	3.74857	0.3	0	0	0.4	1.04762	0.6	0.4	37.9543
63.72	5.8809	0.235186	0	0	4.48213	0	1.95619	2.50476	3.2619	0	1.6	0	1.1	0	46.0041
43.16	6.43011	0.00127977	0	4.46591	8.57244	3.7619	4.53143	1.38095	1.44286	10.4048	0.4	1.7619	0	1.8619	61.8098
39.62	6.94726	0.00515237	0	2.07944	2.795	4	1.01143	0.495238	0	1.27143	1.17619	0	0	0.352381	60.7867
42.57	6.26889	5.54768	0	2.69527	7.53082	1.57143	2.12	0.609524	0	0.380952	0.747619	1.07619	0.728571	0.342857	65.5347
52.52	6.44299	0.472774	0.578947	1.38629	2.26488	0.238095	1.79619	0.0952381	0.419048	0.9	0.8	0.614286	0.6	1.1	68.9015
59.77	6.28326	0.483283	0	0	0.690038	0	0	1.07143	0.647619	1.3619	0	0.8	0	1.2	59.8088
41.75	6.43927	0.360362	0	0.693147	6.93346	3	3.60381	2.25714	2.69524	2.22381	3	0	1.22381	4.57619	62.3977
19.58	4.63638	0.00157742	0	1.08261	1.78869	1.90476	0	0	0.880952	0	0	0	0.857143	0.595238	66.9022
36.4	6.59814	0.0142873	0	5.00299	6.73692	0.952381	5	0	0	5.91905	1.40952	0.9	1.36667	0	71.362
46.54	6.12251	0.0678579	0	3.3322	5.7765	1.90476	2	0.4	0.433333	1.45714	0.5	0	0	0.9	73.0151
61.48	6.53292	0.000161889	0	5.31836	1.85564	0	3.89143	0	1.7	0	0	0	0.6	0.328571	60.5315
46.44	6.63311	0.000168035	0	5.10393	2.35073	4	6	1.4381	0.6	0.6	0	0.290476	0.6	0	64.2951
77.0	4.70953	0.0991453	0.227273	4.08156	1.6365	1.2381	0	0	0	0	0	0	0	0	70.2137
39.1	6.50046	5.42981	0	1.75127	3.70045	0.428571	0.948571	0.885714	1.1	0.0238095	0.0571429	0.4	1.01429	0.4	70.2679
55.49	6.4981	0.209426	0	0	8.29271	10.8571	2.42095	2.49524	0.609524	1.42857	0.461905	0.57619	1	1.43333	51.9105
56.41	6.62102	0.0467621	0	6.11284	3.20181	2.04762	3	1.1	0.280952	1.37619	1.98095	0.8	0	1.6	43.1242
69.36	3.51601	0.00426214	0	2.07944	2.78889	0	1	0.7	0	0	0.8	0	0	0.8	49.22
54.83	6.71036	0.0345733	0	2.76061	3.45166	0	6.89333	0.3	0.6	0	0.4	0.666667	0	0.695238	28.2506
53.18	6.56565	0.00658471	0	3.3673	6.2228	1	3.0019	0.742857	0.6	0.138095	0	0	0.261905	0.971429	20.1215
30.1	6.39048	0.018646	0	2.48491	7.59165	5.2381	3	0.566667	17.9524	1.85238	7.86667	13.0524	3.6619	1.92857	16.3423
36.1	6.65236	0.346171	0	1.28621	9.24207	8	3	0	0.6	1.2	1.22381	0.8	1.14762	0.4	18.7759
53.21	7.01912	0.58285	0	0	9.33078	1	4.64381	0.104762	0.614286	2.22381	0.147619	0.8	0	1.61905	25.602
45.74	6.4092	0.00640921	0.923077	4.6453	3.61466	3	5	0.3	1.1	0	1.3	0.8	0.747619	0	35.7349
46.64	7.17874	0.00250377	0	5.26269	1.94958	0	0	0.238095	0	0	0	0.285714	0.6	0.4	51.0326
55.4	6.82065	0.0185531	0.8	3.85217	3.93598	0	1.0381	0.361905	0	0.7	1.03333	0	1.2	1.5	58.6287
50.55	6.79981	0.0767524	0.914286	3.22268	3.66219	0	3.39619	1	0	0.928571	0.438095	1.37619	0.890476	0.57619	59.1623
54.3	6.7755	0.00263352	0	3.66356	0.51661	0	4.85143	0.152381	1.6619	0.0380952	0	0.428571	1.08095	0.5	59.7478
40.9	6.59351	0.0100026	0	0.693147	6.96648	4	20	1.1	1.80476	0.5	2.84286	1.4	0	0.380952	65.8266
34.58	6.82005	0.0261261	0	4.12713	15.8416	0	0	0.3	0.6	5.70476	0.4	0	1.19524	1.49048	72.8798
28.35	6.09913	0.0113296	0.978261	6.25465	4.04685	2	1	0.9	0.780952	1.59048	0	0.5	0.747619	0	65.6376
38.74	7.04263	0.00190932	0	5.92426	9.59073	2.14286	4	1.80476	0.890476	1.12381	0.638095	0.409524	0.690476	0.0904762	72.6529
43.44	6.77752	0.616019	0.785714	0.931558	12.1761	4.14286	2.36952	0.352381	2.12857	0.4	3.6619	1.78095	0.666667	0.8	78.0388
45.45	6.1186	31.7837	0.588235	0	11.4133	5	4.05333	1.21905	0.6	0.709524	2.03333	0	0	1.30952	74.1491
45.61	6.22547	0.200761	0	1.34993	15.5591	11.8571	6.56571	0.7	2.3	0.9	1.6	0.37619	0.6	1.87619	56.9908
49.42	6.41004	0.269776	0	1.86813	7.1137	6	2	0.580952	0.666667	0.5	0.4	0.871429	0.0047619	0	54.6726
31.42	6.53185	3.55183	0.84375	1.60944	8.53043	3	3	0.328571	0.6	0.842857	0.5	0.538095	0.119048	0.742857	69.9236
53.35	6.71133	0.141101	0	0	6.26458	2	3.26667	2.57619	0.47619	0.27619	2.5	0	2.8	0.87619	73.6433
60.75	6.04259	0.000350371	0	5.69646	5.52442	0.0952381	0.68	0.4	2.04286	1.04286	2.01905	0.5	0.7	0	68.3361
39.19	6.58165	0.0522904	0	1.08261	9.21019	1.61905	3.64	1.4	0	0	0.4	0.390476	0.27619	0.104762	72.6827
37.73	6.3131	4.14487	0	3.09104	3.75861	0	3.92762	0.538095	2.08571	0.938095	0.5	0.909524	0	0.395238	76.6446
47.43	6.45928	0.139689	0	0	3.95708	0	6.92	0.438095	4.6	0.72381	0	0	0.409524	0.77619	60.4209
50.23	6.7089	0.904429	0	2.14843	3.37992	3	6.64952	1	0.285714	0.9	2.08095	0.27619	2.17143	1.22857	54.2942
42.17	6.92932	0.0133126	0	2.07944	5.39873	3	3.93143	0.8	0.728571	0.5	0	0	0	0.109524	63.1772
50.72	6.49368	0.343329	0	5.59542	7.44538	0	3.33333	1.6	0	1.65714	0.4	0.8	0.6	1.8	59.8181
41.56	6.91994	6.93271	0	0	6.4807	2.71429	0.08	2.06667	3	1.81905	3.32381	0.742857	2.24762	1.90476	48.9883
42.26	6.66361	0.174781	0	0	8.14657	0	1	0.709524	0	1.3	0	0.147619	0	2.20952	32.7179
40.6	6.68168	0.426998	0	0	3.69256	0	0.527619	0.7	0.447619	0.77619	0	0	0	0.409524	39.7118
51.47	6.81595	0.000798244	0	1.74297	1.94483	3.42857	2.01143	0	0	0	0.8	0	0	0.104762	48.2887
48.95	5.71403	0.913902	0	0	5.70951	6	1.51619	0.8	0.7	0.985714	0.97619	0.447619	0.0238095	0.4	54.7353
48.55	6.4957	0.426745	0	0	4.95221	8.14286	2.62857	1.9381	0	0.928571	0	0.4	0.419048	1.1	47.5484
39.78	5.79079	0.0921677	0	1.09861	6.42125	0	2	0.666667	0.795238	1.0619	0	0	0	0	31.0294
44.93	6.17954	0.301055	0	0	5.37921	1	0	1.6	0.304762	0.295238	0.52381	0	0.6	2.2	28.0503
53.0	6.85323	0.151444	0	0.693147	2.26335	0.333333	5.76952	0.3	1.1	0.4	0.338095	0.290476	0	0.8	35.4525
60.33	6.58756	0.125726	0	2.07347	7.49408	1.7619	0.853333	0	1.7	0.361905	0.4	0	0	0	28.3595
55.97	6.12975	0.350983	0	0.693147	4.92944	0	4.50476	0	0	0.4	0.4	0	0	0	14.4405
60.66	5.77582	11.8775	0	0.716678	1.9436	2.42857	1.8781	0.7	0	0	0	0.538095	0.6	0.8	10.0578
41.4	6.3111	0.0643529	0	0.693147	5.70936	0	0	0	0.6	0.357143	0.928571	0.104762	0	0.4	7.85537
63.9	6.9139	0.00701571	0	2.3979	5.32619	0	2.51429	0.4	0.7	0.5	0	0.0809524	0.7	0.62381	10.2835
54.74	6.41285	0.0054742	0	1.30406	5.36177	0	1.67048	1.44286	0	0.757143	0.690476	0.0190476	1.1	0.352381	7.97586
45.15	6.5881	0.491655	0	0	8.35656	3	4.88571	1.71905	0.285714	1.29524	0.709524	0.8	0.6	0.809524	8.83716
36.08	6.64086	0.0257388	0	1.03301	7.53915	0	1	0.295238	0	0.9	0	0	0	0.338095	12.8312
50.19	6.08135	0.363004	0	0	2.8758	0	0	0.233333	0.352381	0.9	0	0.261905	0	0	13.3005
35.25	6.65442	0.0101508	0	0	8.89858	0	2.16	0.438095	0	0.757143	0	0	0	0	16.1436
62.23	6.43246	0.0847363	0	1.79176	3.35803	1	3.74286	0	0	0	0	0.4	0	0.4	21.1098
48.63	6.92712	0.0537355	0	0	9.40954	1.42857	2.16	1.6	0.6	0	0.42381	1.2	0.6	1.74286	21.6617
45.12	6.56477	1.19711	0	1.51983	10.0532	1	3.58857	0.3	0.6	0.957143	0	0.552381	0.6	0	26.2545
42.88	6.53027	0.135914	0	0	2.12375	1	4.02857	0	0	1.07619	1.6	0	0	0	42.4581
45.91	6.96692	0.0668632	0	0	3.02451	0	2	0.3	0	0.4	0	0	1.1	0.347619	64.5896
59.71	6.46996	0.0144823	0	0.693147	14.5343	2.2381	1.49333	1.1	1.1	0.4	0.538095	0.4	1.05238	0.461905	73.7301
44.37	6.35689	0.406344	0.8	0	6.90281	3.47619	3	1.3	0.6	1.3	0.8	0.666667	1.05714	0.790476	71.3954
37.83	6.68864	0.0922934	0	5.10074	7.44403	3	4.51429	1.00952	0.566667	2.40952	0.671429	0.738095	1.48571	1.1	66.4022
35.5	5.12277	0.118996	0	0.693147	3.066	1	0	0	0	0.6	0.128571	0.5	0.490476	1.6	58.57
48.16	6.70482	0.127496	0	0	9.52901	4	4.35238	0.5	0.6	0	2.08571	0.680952	0	0.738095	41.0048
48.13	6.25773	0.926729	0	0	2.23734	1	2	0.3	0	0	0	0	0	0	28.046
51.94	6.18691	0.00207859	0	0.716678	8.24546	0	2.09714	0.395238	1.1	0	0.72381	0.0619048	0.12381	0.214286	22.1217
36.09	6.8176	0.001075	0	0	5.50372	0	0	0.366667	0	0.652381	0.4	0.4	0.6	0	16.7697
40.18	6.4505	0.00599044	0	0	5.64967	1	3.00571	0.966667	1.3	1.90476	0.0952381	0	1.26667	0	23.7014
44.49	6.27668	0.00160934	0.363636	0	3.30939	18.7619	3.27429	0	0.433333	0.5	0.5	0.309524	1.3	1.44286	21.4733
45.73	6.6104	3.56965	0	0.693147	5.49437	0.428571	3	0.7	1.1	0	0.438095	0.4	1.65714	0.97619	17.9445
46.57	6.24895	0.00245228	0	1.63761	7.67076	0	2	0.77619	1.1	0.4	0.5	0.357143	0	0.561905	12.104
59.41	6.76676	0.252837	0	0	1.20058	2	4.12	0	0.6	1.8	0	0.4	0.519048	0.4	11.6435
49.18	6.41128	0.00343449	0	0.693147	11.837	1.95238	3	0.7	0	0.4	0.4	0.590476	0.880952	1.67143	13.3892
30.86	6.87318	0.0305952	0	3.8712	11.757	2	5	2.49524	1.61905	2.00952	1.74286	1.26667	1.1	1.8381	12.4101
52.14	6.71985	0.387293	0	1.09861	2.96475	0	0	1.3	0.6	1.4	0.0238095	0.4	0	0.333333	20.5719
52.14	5.91644	0.176414	0	0	13.0097	1	4.16	0.4	0	0	0.352381	0.4	0.0619048	0	36.1124
46.66	6.92402	0.0145835	0	0.693147	4.98526	2	5	0.771429	0.6	0	1.7	0.533333	0.495238	0.92381	36.6083
49.87	6.49387	0.0354382	0	4.83097	4.21251	0	4.1619	0.3	0.795238	0.47619	0.8	0	0.6	0.8	35.9734
48.38	6.68472	0.143069	0	0	6.28953	0.619048	5.77714	0.766667	0.152381	0.380952	0.890476	0.32381	1.1	2.40952	45.1605
51.78	6.45186	0.134204	0	4.73995	5.52098	0	3.18286	2.13333	0.419048	2.29048	6.08571	4.66667	0.638095	0.7	60.6243
65.31	5.83437	1.08186	0	1.34993	3.03154	2	1.24	1.0381	0	0.180952	1.63333	1.47619	0.333333	0	74.2758
49.82	6.72281	0.174295	0	0	2.23491	1	1	0.2	0	1.3	0	0.514286	0.5	0	63.3148
57.48	6.18324	0.414344	0	0	4.53778	0	0.28	0.0952381	0	0.671429	0	0	0.452381	0.838095	57.4098
39.52	6.64255	0.960213	0	0.693147	8.6653	3.28571	4.49333	2.6	1.05714	0.4	1.90476	0.104762	0.6	0.919048	48.145
55.44	6.48503	0.113427	0	2.19722	1.58047	0.571429	1	0	0.395238	0.414286	0	0	0.6	0	47.0446
38.58	6.93971	0.627535	0	2.19722	5.30888	1	3	0.7	1.1	1.50952	0.471429	0.938095	1.17619	1.07619	64.1114
31.58	6.55078	0.0926302	0	0	9.20238	1	3.17143	1.35238	0	0.966667	0.833333	0.257143	0	2.97143	78.1063
49.11	6.21593	0.920256	0.769231	1.38629	9.59585	10.381	1.34667	2.42381	0	5.37619	2.31905	1.11429	0.961905	0.8	77.0996
58.29	7.06634	1.11818	0	0.693147	2.16205	5.57143	4.64	0.171429	0.0238095	1.08095	2.02857	0.27619	0.0714286	1.31429	72.0605
57.03	6.50188	0.302207	0	2.30259	8.02181	2	9.84	0.495238	0.419048	0.666667	0.671429	0	1.19524	0.8	67.8544
51.46	6.81477	4.02692	0	0.693147	7.2045	7.04762	2.72	1.9	0.6	1.89048	0.8	0.366667	1.73333	1.75714	68.8596
32.44	6.2348	0.0442587	0	1.60944	7.13121	0	4.08381	1.62857	0	0.747619	1.12381	0.7	1.68095	1.9	71.0352
38.51	6.19697	0.0890388	0.923077	6.03708	4.36514	4	1	1.62857	0	2.0619	1.64762	0.5	0	0.861905	71.692
67.33	6.75691	1.02356	0	2.07944	5.51108	1.61905	6	0.0238095	1.27619	1.18571	0.0047619	0.390476	0	1.45714	77.7471
38.45	6.78754	1.65271	0	0	2.69436	1.7619	0	1.3	1.69048	0.6	0.938095	0.5	0	1.1	73.7112
42.78	6.28561	0.259735	0	1.60944	14.8104	0	2.99429	1.17619	1.7	1.38571	0.338095	1.10476	0	1.8619	67.2481
49.53	6.87157	0.136981	0	0	6.0523	6.52381	0	3.61429	0.0571429	2.35238	10.281	2.61905	0.538095	1.33333	75.3139
52.91	6.30342	1.06983	0	0	5.82638	6.33333	2	3.91905	0.395238	0	7.14762	2.8	3.33333	0.204762	75.7295
54.71	6.75084	2.89386	0	0	4.06376	10.8571	4.2019	0.27619	1.7	1.2619	0.8	0.4	0.6	2.45714	63.8715
54.29	6.01484	0.478549	0.909091	2.3979	9.37279	0	2	0.561905	1.37143	0.842857	0.9	0.238095	0	0.8	70.0984
53.43	6.4441	0.048523	0.903846	1.63761	2.68285	0	1.00571	1.02381	0	1.57619	0.5	0.5	0	0.9	76.4978
57.63	6.8656	0.00930704	0	5.3845	3.20211	4.42857	1	0	0	0	0.8	0	0	1.25238	63.1833
38.67	6.32828	17.954	0	0	2.36237	0	0	0	0	0	0.742857	0	0	0.0190476	77.1751
60.0	6.84142	0.00396093	0	0	0.946426	0	1	0.7	0.92381	0	0.0333333	0	0	0.8	73.1958
61.85	6.52718	0.0286459	0	3.68888	3.27429	0	5	0.3	1.2	0.828571	1.65238	1.2619	0.847619	1.07143	72.2434
50.75	6.65572	1.23465	0	1.38629	6.68995	3	1	1.7	0.6	0.87619	0.742857	0.371429	0	0.304762	66.6622
51.12	6.84479	0.550974	0	0	6.5835	0	3.96	0.957143	1.2	0.0047619	1.48095	1.13333	1.2	0.447619	54.5291
47.83	6.63269	7.11465	0	0	12.6361	2	4.30857	0	0.6	0.542857	0.8	1.05238	0	0.314286	38.4245
48.24	6.19424	0.473052	0	0	6.14248	3	4.27429	0.0666667	0.680952	1.47143	1.57619	1.0381	0.6	0.680952	39.8066
43.63	7.02853	0.0234564	0	0	4.42299	0	8.20571	0.4	0	1.43333	0.104762	0.0047619	0.785714	0	47.5178
52.02	5.99851	0.00175339	0	0	2.86544	2	5.45143	0.62381	2.3	0.471429	1.29048	0.4	0.6	0.609524	47.9996
37.95	6.08142	0.00397729	0	1.24594	1.29458	0	0.84	0.92381	0	0.438095	1.59048	0.542857	0.6	1.98095	61.6861
34.09	6.92773	0.626904	0	0.693147	5.32332	0	4.93714	0.0238095	0	1.25238	0.97619	0.847619	1.32857	1.1	50.3256
44.89	6.67499	4.94466	0	3.2581	5.02043	5	3.24	1.51429	0	1.33333	0.485714	1.15238	1.00476	0.4	51.3306
44.03	6.71167	0.143408	0	1.70907	8.24773	0.571429	1.98857	0.7	1.95238	0.214286	0.4	1.2	0	0.657143	46.165
43.51	6.05749	0.0384754	0	0	3.63922	1.04762	0.2	0.4	0	0.052381	0.5	0	1.9381	0.352381	60.955
62.85	6.26595	1.50349	0	0.693147	3.41809	3.90476	1.45333	0.4	0.795238	0.6	0.757143	0.72381	0.728571	0	76.0696
38.75	6.5448	0.00355874	0	5.43372	2.30591	1	3.21714	0.3	0	0.052381	0	0.104762	0.580952	0.333333	78.2765
39.35	6.37035	0.0416137	0	5.0814	3.72568	2	5.18286	0.671429	2.4	1.58095	0	0	0.6	0	76.1777
64.6	6.48303	0.201971	0	4.64485	2.70122	6.33333	0.504762	0.357143	0	1.10952	0.4	2.7	0.6	1.4	76.945
52.95	6.73371	0.00111271	0	4.60517	2.85816	2.52381	0.733333	0	1.2	1.8	0	0.4	0	1.05238	78.7153
25.8	6.3493	0.00823363	0	5.9831	8.75192	3.14286	2	0.538095	0.00952381	1.42857	0	0	0.419048	0.6	78.8784
68.27	6.38513	12.759	0	0	2.78128	9.19048	1.08571	1.74762	0.628571	0.4	1.3	0.314286	0.947619	1.23333	59.05
43.31	6.48413	0.337944	0	0	6.33756	4.33333	5	1.29048	0.561905	0.847619	0.152381	0.4	1.1	0.871429	35.7409
58.66	6.66665	0.301675	0	0	3.7896	2	2.68	3.11429	1.15714	0	0.4	0.22381	0.647619	2.19048	42.5775
52.43	6.54595	24.3677	0	3.13549	2.39736	1	2	1.06667	0	0.4	2.37143	0	0.6	2.32857	42.0595
57.58	6.43374	0.00291918	0	0.693147	6.5932	1	5.29333	1.91905	0	1.68571	0.380952	0	0	1.2	29.2938
52.79	6.45372	0.00321524	0	3.04452	4.79167	0	2.02857	1.4	0.6	0	0.0571429	0.257143	0.6	0.961905	20.6437
42.8	6.30529	0.163189	0.692308	0.693147	6.20834	1.2381	2	1.41905	0.6	0.719048	0.4	0	0.357143	0.138095	31.9556
58.86	6.682	0.326879	0	0	1.48985	0	2	0.733333	0.6	0.252381	0.4	0	2.58571	0.4	23.0461
67.0	6.5481	0.311061	0	1.94591	1.68225	3.33333	2.28	0.3	0	0.419048	0.180952	0.5	0.00952381	0.590476	13.4451
64.0	6.53524	0.293007	0	0.693147	1.12173	1.61905	2	0	0	1.6	0.6	0.6	1.32381	0.590476	10.9105
55.41	6.61688	0.199447	0	0	3.55465	2.38095	5.68381	1.8	2.5	0.485714	0.628571	1.26667	1.48571	0.528571	11.5112
65.43	6.72597	0.331624	0	0	4.89433	0	5.8	0.142857	0	0.5	0.457143	0	0.595238	0	17.1988
57.55	6.10334	0.0713843	0	0	8.00825	1.19048	2	0.309524	0.0142857	0.638095	0.0428571	0	0.047619	0.719048	30.5625
59.83	6.73308	0.0177479	0	3.97029	2.23488	6.90476	8.09524	1.12857	0.647619	1.05714	0.0857143	0	0	0	29.9205
47.63	6.42949	0.864357	0	0.693147	3.14144	0	0.67619	0.3	0.2	0.4	0.219048	1.2	0.509524	0.204762	19.0909
49.19	6.73359	0.0597875	0	4.9956	1.97826	1	2.81714	1.1619	0.6	2.57619	1.95238	0.4	1.7	0.804762	29.8885
48.69	6.7617	0.628986	0	0	6.91844	3	4	1.05714	0	1.23333	1.75238	0.233333	0	1.69048	24.9184
45.2	6.55385	0.146168	0	0.693147	3.20028	1	4	0.7	0	0.747619	0	0	1.7	0.4	36.4415
40.87	6.13379	0.00187706	0	2.07944	3.58183	2.71429	0	0.347619	0.6	0.5	1.2	0.4	0.6	0.4	39.7449
36.88	6.80461	0.901268	0	0	9.0986	2.42857	4	2.44286	0.5	0.652381	1.4	1.44286	0.257143	1.1	45.4261
41.48	6.50394	0.415418	0	2.31677	7.32995	2.95238	3.88571	1.6	0	0.0571429	0.4	0.490476	1.1	1.45714	48.8563
40.72	6.19685	0.0872883	0	4.66344	3.38859	1	0	0	2.41905	0	2.15238	0.919048	0.909524	0.17619	54.3994
59.48	6.38678	0.00287743	0	1.09861	4.39637	2.09524	3	1.1	1.12857	0.8	2	1.17619	0.514286	1.65714	39.3251
57.1	6.41515	0.664873	0	0	3.2514	2.19048	4.52	0.995238	1.41905	2.21429	0.4	0	0	1.23333	42.5153
47.65	6.67969	0.113733	0.833333	1.3375	5.06593	1.85714	1.85714	0.7	2.9	1.49048	1.25714	0.271429	1.1	1.15714	48.8903
39.02	5.76237	0.0156238	0	0	4.2683	0.238095	2.78857	0	0.661905	0	0.4	0	0	0.147619	66.66
47.24	6.66669	0.546352	0	0	9.87107	1	2.08571	1.86667	0	0.385714	1.3	0.42381	1.7	0	72.0312
58.54	6.59445	0	0	0.693147	3.16096	0.619048	5.2	0.57619	0	0.0238095	1.46667	0.771429	0.0238095	1.21905	56.8083
39.75	6.15624	0.201969	0.931035	1.96611	6.67919	3.7619	1	1.3	0	0.338095	2.5	0	1.1	0.8	58.5907
[truncated: 25,848 more rows]
