# Supplementary material for: Nucleosome positioning stability is a modulator of germline mutation rate variation across the human genome
Source: Nat Commun. 2020 Mar 13;11:1363. doi: 10.1038/s41467-020-15185-0 (PMC7070026; doi:10.1038/s41467-020-15185-0)
Supplement: Supplementary file 7 — Source Data [file 41467_2020_15185_MOESM7_ESM.zip › Supp_Fig.3.txt]

###A/T>C/G###
#variable	adjusted_p
d_mean	0.123518811968116
d_var	3.10899563171645e-20
occupancy	0.0027493312107775
us5	0.0954525704538685
us4	3.10899563171645e-20
us3	9.90020021700298e-49
us2	4.48630519649572e-20
us1	4.60315717039297e-163
ds1	3.64588062424197e-18
ds2	8.20341600997107e-20
ds3	5.93477171383933e-33
ds4	3.12410868292585e-13
ds5	0.482556399643065
DNA_methylation	0.0261307513103739
open_chromatin	0.937477923135749
expression_level	0.287859675906186
recombination_rate	0.793639104212606
replication_timing	6.78740722116517e-09
H3K4me1	0.00286060303803475
H3K4me2	0.334972414236048
H3K4me3	0.328106738626032
H3K9ac	0.937477923135749
H3K9me3	0.00335192664642073
H3K27ac	0.205150771795117
H3K27me3	0.937477923135749
H3K36me3	0.157579832186359
###A/T>G/C###
#variable	adjusted_p
d_mean	7.64568948744649e-05
d_var	8.94908887179041e-36
occupancy	0.82737668470828
us5	6.33191545293579e-15
us4	3.70308666861446e-06
us3	2.44575332400584e-51
us2	0
us1	0
ds1	0
ds2	1.05110706311992e-121
ds3	3.67440463762208e-185
ds4	4.77738930797834e-31
ds5	1.52013042500645e-11
DNA_methylation	0.514879624027173
open_chromatin	0.0524468996899376
expression_level	4.49021503759584e-32
recombination_rate	0.000142943790007963
replication_timing	1.56206309098596e-08
H3K4me1	0.24787567604443
H3K4me2	0.82737668470828
H3K4me3	0.35679619616349
H3K9ac	0.643803321232852
H3K9me3	2.55680736499945e-05
H3K27ac	0.300836323518731
H3K27me3	0.35679619616349
H3K36me3	0.0841761652891392
###A/T>T/A###
#variable	adjusted_p
d_mean	0.00274509837554769
d_var	5.10998482821153e-15
occupancy	0.0116558763703323
us5	1.18143336511445e-05
us4	6.7579807477384e-21
us3	3.08770241575279e-06
us2	4.31588910891781e-34
us1	2.05187797811703e-84
ds1	5.60424176177989e-238
ds2	1.20966069844888e-14
ds3	6.91027976967351e-20
ds4	0.00703010072564254
ds5	8.4138982458658e-12
DNA_methylation	0.0697713737331135
open_chromatin	0.416685991672416
expression_level	0.0147570493951203
recombination_rate	0.41161133599567
replication_timing	2.5191016180478e-11
H3K4me1	0.052297904806218
H3K4me2	0.864664871618568
H3K4me3	0.138627318527005
H3K9ac	0.885007653202475
H3K9me3	0.000925124161527003
H3K27ac	0.212327018304339
H3K27me3	0.394700152362126
H3K36me3	0.553600596858277
###C/G>A/T(CpG)###
#variable	adjusted_p
d_mean	0.828643533886549
d_var	0.0189323232110711
occupancy	0.672775991453872
us5	4.93329322911741e-06
us4	1.79608011310115e-08
us3	0.000159893821341775
us2	5.25948383479902e-06
us1	8.94234859738356e-41
ds1	1
ds2	0.0816373053154608
ds3	0.540147910605946
ds4	0.259720886625322
ds5	0.540147910605946
DNA_methylation	0.046284553769772
open_chromatin	0.868316770077869
expression_level	0.47736512668442
recombination_rate	0.0608099557156381
replication_timing	1.62614785176453e-09
H3K4me1	0.489638446199611
H3K4me2	0.297915203313224
H3K4me3	0.595044449096748
H3K9ac	0.176868049820868
H3K9me3	0.868316770077869
H3K27ac	0.516665390439402
H3K27me3	0.525146454699538
H3K36me3	0.595044449096748
###C/G>G/C(CpG)###
#variable	adjusted_p
d_mean	0.0849255127481287
d_var	3.51100075697e-06
occupancy	0.913283090645863
us5	0.00839476693542448
us4	6.21875123901955e-05
us3	0.00401754839751627
us2	1.64074369940434e-05
us1	0.0155189208423882
ds1	1
ds2	4.75229670437706e-08
ds3	1.34546554300231e-05
ds4	0.500541793261793
ds5	0.463092987288186
DNA_methylation	3.86217211308869e-05
open_chromatin	0.00170672980592247
expression_level	0.126258626496961
recombination_rate	0.88729579936457
replication_timing	3.51100075697e-06
H3K4me1	0.0148433782279983
H3K4me2	0.126258626496961
H3K4me3	0.913283090645863
H3K9ac	0.222763038227221
H3K9me3	0.0182558014369028
H3K27ac	0.392662650152905
H3K27me3	0.0437472083660334
H3K36me3	0.913283090645863
###C/G>T/A(CpG)###
#variable	adjusted_p
d_mean	0.332939387623865
d_var	0.0928349832254486
occupancy	0.00408086483357264
us5	0.00473758727072304
us4	0.000130190019173825
us3	0.933347450553931
us2	5.62199470640159e-15
us1	8.01642098042117e-77
ds1	1
ds2	7.67125156764826e-35
ds3	0.0053460243463328
ds4	2.76024092194361e-05
ds5	0.00740810168296745
DNA_methylation	1.21750134378585e-94
open_chromatin	0.354930698356235
expression_level	0.00108396900453173
recombination_rate	4.93556691114566e-08
replication_timing	2.15022885172247e-42
H3K4me1	0.983020818024456
H3K4me2	6.68617058764971e-45
H3K4me3	1.23024852682187e-05
H3K9ac	0.933347450553931
H3K9me3	3.26917371853181e-06
H3K27ac	0.0397676297313525
H3K27me3	3.37938588077432e-10
H3K36me3	0.00389352709825741
###C/G>A/T(nonCpG)###
#variable	adjusted_p
d_mean	0.173506121479549
d_var	1.46339502028189e-10
occupancy	0.863339018062006
us5	1.11810523257723e-26
us4	6.60825120288148e-70
us3	5.75286118102006e-40
us2	2.42142136343322e-95
us1	3.98333030120133e-161
ds1	2.02517145832841e-193
ds2	1.04129291081055e-53
ds3	8.83468720253476e-29
ds4	1.06306256116227e-31
ds5	9.65379231286132e-08
DNA_methylation	0.000656216510864686
open_chromatin	0.657840147967776
expression_level	1.80134334448308e-20
recombination_rate	0.741234968087017
replication_timing	1.11090048282471e-43
H3K4me1	0.117774813281502
H3K4me2	0.288746087290762
H3K4me3	0.741234968087017
H3K9ac	0.657840147967776
H3K9me3	1.92605281769572e-05
H3K27ac	0.863339018062006
H3K27me3	0.863339018062006
H3K36me3	0.955659229096862
###C/G>G/C(nonCpG)###
#variable	adjusted_p
d_mean	0.288797024275451
d_var	5.7150757826863e-09
occupancy	0.14766341394666
us5	8.26514581202158e-08
us4	2.16882801957251e-16
us3	2.40408551292411e-44
us2	2.52973332994218e-177
us1	4.30247507938394e-39
ds1	3.86718919171483e-159
ds2	3.48418273605732e-54
ds3	1.72291881087231e-60
ds4	1.35712083913001e-07
ds5	1.80914418869209e-15
DNA_methylation	0.0713111132818641
open_chromatin	0.31073933857454
expression_level	1.92967914206012e-06
recombination_rate	0.00219008163812753
replication_timing	9.82181963762345e-18
H3K4me1	0.0342708298508172
H3K4me2	0.705147694587513
H3K4me3	0.14766341394666
H3K9ac	0.715002509102615
H3K9me3	0.31073933857454
H3K27ac	0.177911286325581
H3K27me3	0.288797024275451
H3K36me3	0.383209320720976
###C/G>T/A(nonCpG)###
#variable	adjusted_p
d_mean	0.0137664574561372
d_var	7.50187998570001e-14
occupancy	0.156907406360987
us5	2.7343410133647e-05
us4	2.92795656316267e-07
us3	0.0137367772343469
us2	6.97963605691753e-63
us1	0
ds1	2.82045256258982e-58
ds2	5.93621054218753e-212
ds3	6.36010872769762e-42
ds4	0.00298484323110708
ds5	0.0222769776587951
DNA_methylation	0.0109029370860114
open_chromatin	0.00184918866637146
expression_level	0.545946947737683
recombination_rate	1.5324980684615e-06
replication_timing	1.04857131353314e-42
H3K4me1	6.26936245660762e-08
H3K4me2	0.454971640267628
H3K4me3	0.167826300494191
H3K9ac	0.817393212276425
H3K9me3	0.134534173618135
H3K27ac	0.0864261686644333
H3K27me3	0.622598784404759
H3K36me3	0.167826300494191
