# Supplementary material for: Nucleosome positioning stability is a modulator of germline mutation rate variation across the human genome
Source: Nat Commun. 2020 Mar 13;11:1363. doi: 10.1038/s41467-020-15185-0 (PMC7070026; doi:10.1038/s41467-020-15185-0)
Supplement: Supplementary file 7 — Source Data [file 41467_2020_15185_MOESM7_ESM.zip › Supp_Fig.4a.txt]

###A/T sites###
#variable	adjusted_p
d_mean	3.05230698225418e-05
d_var	9.58314794649958e-68
occupancy	0.0154944389906396
us5	2.9930192073158e-48
us4	2.22111915945247e-93
us3	4.45076615688141e-154
us2	0
us1	0
ds1	0
ds2	0
ds3	1.16655648817922e-156
ds4	3.45265189019929e-117
ds5	1.58920336388288e-53
DNA_methylation	0.0154944389906396
open_chromatin	0.0727945410309384
expression_level	2.32311018026797e-20
recombination_rate	0.000605284906693179
replication_timing	1.33874153857408e-24
H3K4me1	0.00165871628353583
H3K4me2	0.711638992714526
H3K4me3	0.711638992714526
H3K9ac	0.711638992714526
H3K9me3	4.7879606098264e-12
H3K27ac	0.764249525518944
H3K27me3	0.553976354254844
H3K36me3	0.711638992714526
###C/G sites (CpG)###
#variable	adjusted_p
d_mean	0.407919816145453
d_var	0.00193811188071864
occupancy	0.0656850161399971
us5	0.119108880975585
us4	0.165330484317309
us3	0.00140593452255694
us2	2.59746751095093e-10
us1	6.18430089637435e-57
ds1	1
ds2	2.53307270019486e-24
ds3	0.00513918802380296
ds4	0.000172655640616153
ds5	0.0987242249501318
DNA_methylation	2.3977003144309e-75
open_chromatin	0.366062968215299
expression_level	0.0135929902820878
recombination_rate	1.49316498187119e-08
replication_timing	6.89598413844361e-45
H3K4me1	0.385583348459681
H3K4me2	7.08332592064776e-37
H3K4me3	0.000559528505134192
H3K9ac	0.616597087671824
H3K9me3	6.96573089941416e-06
H3K27ac	0.14259515863919
H3K27me3	5.57191558733362e-08
H3K36me3	0.0135929902820878
###C/G sites (nonCpG)###
#variable	adjusted_p
d_mean	0.0259393479180933
d_var	1.30825923538885e-29
occupancy	0.942157338336586
us5	2.72665328795542e-26
us4	5.24091302456807e-53
us3	8.18711810188331e-96
us2	5.90727961374286e-247
us1	0
ds1	1.55068959891201e-315
ds2	9.79572474266443e-230
ds3	1.10360324913416e-79
ds4	1.18217061807155e-38
ds5	3.4839085563455e-11
DNA_methylation	0.23240582213823
open_chromatin	0.00557049277820063
expression_level	0.396964701883663
recombination_rate	1.10774244654488e-07
replication_timing	4.55942986795951e-91
H3K4me1	4.49828387687602e-10
H3K4me2	0.44584509388135
H3K4me3	0.0567810882597943
H3K9ac	0.765633773222344
H3K9me3	1.11776350220192e-07
H3K27ac	0.0349113235697213
H3K27me3	0.396964701883663
H3K36me3	0.313294856359333
