# Supplementary material for: Nucleosome positioning stability is a modulator of germline mutation rate variation across the human genome
Source: Nat Commun. 2020 Mar 13;11:1363. doi: 10.1038/s41467-020-15185-0 (PMC7070026; doi:10.1038/s41467-020-15185-0)
Supplement: Supplementary file 7 — Source Data [file 41467_2020_15185_MOESM7_ESM.zip › Supp_Fig.4b.txt]

###A/T sites###
#variable	adjusted_p
d_mean	0.000249327098972518
d_var	2.57023020592852e-69
occupancy	0.00710738591732356
us5	3.42552657328553e-13
us4	0.00612917867336463
us3	7.11254232529475e-09
us2	5.67042703143308e-69
us1	1.84869601618379e-65
ds1	3.9945115929644e-165
ds2	3.80108935078373e-05
ds3	2.36308617935603e-20
ds4	4.49431423582721e-36
ds5	0.000278666402850044
A2C_7mer	1.47039361585951e-81
A2G_7mer	0
A2T_7mer	6.11309018758863e-301
DNA_methylation	0.0479317778319134
open_chromatin	0.0555846163328802
expression_level	8.19069204819867e-20
recombination_rate	0.000243797096858521
replication_timing	4.45402272810677e-22
H3K4me1	0.00398305376870612
H3K4me2	0.586307945144035
H3K4me3	0.660764440121777
H3K9ac	0.731316147384739
H3K9me3	5.18252956864013e-12
H3K27ac	0.731316147384739
H3K27me3	0.692811941227967
H3K36me3	0.53007918618547
###C/G sites (CpG)###
#variable	adjusted_p
d_mean	0.22250506397073
d_var	0.0109709496460419
occupancy	0.0153165260925069
us5	0.0439029935331075
us4	0.00330047532096829
us3	0.0950156343168451
us2	0.217347035384006
us1	1.52879198453432e-10
ds1	1
ds2	2.10851025644011e-13
ds3	0.898318746000861
ds4	0.000100306162582952
ds5	0.00606776850724279
C2A_7mer	0.136929453461739
C2G_7mer	0.0191801435344258
C2T_7mer	4.48067641451069e-17
DNA_methylation	1.299515024242e-72
open_chromatin	0.31507196223698
expression_level	0.00391611263067994
recombination_rate	3.03893904003956e-08
replication_timing	6.34486036965688e-47
H3K4me1	0.518674307358784
H3K4me2	8.53576062881159e-36
H3K4me3	0.000402456098360092
H3K9ac	0.518674307358784
H3K9me3	1.47867533345125e-05
H3K27ac	0.126796330440379
H3K27me3	4.49162649143227e-08
H3K36me3	0.0109709496460419
###C/G sites (nonCpG)###
#variable	adjusted_p
d_mean	0.0152315305340608
d_var	3.52936252675158e-29
occupancy	0.932444377068479
us5	3.46934353428191e-24
us4	1.93658883213137e-14
us3	0.0262270630920255
us2	1.78901158942155e-10
us1	7.25031045638294e-28
ds1	0.305478105891241
ds2	0.000781915950534104
ds3	0.0205744953946732
ds4	6.41343509339512e-13
ds5	0.000177144464191366
C2A_7mer	2.03968161294452e-140
C2G_7mer	1.20167109505637e-112
C2T_7mer	3.50473421319388e-211
DNA_methylation	0.0593558766780268
open_chromatin	0.00494411639246414
expression_level	0.407882363036932
recombination_rate	1.62160957260416e-07
replication_timing	4.8385624798814e-88
H3K4me1	7.7854979271516e-10
H3K4me2	0.430389384117032
H3K4me3	0.0522039586474669
H3K9ac	0.776776905814483
H3K9me3	2.10016601476048e-07
H3K27ac	0.0332876261731963
H3K27me3	0.356548459433344
H3K36me3	0.344726965270546
