# Supplementary material for: Nucleosome positioning stability is a modulator of germline mutation rate variation across the human genome
Source: Nat Commun. 2020 Mar 13;11:1363. doi: 10.1038/s41467-020-15185-0 (PMC7070026; doi:10.1038/s41467-020-15185-0)
Supplement: Supplementary file 7 — Source Data [file 41467_2020_15185_MOESM7_ESM.zip › Supp_Fig.4c.txt]

###A/T sites###
#variable	adjusted_p
d_mean	0.0001000353533482
d_var	7.89275755414122e-60
occupancy	0.0359402952227669
us5	7.01138405838991e-13
us4	0.00690905891883307
us3	7.05104830623686e-51
us2	0
us1	0
ds1	0
ds2	4.06753487253297e-43
ds3	8.56700198704256e-48
ds4	2.30626139001793e-33
ds5	0.00141055394417902
DNA_methylation	0.80115554677142
open_chromatin	0.0624609866428497
expression_level	2.27112538608193e-18
recombination_rate	0.000630149984467513
replication_timing	2.9340460377776e-23
TE_status	0.0459967804119758
H3K4me1	0.00349114368545332
H3K4me2	0.650163215604134
H3K4me3	0.732231179292409
H3K9ac	0.745580978887916
H3K9me3	4.54735977985292e-11
H3K27ac	0.745580978887916
H3K27me3	0.650163215604134
H3K36me3	0.727489271811976
###C/G sites (CpG)###
#variable	adjusted_p
d_mean	0.706060684377502
d_var	0.000788045523392708
occupancy	0.165944401220267
us5	0.119184505867771
us4	0.0232183723833747
us3	0.588605219312396
us2	1.84066828039951e-09
us1	6.81063981127361e-67
ds1	1
ds2	9.29157482617481e-36
ds3	0.137352667595195
ds4	4.69554226788051e-05
ds5	0.0318406446557372
DNA_methylation	5.78047491841066e-83
open_chromatin	0.37508813324649
expression_level	0.0520469939695266
recombination_rate	1.28787244142164e-08
replication_timing	8.1889135248735e-40
TE_status	6.70121398150848e-31
H3K4me1	0.473506006047709
H3K4me2	5.81076675137094e-38
H3K4me3	0.00015317412229514
H3K9ac	0.588605219312396
H3K9me3	3.61842991917901e-06
H3K27ac	0.14652414025852
H3K27me3	7.83466409552027e-08
H3K36me3	0.0121157823523532
###C/G sites (nonCpG)###
#variable	adjusted_p
d_mean	0.0016844239559997
d_var	1.45229969379762e-30
occupancy	0.394265242376142
us5	4.5644993392601e-24
us4	5.79903234972427e-14
us3	1.81488971918326e-35
us2	2.95719509737837e-89
us1	0
ds1	1.24860398974259e-139
ds2	1.92439199348347e-79
ds3	5.20923440766149e-30
ds4	3.35707824558893e-14
ds5	9.50354946012566e-06
DNA_methylation	0.000215137729708024
open_chromatin	0.00235647845608764
expression_level	0.4559897045545
recombination_rate	1.07942061984046e-07
replication_timing	4.62489855518365e-82
TE_status	8.33890131137388e-08
H3K4me1	6.44020719839532e-10
H3K4me2	0.330327584659402
H3K4me3	0.05205395891853
H3K9ac	0.848153667607113
H3K9me3	1.38164235195972e-07
H3K27ac	0.0451528787707371
H3K27me3	0.330327584659402
H3K36me3	0.217058055096394
