# Supplementary material for: Nucleosome positioning stability is a modulator of germline mutation rate variation across the human genome
Source: Nat Commun. 2020 Mar 13;11:1363. doi: 10.1038/s41467-020-15185-0 (PMC7070026; doi:10.1038/s41467-020-15185-0)
Supplement: Supplementary file 7 — Source Data [file 41467_2020_15185_MOESM7_ESM.zip › Supp_Fig.4d.txt]

###A/T sites in Alu###
#variable	adjusted_p
d_mean	5.84666262430392e-05
d_var	1.76147121553493e-09
occupancy	0.472425426008179
us5	0.190584890698545
us4	0.0115643393013127
us3	1.49041215022807e-09
us2	8.88068667805214e-08
us1	3.68005000572327e-65
ds1	2.73646509829592e-92
ds2	1.36309388257487e-11
ds3	1.74713537757973e-13
ds4	2.11147916039078e-06
ds5	3.92666455704945e-05
DNA_methylation	0.441048365720969
open_chromatin	0.0310916701229883
expression_level	1.83284005026497e-09
recombination_rate	3.63553149834709e-07
replication_timing	0.996211809708882
H3K4me1	0.339519211696649
H3K4me2	0.996211809708882
H3K4me3	0.996211809708882
H3K9ac	0.996211809708882
H3K9me3	0.921600324131593
H3K27ac	0.145808646759428
H3K27me3	0.103935944375872
H3K36me3	0.00724213933623974
###A/T sites in L1###
#variable	adjusted_p
d_mean	0.826917009345173
d_var	6.37481872212424e-12
occupancy	0.389321802666236
us5	4.20287926493572e-05
us4	0.555043976854475
us3	6.94495227057207e-11
us2	4.32776702678259e-143
us1	2.1034320441853e-57
ds1	0
ds2	4.07834462751472e-10
ds3	0.00260514600152558
ds4	0.00339474377876938
ds5	0.190154963721249
DNA_methylation	0.547979621145278
open_chromatin	0.135509655160025
expression_level	0.134471738202893
recombination_rate	0.547979621145278
replication_timing	1.07046289637299e-06
H3K4me1	0.113575170470086
H3K4me2	0.101027119295869
H3K4me3	0.315929058716826
H3K9ac	0.555043976854475
H3K9me3	3.98989687834543e-06
H3K27ac	0.583107634442812
H3K27me3	0.999534584392574
H3K36me3	0.37632868391272
###A/T sites in nonRepeat###
#variable	adjusted_p
d_mean	0.0582559620880259
d_var	2.54138479168112e-31
occupancy	0.103618722049668
us5	6.40216306338296e-07
us4	0.0379584968875382
us3	4.67744414902629e-25
us2	0
us1	5.14737037653736e-163
ds1	0
ds2	8.92925116963804e-26
ds3	5.88027206711646e-21
ds4	4.06919580105961e-10
ds5	0.367628262308709
DNA_methylation	0.445356378851497
open_chromatin	0.0203755224990004
expression_level	7.23189471256874e-12
recombination_rate	0.00286606279323928
replication_timing	4.2561258750331e-08
H3K4me1	0.00288659804151965
H3K4me2	0.692655008114281
H3K4me3	0.505049701747614
H3K9ac	0.595839226564738
H3K9me3	0.000954350234069626
H3K27ac	0.806092888514085
H3K27me3	0.714285271478026
H3K36me3	0.595839226564738
###A/T sites in otherRepeat###
#variable	adjusted_p
d_mean	0.505167246143311
d_var	2.55951326301444e-15
occupancy	0.000141057808054193
us5	0.000887670560119541
us4	0.00829199263144141
us3	3.36358822503675e-10
us2	1.62629589069612e-175
us1	8.45439171494581e-51
ds1	0
ds2	1.19405523744441e-09
ds3	1.58789323515172e-17
ds4	1.58789323515172e-17
ds5	0.109788994769971
DNA_methylation	0.174113532892543
open_chromatin	0.0526410946418868
expression_level	0.0212596124665465
recombination_rate	0.99381288276048
replication_timing	5.59047826854826e-12
H3K4me1	0.616058244370547
H3K4me2	0.944986406018197
H3K4me3	0.397742969977016
H3K9ac	0.261804998756625
H3K9me3	1.4034293957072e-15
H3K27ac	0.493594675923548
H3K27me3	0.0898094572920162
H3K36me3	0.455760343354141
###C/G sites (CpG) in Alu###
#variable	adjusted_p
d_mean	0.655731686670242
d_var	0.655731686670242
occupancy	0.127620136885244
us5	0.875314375157761
us4	0.127620136885244
us3	0.0235384911034787
us2	0.74167762361169
us1	5.0980333828211e-07
ds1	1
ds2	9.61707024337402e-05
ds3	0.689808542129531
ds4	0.0379648110029938
ds5	0.689808542129531
DNA_methylation	3.1141218657774e-33
open_chromatin	0.0316772196388078
expression_level	0.68725594999012
recombination_rate	1.74654842693271e-06
replication_timing	2.43987627284512e-05
H3K4me1	0.314663519070553
H3K4me2	1.1961879158025e-05
H3K4me3	0.256019458180435
H3K9ac	0.665715630505545
H3K9me3	1.17658077545572e-06
H3K27ac	0.419839352449964
H3K27me3	0.0217096164261171
H3K36me3	0.225878557249317
###C/G sites (CpG) in L1###
#variable	adjusted_p
d_mean	0.537606826820914
d_var	0.0128650705049774
occupancy	0.588307924011108
us5	0.193650477317062
us4	0.0224924351480356
us3	0.537606826820914
us2	0.00779755601224787
us1	4.74392288406355e-05
ds1	1
ds2	6.78934720686039e-08
ds3	0.0872891175274139
ds4	0.196823119403477
ds5	0.602115252547154
DNA_methylation	0.0315062173691828
open_chromatin	0.275392435458797
expression_level	0.0250004855370347
recombination_rate	0.895942533189798
replication_timing	0.0120290518018394
H3K4me1	0.537606826820914
H3K4me2	0.462849712592296
H3K4me3	0.571901999048342
H3K9ac	0.137368221804116
H3K9me3	0.0115190896797013
H3K27ac	0.124887162898411
H3K27me3	0.921029074754599
H3K36me3	0.537606826820914
###C/G sites (CpG) in nonRepeat###
#variable	adjusted_p
d_mean	0.1902924397628
d_var	0.00107183471167871
occupancy	0.422959247941817
us5	0.1902924397628
us4	0.402235238849728
us3	0.381550874446724
us2	1.6498291128613e-06
us1	3.36728369015112e-41
ds1	1
ds2	2.04040006624573e-12
ds3	0.285962517981971
ds4	0.035829365731373
ds5	0.035829365731373
DNA_methylation	6.09184339334123e-44
open_chromatin	0.422959247941817
expression_level	0.609000119849001
recombination_rate	5.52396426312705e-05
replication_timing	1.53518108303323e-17
H3K4me1	0.711207334280246
H3K4me2	1.68347578102744e-28
H3K4me3	0.000294233263426139
H3K9ac	0.657469260543222
H3K9me3	0.0593861466063691
H3K27ac	0.285962517981971
H3K27me3	8.00626496269146e-07
H3K36me3	0.712788284587454
###C/G sites (CpG) in otherRepeat###
#variable	adjusted_p
d_mean	0.953147810394661
d_var	0.00751849399047761
occupancy	0.872852748167092
us5	0.164134211484517
us4	0.601855230415712
us3	0.601855230415712
us2	0.164134211484517
us1	6.47858613472547e-14
ds1	1
ds2	7.42808368931991e-12
ds3	0.197278387104113
ds4	0.0371257623024582
ds5	0.493635019922518
DNA_methylation	2.17925282596452e-13
open_chromatin	0.601855230415712
expression_level	0.046990509710696
recombination_rate	0.164134211484517
replication_timing	2.05511513465116e-11
H3K4me1	0.0371257623024582
H3K4me2	0.0403119519916584
H3K4me3	0.1071037566778
H3K9ac	0.601855230415712
H3K9me3	9.1611002650919e-05
H3K27ac	0.601855230415712
H3K27me3	0.0704439405610123
H3K36me3	0.0924617555575562
###C/G sites (non-CpG) in Alu###
#variable	adjusted_p
d_mean	0.719189548311246
d_var	0.00189714391085412
occupancy	0.422726860684737
us5	1.25388636975864e-10
us4	0.000445858632138185
us3	9.39060158898037e-05
us2	1.19724686089628e-15
us1	6.66327897492421e-29
ds1	6.65526306363342e-09
ds2	5.08335280906303e-07
ds3	2.87770990940052e-08
ds4	1.17412573436668e-06
ds5	2.33227998945979e-16
DNA_methylation	0.245305872931083
open_chromatin	0.150093370911846
expression_level	0.11457433804234
recombination_rate	0.000537458180988719
replication_timing	1.01557063657046e-08
H3K4me1	0.840528400848716
H3K4me2	0.0664862818675902
H3K4me3	0.487604601729908
H3K9ac	0.807412147297893
H3K9me3	0.0206850963682948
H3K27ac	0.689211488062758
H3K27me3	0.793454892952015
H3K36me3	0.418324754594733
###C/G sites (non-CpG) in L1###
#variable	adjusted_p
d_mean	0.320757211663844
d_var	1.45928200214513e-05
occupancy	0.0387815749715212
us5	0.00354297418275995
us4	0.00048200703270065
us3	3.79811641862766e-07
us2	2.03470061969956e-10
us1	1.71915183906424e-68
ds1	2.47661525760016e-24
ds2	8.31733377447437e-08
ds3	5.44000925585436e-05
ds4	0.294665555259577
ds5	0.00054638874566665
DNA_methylation	0.502124136224661
open_chromatin	0.0751488655757925
expression_level	0.502124136224661
recombination_rate	0.446119739214326
replication_timing	7.01428297674992e-17
H3K4me1	0.338317182601394
H3K4me2	0.703758757838419
H3K4me3	0.0210102088425486
H3K9ac	0.85777865342962
H3K9me3	1.69930860140114e-06
H3K27ac	0.320757211663844
H3K27me3	0.163506687709262
H3K36me3	0.573092777026304
###C/G sites (non-CpG) in nonRepeat###
#variable	adjusted_p
d_mean	0.00012968858846213
d_var	9.07789688635255e-19
occupancy	0.340889602245364
us5	1.47434791201111e-10
us4	1.5069819801419e-11
us3	4.69465302132516e-25
us2	3.29296595940098e-44
us1	3.37564601083037e-181
ds1	5.7655084060969e-74
ds2	1.14027266921839e-52
ds3	4.41145770960033e-22
ds4	0.000127470409435514
ds5	0.0137527794508847
DNA_methylation	0.0161742914726912
open_chromatin	0.000607029880218608
expression_level	0.526226592187683
recombination_rate	0.000127470409435514
replication_timing	3.4074559019194e-37
H3K4me1	4.57699607929786e-09
H3K4me2	0.473984925113269
H3K4me3	0.340889602245364
H3K9ac	0.34184385540418
H3K9me3	0.0345640328885611
H3K27ac	0.0022165237194229
H3K27me3	0.0878392527080472
H3K36me3	0.473984925113269
###C/G sites (non-CpG) in otherRepeat###
#variable	adjusted_p
d_mean	0.0703290999106723
d_var	3.19719457523118e-15
occupancy	0.125475617764693
us5	3.97688905993125e-05
us4	0.565694580716798
us3	8.76187329533257e-09
us2	1.71225637225762e-17
us1	1.74414054460288e-76
ds1	7.49731294770996e-48
ds2	1.40193378966386e-15
ds3	6.42313698639943e-13
ds4	0.000354023826045787
ds5	0.0334445055214836
DNA_methylation	0.209803572692516
open_chromatin	0.0237159467666651
expression_level	0.00843066934085333
recombination_rate	0.0795004187718001
replication_timing	3.75045264972941e-25
H3K4me1	0.00829815727638294
H3K4me2	0.880768097095329
H3K4me3	0.438542060871783
H3K9ac	0.159519412325643
H3K9me3	7.66164537596533e-15
H3K27ac	0.179256121901875
H3K27me3	0.868581029784232
H3K36me3	0.692087850134541
