# Supplementary material for: Nucleosome positioning stability is a modulator of germline mutation rate variation across the human genome
Source: Nat Commun. 2020 Mar 13;11:1363. doi: 10.1038/s41467-020-15185-0 (PMC7070026; doi:10.1038/s41467-020-15185-0)
Supplement: Supplementary file 7 — Source Data [file 41467_2020_15185_MOESM7_ESM.zip › Supp_Fig.5a.txt]

###A/T sites###
#bin	bMMRD&POLE_POLD_intact	bMMRD&POLE_mutated	bMMRD&POLD_mutated	POLE_relative_escape	POLD_relative_escape
-800_-790	4.252318399427355e-06	0.00019702408584013593	0.0004968125329997496	1.04664	1.01663
-790_-780	7.087197332378926e-06	0.00021651387850417825	0.0004798032594020414	1.58737	1.75445
-780_-770	3.897958532808408e-06	0.00021155284037151293	0.0004744878614027573	0.893528	0.975759
-770_-760	4.252318399427355e-06	0.00022643595476950888	0.000514176166464077	0.910689	0.982301
-760_-750	4.961038132665247e-06	0.0001995046049064686	0.0005216177236630746	1.20589	1.12967
-750_-740	4.961038132665247e-06	0.0002002133246397065	0.0004936232942001794	1.20163	1.19373
-740_-730	6.378477599141033e-06	0.00021438771930446454	0.0004968125329997496	1.4428	1.52495
-730_-720	4.6066782660463005e-06	0.00020446564303913388	0.0005074433289983175	1.09259	1.07828
-720_-710	4.252318399427355e-06	0.0002073005219720855	0.0005219720835296935	0.994753	0.967629
-710_-700	6.73283746575998e-06	0.00020694616210546656	0.0005028366507322713	1.57772	1.59038
-700_-690	3.897958532808408e-06	0.0001885194490412811	0.0005173654052636476	1.0027	0.894892
-690_-680	6.0241177325220865e-06	0.00020694616210546654	0.0005067346092650797	1.41165	1.41203
-680_-670	2.1261591997136773e-06	0.0002044656430391339	0.00048795353633427637	0.504272	0.517545
-670_-660	5.315397999284194e-06	0.00020269384370603916	0.0004893709758007521	1.2717	1.29011
-660_-650	2.8348789329515695e-06	0.00020269384370603916	0.0005074433289983173	0.67824	0.663556
-650_-640	3.1892387995705154e-06	0.00020907232130518028	0.0005244526025960259	0.739742	0.72229
-640_-630	4.252318399427355e-06	0.00021793131797065405	0.0005053171697986039	0.946228	0.999522
-630_-620	3.897958532808408e-06	0.00020765488183870445	0.0005024822908656527	0.910301	0.921397
-620_-610	4.6066782660463005e-06	0.00021190720023813188	0.0004907884152672279	1.05422	1.11487
-610_-600	2.480519066332623e-06	0.00019702408584013593	0.00048015761926866	0.610538	0.613606
-600_-590	4.961038132665247e-06	0.00020340256343927705	0.0005198459243299799	1.18279	1.13352
-590_-580	5.315397999284194e-06	0.0002009220443729444	0.0005311854400617854	1.28292	1.18856
-580_-570	4.961038132665247e-06	0.00020978104103841816	0.00050000177179932	1.14682	1.17851
-570_-560	3.897958532808408e-06	0.0002094266811717992	0.0005109869276645067	0.902599	0.906062
-560_-550	2.8348789329515695e-06	0.0002175769581040351	0.0005081520487315551	0.631846	0.66263
-550_-540	4.961038132665247e-06	0.00021332463970460768	0.0005116956473977446	1.12777	1.15157
-540_-530	3.897958532808408e-06	0.00020340256343927705	0.000514176166464077	0.929331	0.900442
-530_-520	3.1892387995705154e-06	0.0001998589647730875	0.0004992930520660822	0.773843	0.758686
-520_-510	3.897958532808408e-06	0.0002140333594378456	0.0005109869276645069	0.883172	0.906062
-510_-500	5.315397999284194e-06	0.00019844152530661173	0.0005102782079312689	1.29895	1.23726
-500_-490	6.732837465759979e-06	0.0002129702798379887	0.0004964581731331308	1.53309	1.61082
-490_-480	3.5435986661894617e-06	0.00022005747717036774	0.000518782844730123	0.780905	0.811315
-480_-470	3.5435986661894617e-06	0.00019631536610689802	0.00048582737713456293	0.875346	0.866349
-470_-460	4.961038132665247e-06	0.00020942668117179922	0.0005106325677978878	1.14876	1.15397
-460_-450	5.315397999284194e-06	0.00021226156010475085	0.000503899730332128	1.21438	1.25292
-450_-440	6.0241177325220865e-06	0.00021084412063827502	0.00049007969553399	1.38555	1.46001
-440_-430	2.8348789329515695e-06	0.000210844120638275	0.0005244526025960259	0.652023	0.642035
-430_-420	6.0241177325220865e-06	0.00020482000290575285	0.0004992930520660821	1.4263	1.43307
-420_-410	4.252318399427355e-06	0.00020411128317251496	0.0004812206988685169	1.0103	1.04957
-410_-400	4.252318399427355e-06	0.00022218363637008145	0.00048334685806823046	0.928118	1.04495
-400_-390	3.1892387995705154e-06	0.00020411128317251496	0.0005007104915325581	0.757722	0.756538
-390_-380	5.669757865903141e-06	0.00021367899957122665	0.0005244526025960258	1.28674	1.28407
-380_-370	5.315397999284194e-06	0.0001863932898415674	0.0004847642975347063	1.38291	1.30237
-370_-360	4.961038132665247e-06	0.00021934875743712985	0.0005177197651302663	1.0968	1.13817
-360_-350	7.0871973323789275e-06	0.00019383484704056536	0.0004943320139334172	1.7731	1.70289
-350_-340	2.480519066332623e-06	0.00020694616210546656	0.0005031910105988904	0.581266	0.585518
-340_-330	6.73283746575998e-06	0.00021367899957122665	0.0005077976888649364	1.52801	1.57485
-330_-320	4.6066782660463005e-06	0.000225727235036271	0.0005056715296652228	0.989677	1.08206
-320_-310	6.0241177325220865e-06	0.00020340256343927705	0.0004890166159341336	1.43624	1.46319
-310_-300	6.378477599141033e-06	0.00020907232130518025	0.0004879535363342765	1.47948	1.55263
-300_-290	5.669757865903141e-06	0.0002154507989043214	0.0005021279309990334	1.27616	1.34116
-290_-280	3.897958532808408e-06	0.0002175769581040351	0.0004964581731331307	0.868788	0.932578
-280_-270	8.150276932235766e-06	0.00021190720023813188	0.0005163023256637906	1.86516	1.87499
-270_-260	7.4415571989978726e-06	0.00022537287516965202	0.0005212633637964556	1.60122	1.69565
-260_-250	7.087197332378926e-06	0.00020942668117179922	0.000485118657401325	1.64109	1.73523
-250_-240	6.0241177325220865e-06	0.00021048976077165608	0.0005301223604619287	1.38788	1.34973
-240_-230	6.0241177325220865e-06	0.000225727235036271	0.0005053171697986039	1.29419	1.41599
-230_-220	4.6066782660463005e-06	0.00020056768450632545	0.0004925602146003226	1.11382	1.11086
-220_-210	6.73283746575998e-06	0.00019879588517323068	0.0005021279309990334	1.64241	1.59263
-210_-200	8.504636798854711e-06	0.00019525228650704116	0.0004567698680718112	2.11227	2.21151
-200_-190	4.6066782660463005e-06	0.00019348048717394642	0.0004826381383349926	1.15462	1.1337
-190_-180	5.315397999284194e-06	0.0001775342931760936	0.000490434055400609	1.45192	1.28732
-180_-170	2.8348789329515695e-06	0.00018958252864113796	0.0004631483456709517	0.725147	0.727018
-170_-160	6.73283746575998e-06	0.00018745636944142422	0.000490788415267228	1.74176	1.62943
-160_-150	6.0241177325220865e-06	0.0002073005219720855	0.00047767710020232764	1.40923	1.49792
-150_-140	7.087197332378926e-06	0.00019879588517323068	0.0004961038132665118	1.72885	1.69681
-140_-130	7.79591706561682e-06	0.0002087179614385613	0.0005127587269976012	1.81133	1.80586
-130_-120	8.858996665473658e-06	0.00021686823837079717	0.0005046084500653662	1.98097	2.08526
-120_-110	8.504636798854711e-06	0.00022005747717036776	0.0005067346092650798	1.87417	1.99345
-110_-100	1.4883114397995745e-05	0.00022856211396922246	0.0005131130868642204	3.15776	3.44518
-100_-90	1.45287545313768e-05	0.0002608088618315447	0.0005903635377871462	2.70144	2.92307
-90_-80	7.79591706561682e-06	0.00024805190663326337	0.0005503208728592076	1.5241	1.6826
-80_-70	7.4415571989978726e-06	0.0002197031173037488	0.000529413640728691	1.64255	1.66955
-70_-60	7.087197332378926e-06	0.00021048976077165608	0.00047767710020232785	1.6328	1.76226
-60_-50	2.1261591997136773e-06	0.00017966045237580733	0.00042487748007610755	0.573896	0.594378
-50_-40	6.378477599141033e-06	0.00017009273597709564	0.00044543035234000523	1.81853	1.70086
-40_-30	9.567716398711551e-06	0.0001796604523758073	0.00047661402060247094	2.58253	2.38436
-30_-20	6.024117732522086e-06	0.00016690349717752507	0.00044046931420734046	1.75032	1.62446
-20_-10	6.378477599141033e-06	0.00017009273597709564	0.0004206251616766806	1.81853	1.80116
-10_0	5.315397999284194e-06	0.00016017065971176499	0.00042700363927582115	1.60932	1.47855
0_10	3.1892387995705154e-06	0.00016619477744428719	0.00046066782660461917	0.930592	0.822299
10_20	4.252318399427355e-06	0.00017505377410976096	0.00041779028274372906	1.178	1.20892
20_30	8.504636798854711e-06	0.00018355841090861576	0.00044401291287352957	2.24684	2.27505
30_40	2.8348789329515695e-06	0.00017611685370961782	0.00047661402060247094	0.780591	0.706477
40_50	3.5435986661894617e-06	0.0001835584109086158	0.0004734247818029004	0.936181	0.889046
50_60	4.961038132665247e-06	0.00017717993330947467	0.00044436727274014875	1.35784	1.32605
60_70	2.480519066332623e-06	0.00019064560824099482	0.0004943320139334172	0.630965	0.596011
70_80	4.6066782660463005e-06	0.00022218363637008148	0.0005230351631295502	1.00546	1.04613
80_90	6.0241177325220865e-06	0.0002487606263665012	0.0005177197651302664	1.17436	1.38207
90_100	1.45287545313768e-05	0.0002455713875669309	0.0005804414615218164	2.86906	2.97304
100_110	1.523747426461469e-05	0.0002437995882338363	0.0005333115992614989	3.03089	3.39361
110_120	1.0985155865187338e-05	0.000245217027700312	0.0005251613223292638	2.17243	2.48453
120_130	1.0630795998568391e-05	0.00021934875743712985	0.0004886622560675145	2.35028	2.58397
130_140	9.567716398711551e-06	0.00019596100624027908	0.0004922058547337039	2.36771	2.30883
140_150	8.858996665473658e-06	0.00019241740757408956	0.00047236170220304395	2.2327	2.22762
150_160	5.669757865903141e-06	0.00019454356677380328	0.0004854730172679441	1.41331	1.38717
160_170	4.961038132665247e-06	0.00018816508917466216	0.0004815750587351358	1.27857	1.2236
170_180	4.961038132665247e-06	0.00018816508917466213	0.00046704630420375977	1.27857	1.26166
180_190	3.1892387995705154e-06	0.0001899368885077569	0.00048299249820161143	0.814268	0.784291
190_200	3.5435986661894617e-06	0.0001995046049064686	0.00046456578513742747	0.861353	0.905999
200_210	3.5435986661894617e-06	0.00019915024503984965	0.0004936232942001792	0.862886	0.852667
210_220	6.73283746575998e-06	0.00020836360157194236	0.0004840555778014683	1.56699	1.65209
220_230	6.378477599141033e-06	0.00020623744237222868	0.00048724481660103865	1.49982	1.55489
230_240	5.669757865903141e-06	0.00022643595476950885	0.0004992930520660822	1.21425	1.34878
240_250	4.961038132665247e-06	0.00021013540090503713	0.000514176166464077	1.14489	1.14602
250_260	6.0241177325220865e-06	0.00022324671596993834	0.0004815750587351358	1.30857	1.4858
260_270	6.0241177325220865e-06	0.00020482000290575285	0.0005180741249968853	1.4263	1.38112
270_280	6.0241177325220865e-06	0.0002197031173037488	0.0005095694881980309	1.32968	1.40417
280_290	6.0241177325220865e-06	0.0002129702798379887	0.0005269331216623585	1.37172	1.3579
290_300	4.6066782660463005e-06	0.00020482000290575285	0.0005113412875311258	1.0907	1.07006
300_310	5.315397999284194e-06	0.00020871796143856133	0.0005053171697986039	1.235	1.2494
310_320	5.315397999284194e-06	0.00020765488183870448	0.0005109869276645067	1.24132	1.23554
320_330	6.378477599141033e-06	0.00021651387850417825	0.0005180741249968851	1.42863	1.46236
330_340	4.6066782660463005e-06	0.0001980871654399928	0.0005223264433963123	1.12777	1.04755
340_350	5.315397999284194e-06	0.0002168682383707972	0.0004964581731331307	1.18858	1.2717
350_360	6.73283746575998e-06	0.00020907232130518028	0.0004978756125996065	1.56168	1.60623
360_370	5.669757865903141e-06	0.0002175769581040351	0.0005028366507322713	1.26369	1.33927
370_380	5.315397999284194e-06	0.00020446564303913388	0.00048759917646765767	1.26068	1.2948
380_390	8.150276932235766e-06	0.00019312612730732745	0.0005070889691316986	2.04654	1.90906
390_400	3.5435986661894617e-06	0.00019844152530661173	0.0005131130868642203	0.865968	0.82028
400_410	4.252318399427355e-06	0.00021722259823741614	0.0005056715296652228	0.949315	0.998821
410_420	6.378477599141033e-06	0.0002122615601047508	0.0004907884152672278	1.45725	1.54367
420_430	4.961038132665247e-06	0.00020269384370603916	0.00050000177179932	1.18692	1.17851
430_440	4.961038132665247e-06	0.0002058830825056097	0.0005102782079312687	1.16853	1.15477
440_450	5.315397999284194e-06	0.00020907232130518028	0.0005127587269976012	1.2329	1.23127
450_460	4.252318399427355e-06	0.00021119848050489396	0.0005202002841965987	0.976393	0.970925
460_470	4.6066782660463005e-06	0.0002331687922352685	0.0005141761664640771	0.958092	1.06416
470_480	3.897958532808408e-06	0.00020871796143856133	0.0005209090039298366	0.905664	0.888804
480_490	5.669757865903141e-06	0.00019312612730732747	0.0005063802493984606	1.42368	1.3299
490_500	7.79591706561682e-06	0.00020552872263899076	0.0004968125329997496	1.83943	1.86383
500_510	3.1892387995705154e-06	0.0002080092417053234	0.0004893709758007521	0.743523	0.774069
510_520	5.669757865903141e-06	0.00022005747717036774	0.0005092151283314122	1.24945	1.32249
520_530	5.315397999284194e-06	0.00020659180223884762	0.0004939776540667983	1.24771	1.27808
530_540	3.1892387995705154e-06	0.00021297027983798873	0.0004964581731331308	0.726203	0.763018
540_550	5.315397999284194e-06	0.00020482000290575285	0.0004939776540667983	1.2585	1.27808
550_560	4.252318399427355e-06	0.00021474207917108348	0.00047803146006894655	0.960281	1.05657
560_570	6.0241177325220865e-06	0.00020056768450632545	0.0004801576192686603	1.45654	1.49019
570_580	6.73283746575998e-06	0.00021509643903770245	0.00047342478180290053	1.51794	1.68919
580_590	6.378477599141033e-06	0.00020623744237222868	0.000514530526330696	1.49982	1.47244
590_600	5.315397999284194e-06	0.00020163076410618228	0.000509215128331412	1.27841	1.23984
600_610	4.6066782660463005e-06	0.00020269384370603916	0.000514530526330696	1.10214	1.06343
610_620	4.6066782660463005e-06	0.00020411128317251493	0.0005159479657971716	1.09449	1.0605
620_630	5.669757865903141e-06	0.00020340256343927705	0.0005102782079312691	1.35175	1.31974
630_640	6.378477599141033e-06	0.0002126159199713698	0.0004904340554006091	1.45483	1.54478
640_650	4.252318399427355e-06	0.00022324671596993834	0.0005127587269976014	0.923699	0.985016
650_660	3.5435986661894617e-06	0.0002154507989043214	0.0004929145744669416	0.797602	0.853893
660_670	3.897958532808408e-06	0.00019596100624027908	0.000505317169798604	0.964622	0.916228
670_680	4.252318399427355e-06	0.0002168682383707972	0.0005056715296652227	0.950867	0.998821
680_690	3.1892387995705154e-06	0.00020871796143856133	0.0005021279309990336	0.740998	0.754403
690_700	3.1892387995705154e-06	0.00021828567783727302	0.0005017735711324146	0.708519	0.754935
700_710	3.1892387995705154e-06	0.0002097810410384182	0.000494332013933417	0.737243	0.7663
710_720	6.73283746575998e-06	0.00022430979556979517	0.00048724481660103865	1.45559	1.64128
720_730	5.669757865903141e-06	0.00020411128317251496	0.0004971668928663687	1.34706	1.35454
730_740	4.252318399427355e-06	0.00019985896477308753	0.0005138218065974581	1.03179	0.982978
740_750	3.1892387995705154e-06	0.00019170868784085165	0.0005177197651302663	0.806743	0.731683
750_760	7.087197332378926e-06	0.00020056768450632545	0.0005148848861973149	1.71358	1.63491
760_770	5.669757865903141e-06	0.0002030482035726581	0.0005113412875311255	1.35411	1.317
770_780	5.315397999284194e-06	0.0002030482035726581	0.00047377914166951923	1.26948	1.33257
780_790	5.315397999284194e-06	0.0002016307641061823	0.000495040733666655	1.27841	1.27534
790_800	3.897958532808408e-06	0.00019737844570675488	0.0004826381383349925	0.957695	0.959282
###C/G sites###
#bin	bMMRD&POLE_POLD_intact	bMMRD&POLE_mutated	bMMRD&POLD_mutated	POLE_relative_escape	POLD_relative_escape
-800_-790	1.3465674931519963e-05	0.0006119794896509006	0.00034656394955332484	1.20772	1.24199
-790_-780	7.087197332378926e-06	0.0006045379324519032	0.00035506858635217905	0.643466	0.638024
-780_-770	1.7717993330947305e-05	0.0006314692823149415	0.00036534502248412805	1.54006	1.55019
-770_-760	9.922076265330498e-06	0.0006328867217814172	0.00034514651008684907	0.860501	0.918912
-760_-750	1.45287545313768e-05	0.0005914266173870027	0.0003479813890198005	1.34835	1.33459
-750_-740	8.150276932235766e-06	0.0006024117732521896	0.0003231761983564757	0.742598	0.806135
-740_-730	1.275695519828207e-05	0.000619066686983279	0.00033487007395490033	1.13106	1.21771
-730_-720	1.2048235465044176e-05	0.0005772522227222459	0.00035152498768598983	1.1456	1.09557
-720_-710	1.2402595331663123e-05	0.0006002856140524761	0.0003497531883528952	1.13404	1.13351
-710_-700	1.2402595331663123e-05	0.0006130425692507574	0.00033628751342137594	1.11044	1.1789
-700_-690	1.4883114397995745e-05	0.0006187123271166601	0.0003437290706203735	1.32032	1.38405
-690_-680	1.2402595331663123e-05	0.0006094989705845681	0.0003320351950219489	1.1169	1.194
-680_-670	7.4415571989978726e-06	0.0006038292127186652	0.0003568403856852738	0.676432	0.666599
-670_-660	9.567716398711551e-06	0.0006052466521851409	0.000345855229820087	0.867662	0.884278
-660_-650	1.3465674931519963e-05	0.0006098533304511872	0.00035187934755260885	1.21193	1.22323
-650_-640	8.504636798854711e-06	0.0006087902508513303	0.00034727266928656267	0.766766	0.782816
-640_-630	1.0985155865187338e-05	0.0006094989705845682	0.0003323895548885678	0.989254	1.05641
-630_-620	1.594619399785258e-05	0.0005963876555196677	0.00033274391475518684	1.46758	1.53187
-620_-610	1.0276436131949445e-05	0.0005974507351195245	0.00035223370741922766	0.944094	0.93258
-610_-600	1.0276436131949446e-05	0.0005988681745860003	0.0003561316659520359	0.941859	0.922373
-600_-590	1.0276436131949445e-05	0.0006024117732521896	0.00035010754821951416	0.936319	0.938244
-590_-580	1.0985155865187338e-05	0.0006084358909847114	0.0003302633956888542	0.990983	1.06321
-580_-570	6.73283746575998e-06	0.0005910722575203839	0.00035223370741922766	0.625219	0.611001
-570_-560	1.0630795998568391e-05	0.0005864655792543378	0.000331326475288711	0.994942	1.02561
-560_-550	1.382003479813891e-05	0.000609853330451187	0.0003596752646182252	1.24382	1.22821
-550_-540	1.169387559842523e-05	0.0006112707699176627	0.00033132647528871106	1.05002	1.12818
-540_-530	1.45287545313768e-05	0.0005939071364533354	0.0003447921502202302	1.34272	1.34693
-530_-520	1.0630795998568391e-05	0.0005857568595211001	0.00034302035088713557	0.996146	0.990651
-520_-510	1.169387559842523e-05	0.0005900091779205272	0.00033026339568885426	1.08786	1.13181
-510_-500	9.567716398711551e-06	0.0005988681745860004	0.00034089419168742207	0.876903	0.897146
-500_-490	1.0630795998568391e-05	0.0006123338495175194	0.0003593209047516062	0.952911	0.94571
-490_-480	9.922076265330498e-06	0.0006183579672500413	0.0003575491054185116	0.880719	0.887037
-480_-470	9.213356532092604e-06	0.0006013486936523331	0.0003341613542216625	0.840942	0.881325
-470_-460	8.150276932235766e-06	0.000614814368583852	0.0003497531883528952	0.727617	0.744878
-460_-450	1.1339515731806283e-05	0.0006066640916516166	0.00036002962448484414	1.02594	1.00677
-450_-440	1.4883114397995745e-05	0.00060560101205176	0.00035010754821951416	1.34891	1.35884
-440_-430	1.2402595331663123e-05	0.000596033295653049	0.00031963259969028645	1.14213	1.24033
-430_-420	1.5591834131233635e-05	0.0005893004581872893	0.0003621557836845576	1.45223	1.37618
-420_-410	1.2756955198282072e-05	0.0005956789357864299	0.0003508162679527519	1.17546	1.16236
-410_-400	1.45287545313768e-05	0.0005935527765867165	0.0003511706278193709	1.34352	1.32247
-400_-390	1.169387559842523e-05	0.0005804414615218161	0.00035117062781937086	1.1058	1.06442
-390_-380	1.2402595331663123e-05	0.000600285614052476	0.0003490444686196573	1.13404	1.13581
-380_-370	1.169387559842523e-05	0.0005733542641894376	0.00033947675222094635	1.11946	1.10109
-370_-360	1.0630795998568391e-05	0.0005967420153862868	0.0003394767522209463	0.977809	1.00099
-360_-350	7.087197332378926e-06	0.0005535101116587778	0.0003355787936881381	0.702787	0.675079
-350_-340	1.2048235465044176e-05	0.000585402499654481	0.00032884595622237854	1.12965	1.17113
-340_-330	8.150276932235766e-06	0.0005843394200546243	0.0003416029114206599	0.765565	0.76265
-330_-320	9.922076265330498e-06	0.0005871742989875757	0.00033805931275447063	0.927492	0.938176
-320_-310	1.0630795998568391e-05	0.0005712281049897241	0.00033876803248770847	1.02148	1.00309
-310_-300	1.169387559842523e-05	0.0006006399739190949	0.0003483357488864195	1.06861	1.07309
-300_-290	8.504636798854711e-06	0.0005896548180539081	0.00034372907062037346	0.791649	0.790887
-290_-280	1.382003479813891e-05	0.0006151687284504709	0.0003260110772894272	1.23308	1.35504
-280_-270	1.3465674931519963e-05	0.0006031204929854274	0.0003245936378229515	1.22546	1.32606
-270_-260	1.169387559842523e-05	0.0006247364448491819	0.0003327439147551868	1.02739	1.12337
-260_-250	1.665491373109047e-05	0.0006020574133855706	0.000341248551554041	1.51838	1.56008
-250_-240	1.665491373109047e-05	0.0006226102856494685	0.00033699623315461383	1.46825	1.57976
-240_-230	1.275695519828207e-05	0.0006307605625817038	0.00034727266928656267	1.11009	1.17422
-230_-220	1.169387559842523e-05	0.0005999312541858571	0.0003501075482195141	1.06987	1.06766
-220_-210	1.523747426461469e-05	0.0006204841264497548	0.0003394767522209464	1.3479	1.43475
-210_-200	1.1339515731806283e-05	0.0006243820849825629	0.00036038398435146306	0.996825	1.00578
-200_-190	1.45287545313768e-05	0.0005910722575203839	0.0003451465100868491	1.34916	1.34555
-190_-180	1.2402595331663123e-05	0.0006481241960460309	0.00033699623315461383	1.05034	1.17642
-180_-170	1.382003479813891e-05	0.0006410369987136528	0.00038341737568169316	1.18332	1.15216
-170_-160	1.0985155865187338e-05	0.0006183579672500412	0.0003398311120875654	0.975082	1.03328
-160_-150	1.665491373109047e-05	0.0005676845063235348	0.00035577730608541693	1.61031	1.49637
-150_-140	1.7717993330947305e-05	0.0005889460983206704	0.00035400550675232224	1.65125	1.59985
-140_-130	1.4174394664757855e-05	0.0005815045411216729	0.0003366418732879949	1.33791	1.34589
-130_-120	1.1339515731806283e-05	0.0006183579672500412	0.0003465639495533249	1.00654	1.04589
-120_-110	1.665491373109047e-05	0.0006254451645824198	0.0003284915963557596	1.4616	1.62066
-110_-100	1.523747426461469e-05	0.0006367846803142254	0.00033628751342137605	1.31339	1.44836
-100_-90	1.0985155865187338e-05	0.0005269331216623584	0.000264352460497734	1.14426	1.3283
-90_-80	1.275695519828207e-05	0.0005453598347265424	0.00032034131942352433	1.28392	1.27294
-80_-70	1.3111315064901017e-05	0.0006325323619147983	0.0003355787936881381	1.13773	1.2489
-70_-60	1.948979266404203e-05	0.0006690314281765478	0.000360029624484844	1.59895	1.73039
-60_-50	1.9135432797423085e-05	0.0007285638857685273	0.0003834173756816932	1.4416	1.5953
-50_-40	1.6300553864471525e-05	0.0006169405277835655	0.0003483357488864195	1.45022	1.49582
-40_-30	1.3465674931519963e-05	0.0006318236421815605	0.00036711682181722263	1.16979	1.17246
-30_-20	1.45287545313768e-05	0.0006881668609739696	0.000374912738882839	1.1588	1.23872
-20_-10	1.523747426461469e-05	0.0006991520168391563	0.00041672720314387226	1.19623	1.16879
-10_0	1.45287545313768e-05	0.000715452570703627	0.0003951112512801179	1.11461	1.17539
0_10	1.5591834131233635e-05	0.0007055304944382971	0.0003876696940811203	1.21299	1.28561
10_20	1.523747426461469e-05	0.0007172243700367218	0.0004153097636773965	1.16609	1.17278
20_30	1.7717993330947305e-05	0.0006878125011073508	0.000379519417148885	1.4139	1.4923
30_40	1.8426713064185195e-05	0.0006304062027150846	0.00034833574888641953	1.60436	1.69093
40_50	1.6300553864471525e-05	0.0006343041612478929	0.00033380699435504353	1.41052	1.56092
50_60	1.4174394664757855e-05	0.000739194681767095	0.00040397024794559095	1.0525	1.12158
60_70	1.2402595331663123e-05	0.0006612355111109314	0.0003483357488864196	1.02951	1.13812
70_80	1.2402595331663123e-05	0.0006201297665831358	0.0003210500391567622	1.09775	1.23485
80_90	1.382003479813891e-05	0.0005421705959269721	0.00031006488329157544	1.3991	1.42473
90_100	1.2048235465044176e-05	0.0005244526025960257	0.00025832834276521226	1.26093	1.49082
100_110	1.878107293080414e-05	0.0006389108395139389	0.00033770495288785177	1.61345	1.7777
110_120	1.169387559842523e-05	0.0006165861679169465	0.0003136084819577648	1.04097	1.19192
120_130	1.4883114397995745e-05	0.0006130425692507573	0.0003483357488864195	1.33253	1.36575
130_140	1.523747426461469e-05	0.0005882373785874326	0.00035081626795275194	1.42179	1.38838
140_150	1.4883114397995745e-05	0.0005783153023221026	0.0003734952994163632	1.41255	1.27375
150_160	1.275695519828207e-05	0.000605246652185141	0.0003575491054185117	1.15688	1.14048
160_170	1.382003479813891e-05	0.0006364303204476066	0.0003447921502202303	1.19188	1.28123
170_180	1.4174394664757855e-05	0.0006112707699176626	0.0003518793475526087	1.27276	1.28761
180_190	1.2402595331663123e-05	0.0006190666869832791	0.0003479813890198006	1.09964	1.13928
190_200	1.2402595331663123e-05	0.0006172948876501846	0.00036499066261750913	1.10279	1.08619
200_210	1.7009273597709415e-05	0.000625090804715801	0.00033451571408828136	1.49354	1.62534
210_220	1.6300553864471525e-05	0.0006024117732521896	0.0003671168218172225	1.4852	1.4193
220_230	1.2048235465044176e-05	0.000587528658854195	0.0003515249876859898	1.12556	1.09557
230_240	1.0985155865187338e-05	0.0005988681745860004	0.0003086474438250998	1.00682	1.13767
240_250	1.594619399785258e-05	0.0006289887632486091	0.00033628751342137605	1.39152	1.51573
250_260	1.3465674931519963e-05	0.0005878830187208135	0.0003214043990233811	1.25722	1.33922
260_270	1.2402595331663123e-05	0.0005914266173870029	0.00031998695955690536	1.15103	1.23895
270_280	1.275695519828207e-05	0.0006038292127186656	0.00033026339568885426	1.1596	1.2347
280_290	1.275695519828207e-05	0.0005978050949861435	0.00035861218501836826	1.17128	1.13709
290_300	1.382003479813891e-05	0.0006222559257828494	0.00034550086995346815	1.21903	1.2786
300_310	1.0985155865187338e-05	0.0006077271712514734	0.00032849159635575957	0.992138	1.06895
310_320	1.0630795998568391e-05	0.0006151687284504711	0.0003490444686196573	0.948519	0.973553
320_330	8.150276932235766e-06	0.0005705193852564862	0.0003366418732879949	0.784109	0.773889
330_340	1.0276436131949445e-05	0.0005797327417885784	0.0003504619080861331	0.972947	0.937295
340_350	1.0276436131949445e-05	0.0005797327417885784	0.0003483357488864195	0.972947	0.943016
350_360	8.858996665473658e-06	0.0005772522227222458	0.00033487007395490033	0.842352	0.845635
360_370	9.567716398711551e-06	0.0005680388661901537	0.00033841367262108955	0.924496	0.903722
370_380	9.567716398711551e-06	0.0005985138147193813	0.0003355787936881381	0.877423	0.911357
380_390	6.73283746575998e-06	0.0006102076903178059	0.0003550685863521791	0.605613	0.606123
390_400	7.79591706561682e-06	0.0005726455444561997	0.0003455008699534681	0.747233	0.721261
400_410	1.4883114397995745e-05	0.0005946158561865732	0.00032459363782295144	1.37383	1.46564
410_420	1.4174394664757855e-05	0.0006017030535189517	0.0003614470639513198	1.293	1.25353
420_430	8.858996665473658e-06	0.0005807958213884351	0.00031431720169100254	0.837213	0.90093
430_440	8.150276932235766e-06	0.0006070184515182357	0.0003501075482195141	0.736962	0.744124
440_450	1.0985155865187338e-05	0.0006286344033819901	0.00033735059302123286	0.959142	1.04088
450_460	9.922076265330498e-06	0.0005900091779205271	0.0003440834304869924	0.923036	0.921751
460_470	8.150276932235766e-06	0.0005889460983206704	0.0003423116311538978	0.759576	0.761071
470_480	8.150276932235766e-06	0.0006102076903178059	0.0003593209047516062	0.73311	0.725044
480_490	1.169387559842523e-05	0.0005836307003213865	0.00033912239235432744	1.09975	1.10224
490_500	1.4174394664757855e-05	0.0005864655792543378	0.0003525880672858466	1.32659	1.28503
500_510	1.169387559842523e-05	0.0005712281049897241	0.0003299090358222353	1.12363	1.13302
510_520	1.4174394664757855e-05	0.0006038292127186653	0.0003469183094199437	1.28844	1.30603
520_530	1.0630795998568391e-05	0.0005995768943192381	0.00033026339568885426	0.973185	1.02892
530_540	1.275695519828207e-05	0.0005694563056566295	0.0003320351950219489	1.22959	1.22811
540_550	1.3465674931519963e-05	0.0005776065825888647	0.0003387680324877085	1.27959	1.27058
550_560	1.0630795998568391e-05	0.0006194210468498982	0.00032530235755618927	0.942008	1.04461
560_570	1.0630795998568391e-05	0.0005829219805881487	0.0003465639495533248	1.00099	0.980521
570_580	8.504636798854711e-06	0.0005981594548527624	0.00032282183848985675	0.780393	0.842108
580_590	1.0276436131949445e-05	0.0005779609424554836	0.0003323895548885678	0.97593	0.988257
590_600	1.0276436131949445e-05	0.0005666214267236781	0.0003465639495533248	0.995461	0.947837
600_610	1.3111315064901017e-05	0.0005914266173870029	0.000336287513421376	1.2168	1.24626
610_620	1.1339515731806283e-05	0.0005985138147193814	0.00033309827462180564	1.03991	1.08817
620_630	1.2402595331663123e-05	0.0006187123271166603	0.00034939882848627633	1.10027	1.13466
630_640	1.4174394664757855e-05	0.0006219015659162306	0.00033699623315461383	1.251	1.34448
640_650	7.79591706561682e-06	0.0006335954415146551	0.0003447921502202302	0.675352	0.722744
650_660	1.382003479813891e-05	0.0005864655792543378	0.00035187934755260875	1.29343	1.25542
660_670	1.2048235465044176e-05	0.0006031204929854274	0.000350461908086133	1.09646	1.0989
670_680	1.0276436131949445e-05	0.0006063097317849977	0.0003284915963557597	0.930299	0.999984
680_690	8.150276932235766e-06	0.0005768978628556272	0.0003426659910205166	0.77544	0.760284
690_700	1.45287545313768e-05	0.00059567893578643	0.00034408343048699237	1.33872	1.34971
700_710	1.3111315064901017e-05	0.000614814368583852	0.0003738496592829822	1.17051	1.12105
710_720	1.3111315064901017e-05	0.0006130425692507574	0.00035542294621879807	1.1739	1.17917
720_730	1.2402595331663123e-05	0.0005995768943192382	0.00034869010875303845	1.13538	1.13697
730_740	8.858996665473658e-06	0.0006066640916516167	0.00033983111208756527	0.801514	0.83329
740_750	1.3111315064901017e-05	0.0006144600087172331	0.0003469183094199437	1.17119	1.20807
750_760	1.382003479813891e-05	0.0005832763404547674	0.00033487007395490033	1.3005	1.31919
760_770	1.45287545313768e-05	0.000596033295653049	0.00033770495288785166	1.33793	1.3752
770_780	1.2402595331663123e-05	0.0006211928461829926	0.0003504619080861331	1.09587	1.13122
780_790	1.382003479813891e-05	0.000610207690317806	0.0003525880672858466	1.2431	1.2529
790_800	9.567716398711551e-06	0.0005988681745860004	0.00033876803248770847	0.876903	0.902777
