# Supplementary material for: Nucleosome positioning stability is a modulator of germline mutation rate variation across the human genome
Source: Nat Commun. 2020 Mar 13;11:1363. doi: 10.1038/s41467-020-15185-0 (PMC7070026; doi:10.1038/s41467-020-15185-0)
Supplement: Supplementary file 7 — Source Data [file 41467_2020_15185_MOESM7_ESM.zip › Supp_Fig.5b.txt]

#Signature	D204	D849	D1118	D1120	D1122	D1119	D1121	PD8604a	PD8604c
Signature.1	0.0000000	53.9531354	12.70221471	0.0000000	0.000000	0.0000000	6.628356	0.0000000	3.0468593
Signature.2	0.6296670	0.0000000	0.00000000	0.0000000	0.000000	0.9871215	1.817104	0.6977176	0.9779161
Signature.3	0.0000000	0.0000000	2.40118955	0.0000000	0.000000	0.0000000	0.000000	0.0000000	0.0000000
Signature.4	21.1128386	0.0000000	0.00000000	17.4159407	0.000000	0.0000000	0.000000	0.0000000	0.0000000
Signature.5	0.0000000	0.0000000	28.26078773	0.0000000	0.000000	0.0000000	0.000000	0.0000000	0.0000000
Signature.6	2.9634476	42.5055707	22.57496098	0.0000000	0.000000	0.0000000	0.000000	0.0000000	0.0000000
Signature.8	24.0433819	0.0000000	0.07500038	0.5043221	14.044883	6.6204690	1.163087	2.5994683	2.5328427
Signature.9	0.6734136	0.0000000	2.86487951	0.0000000	7.142255	3.3224100	2.702946	3.0356847	3.0289366
Signature.10	0.0000000	0.0000000	0.00000000	1.9405189	0.000000	14.5729588	15.378374	14.4365705	14.1298682
Signature.11	0.0000000	0.0000000	0.00000000	0.0000000	1.978658	1.1042743	2.808927	0.0000000	0.3443193
Signature.12	9.9916319	3.3192707	10.42782054	21.9871886	21.150961	2.8782544	0.000000	0.0000000	0.0000000
Signature.13	0.4898247	0.0000000	0.17033526	0.0000000	0.000000	0.0000000	0.000000	0.0000000	0.0000000
Signature.14	0.0000000	0.0000000	0.00000000	6.8914256	11.283391	60.4723208	45.382211	55.7229870	54.7863801
Signature.15	0.0000000	0.0000000	0.00000000	0.0000000	0.000000	0.0000000	10.119756	1.0382288	2.0901583
Signature.16	7.3813039	0.0000000	0.00000000	0.0000000	7.068419	0.0000000	2.323348	2.3105473	1.1101535
Signature.17	0.0000000	0.0000000	0.00000000	0.0745651	0.000000	0.0000000	0.000000	0.0000000	0.0000000
Signature.18	4.1809494	0.0000000	0.00000000	3.0281534	0.000000	2.2243896	2.157466	4.4506433	3.4985158
Signature.19	0.0000000	0.0000000	0.00000000	0.0000000	0.000000	0.0000000	0.000000	1.2734116	1.9292700
Signature.20	27.9983565	0.0000000	12.13027273	48.1578856	11.830674	0.0000000	0.000000	0.0000000	0.0000000
Signature.21	0.0000000	0.0000000	0.00000000	0.0000000	6.233762	3.2581103	5.063796	7.9748493	7.1696542
Signature.22	0.0000000	0.2220232	0.00000000	0.0000000	0.000000	0.0000000	0.000000	0.0000000	0.0000000
Signature.23	0.0000000	0.0000000	0.00000000	0.0000000	1.706524	0.0000000	0.000000	0.0000000	0.0000000
Signature.25	0.0000000	0.0000000	2.59639725	0.0000000	15.969605	0.0000000	0.000000	0.0000000	0.0000000
Signature.26	0.5351850	0.0000000	0.00000000	0.0000000	0.000000	3.4418209	3.042509	0.0000000	0.6816918
Signature.27	0.0000000	0.0000000	0.00000000	0.0000000	1.590868	0.0000000	0.000000	0.0000000	0.0000000
Signature.28	0.0000000	0.0000000	0.00000000	0.0000000	0.000000	1.1178705	1.412119	6.4598915	4.6734341
Signature.30	0.0000000	0.0000000	5.79614136	0.0000000	0.000000	0.0000000	0.000000	0.0000000	0.0000000
