# Supplementary material for: Nucleosome positioning stability is a modulator of germline mutation rate variation across the human genome
Source: Nat Commun. 2020 Mar 13;11:1363. doi: 10.1038/s41467-020-15185-0 (PMC7070026; doi:10.1038/s41467-020-15185-0)
Supplement: Supplementary file 7 — Source Data [file 41467_2020_15185_MOESM7_ESM.zip › Supp_Fig.6b.txt]

#Watson_strand (-500bp to 500bp)
bins(size=10bp)		1	2	3	4	5	6	7	8	9	10	11	12	13	14	15	16	17	18	19	20	21	22	23	24	25	26	27	28	29	30	31	32	33	34	35	36	37	38	39	40	41	42	43	44	45	46	47	48	49	50	51	52	53	54	55	56	57	58	59	60	61	62	63	64	65	66	67	68	69	70	71	72	73	74	75	76	77	78	79	80	81	82	83	84	85	86	87	88	89	90	91	92	93	94	95	96	97	98	99	100
Signal	4.193622227358488	4.18984636325811	4.197766555516042	4.196042902307418	4.186583917199717	4.2247032755759	4.152181732490896	4.1829139265621675	4.175736921062023	4.202791825462734	4.154786907123595	4.170776889616331	4.198241168996275	4.207066604381803	4.164566354840922	4.181438981389236	4.196181860055674	4.225585188590325	4.202314398671553	4.200350641600001	4.210391951849265	4.157081172623995	4.159533168045787	4.150439606028888	4.161429828656758	4.130272796473128	4.166525501805056	4.1519624892196445	4.154932869822071	4.1743391038209445	4.169349210552198	4.121043477668275	4.092216552260674	4.135182170041058	4.07216369694783	4.099731230616593	4.12042337738146	4.11368983530763	4.152997445938256	4.155644552101199	4.205758289081399	4.265407487540632	4.18212088388939	4.1525485936222895	4.144545856084654	4.1650057560095295	4.167858942283911	4.201035641416279	4.15340497543694	4.11657845375585	4.145850711618671	4.112089289440997	4.1326190307735535	4.189220745273221	4.118695237164668	4.114154813950445	4.101127376216917	4.120814154559842	4.18602736259542	4.117186762244899	4.119449106985521	4.138671908363951	4.133864283040194	4.145998608266891	4.145640971810299	4.125643853070637	4.1443802610861304	4.141225655632784	4.151362264531435	4.147165964222831	4.177284061479147	4.1812582003314684	4.193595799309177	4.191633773726238	4.192259481128819	4.145332634190283	4.181642930171462	4.19074214294563	4.195599166238276	4.219789991399202	4.152989656175354	4.174122650111455	4.178719241345273	4.176241802324761	4.204801390950034	4.19284681221993	4.194897549975243	4.1683743067804935	4.195358437036507	4.189842013268058	4.174606202232113	4.144563169478139	4.229014546277809	4.209800120823536	4.220475448846753	4.227196455126836	4.204278324376752	4.2037408059723145	4.207153853575808	4.167423444079186

#Crick_strand  (-500bp to 500bp)
bins(size=10bp)	1	2	3	4	5	6	7	8	9	10	11	12	13	14	15	16	17	18	19	20	21	22	23	24	25	26	27	28	29	30	31	32	33	34	35	36	37	38	39	40	41	42	43	44	45	46	47	48	49	50	51	52	53	54	55	56	57	58	59	60	61	62	63	64	65	66	67	68	69	70	71	72	73	74	75	76	77	78	79	80	81	82	83	84	85	86	87	88	89	90	91	92	93	94	95	96	97	98	99	100
Signal	4.1660162185800385	4.189815095127105	4.213863353993105	4.1999085375117335	4.2397550140433395	4.213324088187183	4.190026059985787	4.194081433008175	4.166704939576606	4.205306423398329	4.186071436831289	4.2219812099893	4.186408200331844	4.193558335385937	4.137549684469832	4.128046030570506	4.160461068556405	4.181930226215187	4.167470493536602	4.164735393677558	4.18726148810357	4.281212774247372	4.221843022684052	4.18112371948519	4.205597184347829	4.190380728743256	4.184503586070216	4.219161029312291	4.1459460083420225	4.2065510130718975	4.155202174973566	4.119905953558206	4.132601668335069	4.121735801498131	4.12061966779303	4.17562347973211	4.142605332863288	4.118596825833812	4.110920493498235	4.1620769705882354	4.165960971870397	4.173900028937947	4.16113953607047	4.0437837094326	4.101108477281705	4.074552969973525	4.151995753979433	4.144778930391326	4.158193889448995	4.144569357948442	4.162451968656919	4.158619719600299	4.18862575957868	4.195311068100607	4.152133398402534	4.121116859265155	4.164937423199575	4.187866981269658	4.242136855864239	4.171712535223233	4.137070260095872	4.106572371923623	4.095335258250764	4.1255054308878085	4.082674888716583	4.104235612230061	4.097649135051695	4.100996470071277	4.148828720723892	4.173299677394475	4.149727156664601	4.132580159536356	4.199683751995517	4.162160848041919	4.16238960692066	4.182291519591262	4.2010130827292995	4.157973079719208	4.186099158453635	4.202491201159338	4.152779913806361	4.1720663123660735	4.211086668595842	4.214338278492585	4.202746645872983	4.175314520201665	4.128056138015375	4.185069391791837	4.18567389652248	4.116119999001427	4.185854964965179	4.137497005390253	4.12363695641318	4.156817988421127	4.180510925691698	4.164639291842122	4.158219471935275	4.188344606621572	4.17089047642857	4.189160035592497
