# Supplementary material for: Nucleosome positioning stability is a modulator of germline mutation rate variation across the human genome
Source: Nat Commun. 2020 Mar 13;11:1363. doi: 10.1038/s41467-020-15185-0 (PMC7070026; doi:10.1038/s41467-020-15185-0)
Supplement: Supplementary file 7 — Source Data [file 41467_2020_15185_MOESM7_ESM.zip › Supp_Fig.7a.txt]

#Density of (dA:dT)6 (-500bp to 500bp)
bins(size=10bp)	1	2	3	4	5	6	7	8	9	10	11	12	13	14	15	16	17	18	19	20	21	22	23	24	25	26	27	28	29	30	31	32	33	34	35	36	37	38	39	40	41	42	43	44	45	46	47	48	49	50	51	52	53	54	55	56	57	58	59	60	61	62	63	64	65	66	67	68	69	70	71	72	73	74	75	76	77	78	79	80	81	82	83	84	85	86	87	88	89	90	91	92	93	94	95	96	97	98	99	100
Alu	0.016435791838262825	0.01588356420816175	0.01590228378884313	0.015204979408461269	0.016346873830026226	0.016725945338824412	0.016398352676900048	0.016412392362411102	0.01759640584050917	0.017193934855859253	0.016112879071508802	0.016449831523773866	0.017156495694496465	0.01659958816922499	0.016955260202171474	0.01665574691126921	0.0165013103706477	0.01545769374766006	0.017282852864095866	0.016707225758143002	0.018228191688506194	0.021396480718831934	0.02827124672407339	0.03488393859977544	0.03895544739797839	0.030540995881692373	0.027073193560464278	0.024017222014226906	0.02300636465743171	0.01923904904530141	0.014746349681767116	0.012607637588917997	0.012518719580681374	0.018008236615499842	0.02160239610632723	0.03204792212654441	0.042699363534256914	0.04875982777985782	0.05964526394608759	0.07938038187944556	0.11710969674279288	0.08975570947210745	0.05370647697491585	0.033470610258330334	0.021560277049794133	0.03415387495320108	0.02853800074878327	0.02225290153500562	0.011306626731561218	0.005994945713216021	0.006008985398727068	0.010230250842381133	0.022355859228753328	0.027269749157618855	0.033185136652939075	0.02350243354548864	0.02822444777236994	0.04934949457132172	0.07850056158742005	0.11798483713964739	0.081926244852115	0.05982309996256083	0.048815986521902076	0.04038749532010492	0.030026207412953983	0.021897229502059173	0.01627199550730063	0.013342381130662658	0.013061587420441789	0.015387495320104819	0.017652564582553383	0.021129726694122053	0.02319824035941599	0.02590789966304756	0.030171284163234762	0.040644889554474026	0.03639086484462748	0.026586484462748094	0.021368401347809856	0.01845282665668292	0.016683826282291297	0.01631411456383378	0.01664170722575814	0.016665106701609884	0.016571508798202902	0.01637963309621863	0.015967802321228033	0.016786783976038958	0.01654342942718082	0.017966117558966703	0.0171518157993261	0.01729221265443657	0.017123736428304018	0.017362411081991786	0.01697865967802326	0.016019281168101862	0.015963122426057658	0.01469955073006364	0.016075439910146	0.014961624859603152
L1	0.018463390609609297	0.017248549852249107	0.017352522709860995	0.01806938820181681	0.019858815803874365	0.020849294079019386	0.020975155959286455	0.02199846776841417	0.02185618912115575	0.020701543176097185	0.020920433402648608	0.022337747619568773	0.02053190325051989	0.019103644522272097	0.01997373317281386	0.02088759986866589	0.02213527416000878	0.02320236401444683	0.019639925577322956	0.01960161978767649	0.01898872715333262	0.017691802561015667	0.018135055269782176	0.020477180693882022	0.022447192732844505	0.022759111305680226	0.024679873043668633	0.023651088978877112	0.022906862208602448	0.021445769946371908	0.020209040166356603	0.02011053956440845	0.021785049797526563	0.02658421801466565	0.030135711940461937	0.032817117215716375	0.03489657436795457	0.03521396519645403	0.03457918353945509	0.03270767210244066	0.030699354273831712	0.0215278537813287	0.01947028565174563	0.02094779468096748	0.022293969574258544	0.027426945386888536	0.022107912881689836	0.026036992448287215	0.02167560468425086	0.01898325489766885	0.020854766334683136	0.020176206632373874	0.02791944839662913	0.022677027470723445	0.02802342125424107	0.023601838677903116	0.020198095655029037	0.019585203020685123	0.02171938272956115	0.03011382291780678	0.031361497209149665	0.032926562328992104	0.03604574805734935	0.0349239356462735	0.03307978548757798	0.02828061727043893	0.026545912225019192	0.022403414687534234	0.01938820181678889	0.01911458903359968	0.020438874904235533	0.02301083506621433	0.022994418299222937	0.02439531574915185	0.023683922512859792	0.022250191528948235	0.01945934114041807	0.018731531137134754	0.017297800153223165	0.0185947247455401	0.01944839662909052	0.019464813396081863	0.020663237386450702	0.021024406260260503	0.019530480464047296	0.01938272956112509	0.01925686768085804	0.020427930392907977	0.019661814599978147	0.020378680091933905	0.02208602385903473	0.022797417095326736	0.022189996716646634	0.02183977235416442	0.020832877312028028	0.019464813396081894	0.018518113166247126	0.01700229834737879	0.01824450038305793	0.018052971434825427
Others	0.01197535689690472	0.012328996593891363	0.011815288402479187	0.011951160496584632	0.011873918141716438	0.012358776778900724	0.0132614886369981	0.013615128333984745	0.013296852606696817	0.013130269696800475	0.012448117333928926	0.012362499302026913	0.012063766821151364	0.012371805609842334	0.012804548923260193	0.01252629031957861	0.011923241573138245	0.011930686619390622	0.010870698159212381	0.011050309900050221	0.010850224282018404	0.01029370707465523	0.010487278277216298	0.01089210266718785	0.012489995719098403	0.013410389562045162	0.013846855398589101	0.013226124667299485	0.012269436223872537	0.011704543339475489	0.011238297317922098	0.011021460345822418	0.01142442347423087	0.014269361773409992	0.016279524261544418	0.017089173041487455	0.01894019766597789	0.019866175293613914	0.01987455097064776	0.01859028049211744	0.01953673199694736	0.013489493178476378	0.01115640180914624	0.010933050421575729	0.011313678411227128	0.01389152567610322	0.011423492843449286	0.014067414893815012	0.011438382935953971	0.009832114207009541	0.01008896830271561	0.010718074711039156	0.01421259329573583	0.011611480261321132	0.014028328400990138	0.012127049714296347	0.01018389264243306	0.011027974761293219	0.012759878645746042	0.019377594133303446	0.01963165633666484	0.020259832114206892	0.020190965436372596	0.01907141660617553	0.017088242410705893	0.015952872857222578	0.014876133042976464	0.012060044298025232	0.01084836302045528	0.010182962011651536	0.011456995551584831	0.01241926777970106	0.013318257114672294	0.013797531967167329	0.013884080629850849	0.012302938932008107	0.010866975636086166	0.010498445846594831	0.010259273735738114	0.010343961136858586	0.010610121540380105	0.011060546838647257	0.011524000967856008	0.012132633498985596	0.012290840731848033	0.012591434474286657	0.011893461388128893	0.011556573045210046	0.012452770487836667	0.01284456604686658	0.012976715617845757	0.012788728199973905	0.013445753531743793	0.013141437266179007	0.012478828149719885	0.012135425391330217	0.011704543339475511	0.01183576227967317	0.011567740614588581	0.011943715450332187
