# Supplementary material for: Nucleosome positioning stability is a modulator of germline mutation rate variation across the human genome
Source: Nat Commun. 2020 Mar 13;11:1363. doi: 10.1038/s41467-020-15185-0 (PMC7070026; doi:10.1038/s41467-020-15185-0)
Supplement: Supplementary file 7 — Source Data [file 41467_2020_15185_MOESM7_ESM.zip › Supp_Fig.7b.txt]

#no HU treatment (-5kb to 5kb)
bins(size=10bp)	1	2	3	4	5	6	7	8	9	10	11	12	13	14	15	16	17	18	19	20	21	22	23	24	25	26	27	28	29	30	31	32	33	34	35	36	37	38	39	40	41	42	43	44	45	46	47	48	49	50	51	52	53	54	55	56	57	58	59	60	61	62	63	64	65	66	67	68	69	70	71	72	73	74	75	76	77	78	79	80	81	82	83	84	85	86	87	88	89	90	91	92	93	94	95	96	97	98	99	100	101	102	103	104	105	106	107	108	109	110	111	112	113	114	115	116	117	118	119	120	121	122	123	124	125	126	127	128	129	130	131	132	133	134	135	136	137	138	139	140	141	142	143	144	145	146	147	148	149	150	151	152	153	154	155	156	157	158	159	160	161	162	163	164	165	166	167	168	169	170	171	172	173	174	175	176	177	178	179	180	181	182	183	184	185	186	187	188	189	190	191	192	193	194	195	196	197	198	199	200	201	202	203	204	205	206	207	208	209	210	211	212	213	214	215	216	217	218	219	220	221	222	223	224	225	226	227	228	229	230	231	232	233	234	235	236	237	238	239	240	241	242	243	244	245	246	247	248	249	250	251	252	253	254	255	256	257	258	259	260	261	262	263	264	265	266	267	268	269	270	271	272	273	274	275	276	277	278	279	280	281	282	283	284	285	286	287	288	289	290	291	292	293	294	295	296	297	298	299	300	301	302	303	304	305	306	307	308	309	310	311	312	313	314	315	316	317	318	319	320	321	322	323	324	325	326	327	328	329	330	331	332	333	334	335	336	337	338	339	340	341	342	343	344	345	346	347	348	349	350	351	352	353	354	355	356	357	358	359	360	361	362	363	364	365	366	367	368	369	370	371	372	373	374	375	376	377	378	379	380	381	382	383	384	385	386	387	388	389	390	391	392	393	394	395	396	397	398	399	400	401	402	403	404	405	406	407	408	409	410	411	412	413	414	415	416	417	418	419	420	421	422	423	424	425	426	427	428	429	430	431	432	433	434	435	436	437	438	439	440	441	442	443	444	445	446	447	448	449	450	451	452	453	454	455	456	457	458	459	460	461	462	463	464	465	466	467	468	469	470	471	472	473	474	475	476	477	478	479	480	481	482	483	484	485	486	487	488	489	490	491	492	493	494	495	496	497	498	499	500	501	502	503	504	505	506	507	508	509	510	511	512	513	514	515	516	517	518	519	520	521	522	523	524	525	526	527	528	529	530	531	532	533	534	535	536	537	538	539	540	541	542	543	544	545	546	547	548	549	550	551	552	553	554	555	556	557	558	559	560	561	562	563	564	565	566	567	568	569	570	571	572	573	574	575	576	577	578	579	580	581	582	583	584	585	586	587	588	589	590	591	592	593	594	595	596	597	598	599	600	601	602	603	604	605	606	607	608	609	610	611	612	613	614	615	616	617	618	619	620	621	622	623	624	625	626	627	628	629	630	631	632	633	634	635	636	637	638	639	640	641	642	643	644	645	646	647	648	649	650	651	652	653	654	655	656	657	658	659	660	661	662	663	664	665	666	667	668	669	670	671	672	673	674	675	676	677	678	679	680	681	682	683	684	685	686	687	688	689	690	691	692	693	694	695	696	697	698	699	700	701	702	703	704	705	706	707	708	709	710	711	712	713	714	715	716	717	718	719	720	721	722	723	724	725	726	727	728	729	730	731	732	733	734	735	736	737	738	739	740	741	742	743	744	745	746	747	748	749	750	751	752	753	754	755	756	757	758	759	760	761	762	763	764	765	766	767	768	769	770	771	772	773	774	775	776	777	778	779	780	781	782	783	784	785	786	787	788	789	790	791	792	793	794	795	796	797	798	799	800	801	802	803	804	805	806	807	808	809	810	811	812	813	814	815	816	817	818	819	820	821	822	823	824	825	826	827	828	829	830	831	832	833	834	835	836	837	838	839	840	841	842	843	844	845	846	847	848	849	850	851	852	853	854	855	856	857	858	859	860	861	862	863	864	865	866	867	868	869	870	871	872	873	874	875	876	877	878	879	880	881	882	883	884	885	886	887	888	889	890	891	892	893	894	895	896	897	898	899	900	901	902	903	904	905	906	907	908	909	910	911	912	913	914	915	916	917	918	919	920	921	922	923	924	925	926	927	928	929	930	931	932	933	934	935	936	937	938	939	940	941	942	943	944	945	946	947	948	949	950	951	952	953	954	955	956	957	958	959	960	961	962	963	964	965	966	967	968	969	970	971	972	973	974	975	976	977	978	979	980	981	982	983	984	985	986	987	988	989	990	991	992	993	994	995	996	997	998	999	1000
Alu	0.04922673856466228	0.049282057497440496	0.049576001338154624	0.04954583152344328	0.049694723785362445	0.04950255272497186	0.049579373612426134	0.049655172568454496	0.04969633688698716	0.049421111355939254	0.049322015304914466	0.04939296773685212	0.049485763674938524	0.049301589390494976	0.049354299866754214	0.04948490639232909	0.049504753432173705	0.04948548556491231	0.04965706040109453	0.049595325202605546	0.049605078304704134	0.04956741117748097	0.04957368689893706	0.04960062593437076	0.04980402706337889	0.04976041012617413	0.04971727902014361	0.04971808295768435	0.04983964556861444	0.04982094872197486	0.04983271368736461	0.04991078337809401	0.050122682988662785	0.05016394571925242	0.049980328288424324	0.04967119053253749	0.04972482399936059	0.04941553000157238	0.04938995225714289	0.04931269037259048	0.04914664707742755	0.04893664531864041	0.049220177830368236	0.049702354433392805	0.049668295295049084	0.04950344244546401	0.04965760035014463	0.04970600380559059	0.04986994209689566	0.049773957330148055	0.04961033328066322	0.049612422232705074	0.04967501926375859	0.0497001091447658	0.04951101160706631	0.04946410778907423	0.049472262834944374	0.049726566679665345	0.049690848074507764	0.04965449380585779	0.04957502923196795	0.049579027817172064	0.04938156855217108	0.04953809863249873	0.04969859017036314	0.04959639128733874	0.04965030270989314	0.049537889080363086	0.049466361513744055	0.049678403412211386	0.049470624440775164	0.049650620847464334	0.04950270105610938	0.04975991973402322	0.049808771385607006	0.04989146969696316	0.04982882355254216	0.04980163260971502	0.049899410278601994	0.04992790556079989	0.04975546070056549	0.04961819188913464	0.049388501751102584	0.0491649375486011	0.04896919219730949	0.04893856554712221	0.049049364746125354	0.04933210746127941	0.049452924909853826	0.04964529189954473	0.04977843896082733	0.04992777259059318	0.04999995412117679	0.04973850415446042	0.04969823187256655	0.04986702557381579	0.04945263468692442	0.049277274706993716	0.0492574422150184	0.04886593959150933	0.04899647372960422	0.049415172135001094	0.04930896979469162	0.04933030260457114	0.049388970650880805	0.04943130202606515	0.049489291175075854	0.049762087512828033	0.04955318535091206	0.04966207651859339	0.04985826994200893	0.050041357356405754	0.05047995360213953	0.05045804965320906	0.05042504376625791	0.05023624448283315	0.04994737379590536	0.04976889537978997	0.04979441985870606	0.04972214632617252	0.04961222245762055	0.04960584862781462	0.04947850262765056	0.04956236862374579	0.049505845453111125	0.04941400588004059	0.04943174966731262	0.049558391372175103	0.04955446179634459	0.04980366635389137	0.049932692295676775	0.050077613239319425	0.050439242613718585	0.05043976179669099	0.05042363076320301	0.05025550156862091	0.05025420496893744	0.05000735489688028	0.049912493693687214	0.05004561993719895	0.049678068978948844	0.0494872695436514	0.04967401404384113	0.049596363714123265	0.04977520081040399	0.049756472686117825	0.04981617603815705	0.04949635114443515	0.049315927031892595	0.049467454424112135	0.04971798535778278	0.049768551810818934	0.04949964103369057	0.04978560960889689	0.050013327439880094	0.05014626836959301	0.05018584937205006	0.05016308028279001	0.05006759004403253	0.04977228420554193	0.049870535629258854	0.04988684920508104	0.04972133088118319	0.049948351774276145	0.05016494754665794	0.05019067576521885	0.050422083820502235	0.050592359125573035	0.050489524319212394	0.050429243890859184	0.05056927410445906	0.05042918214200256	0.05041922029996965	0.050286694584774055	0.049970367793390966	0.05021657174409672	0.050239457913775404	0.050276859301590496	0.050118097511340935	0.049924514952240234	0.04986930706074859	0.049969777777771104	0.049998301542550735	0.0499639999218684	0.050036720919317886	0.05004909730151845	0.04997149557313432	0.04998377730861784	0.04997226123813302	0.05023227737908855	0.05017927021541648	0.05028230522212879	0.05004288735238607	0.04997269221192817	0.05016133403755191	0.05002751055181432	0.049853182324771546	0.049836920476818584	0.04990145218825452	0.049791875560090855	0.04972448854780925	0.04974001637802001	0.05003686869242818	0.050144191727832854	0.050055617385129945	0.05001920330708024	0.049979302863429734	0.049936612606225825	0.049717239781584724	0.049397842031243595	0.049062440889576016	0.04938763668333208	0.04959747540854154	0.04976780110235563	0.049586715371349996	0.049286613557987274	0.04909697887876209	0.04910089216069513	0.04917840336594262	0.04917794338281106	0.049509448923021754	0.049330235972808466	0.04952949057353605	0.04973711308062968	0.049817916935414	0.04968215651490724	0.04964445907667567	0.04974837538243618	0.04963614047058163	0.04970908528650288	0.04971063316582257	0.049669532659341056	0.04952360424725005	0.04954218647410914	0.049580752656845965	0.04968064423227994	0.04960876809882886	0.04951439464620475	0.04992137002840236	0.05015368074149695	0.05028200993768548	0.05010355311124386	0.04998610187730047	0.05013308213583922	0.05021860549234326	0.050464747485060954	0.05041388840999261	0.05039230490854441	0.049922664349314166	0.05011951887606285	0.050272143540663575	0.05013182465345104	0.05002248516016938	0.05005303602327483	0.04989958969510113	0.049930778136561195	0.04980785714285076	0.049832172180740444	0.04989590454043195	0.04989273803883763	0.049901241158312966	0.049776525494846985	0.04984257590666789	0.04972214227674021	0.04983734987256451	0.04969627474091592	0.04940943730741223	0.049373564611380254	0.049420031249993356	0.04933976141256862	0.04962862576445947	0.04987265355250174	0.0496540028746728	0.04962403772263457	0.049767448396903904	0.04960295903295343	0.04975828855294265	0.049946313909034507	0.05016923022598187	0.049894527299859555	0.0498092644196466	0.04985038353792224	0.04984802035362778	0.049962903055176026	0.04982666484819064	0.0497188877204014	0.04983057767566484	0.050007415900437294	0.04975862749445056	0.04938899108269566	0.049351851869336334	0.04940081696145899	0.04965850087107368	0.049811282012908666	0.04977308682657632	0.04975194818652169	0.05008441673224574	0.050412836670338565	0.05063942120185182	0.0506014054777203	0.0503766587232634	0.05019660160024695	0.05022767354358682	0.050297056478922055	0.050133100607105185	0.050069115593721084	0.0500441779620788	0.05025322824456952	0.050212850354603294	0.050107750157622755	0.049938331489960124	0.049762607046707735	0.0496200580395803	0.049623017909263496	0.04956902583490181	0.04937767715543702	0.04957612957148927	0.04972291275009151	0.04986945084984071	0.05013945750097271	0.050093230018726016	0.05038227377679416	0.050183188665928614	0.05015126314144467	0.05001978014739797	0.04978958334641904	0.04972877664175529	0.04963321165763856	0.04949289745197303	0.04948733147740865	0.04967716422379183	0.04957391203410572	0.04969061297185888	0.04996171574883125	0.04978599244153345	0.049540699440188816	0.04933332823761702	0.04934431718095775	0.04933341468019154	0.049545754027156975	0.04936763462751851	0.04933991639006754	0.04966366375373284	0.04993246831456452	0.050251301291128356	0.05029602485883887	0.05031028372238092	0.05040895320582492	0.05049931843310045	0.05046002861885649	0.050497601554438845	0.050259566939668744	0.04983415088269256	0.049882047589025626	0.049824001186420705	0.049551756466870094	0.0497581634888052	0.05016048316297588	0.05034229487886965	0.05022627783946021	0.05008688252534173	0.04992390041034683	0.049853246077419665	0.049691217569585444	0.04966858783623193	0.049424898426994886	0.04920466722050105	0.049377798516290386	0.049599542752984845	0.04964649229179252	0.04959204952848226	0.049827670422081555	0.04991064178511195	0.0500809896866257	0.05026906486485826	0.04995785315185585	0.049705380438227725	0.04987819351777993	0.049880917220107374	0.0496766129568041	0.04972111803303943	0.049533268927438145	0.04974602867524405	0.04998293776096384	0.04995463810801597	0.04979857185793829	0.04994012473236978	0.050089015360246715	0.0501363617591359	0.05018372099817678	0.050233231777613095	0.05033508800818735	0.050169617135200704	0.050296009796999275	0.05012779509220962	0.049794900830974806	0.049426517573379035	0.04942132771857689	0.049194553395778044	0.0494176529961023	0.04965506192624194	0.04954108782310169	0.04999634638998307	0.05038309168608474	0.05088553921491708	0.050833141727392464	0.050738285105716825	0.05062894742563563	0.050476152113106784	0.050323838732278074	0.05027471001798011	0.049810086174531996	0.04957846106605138	0.04968708940527111	0.04966074113111906	0.04978160201431397	0.04994108535432408	0.05016415365852965	0.050130391591348855	0.05024682310525232	0.050184965962434665	0.0503616009694251	0.05019147589750903	0.05021838661564206	0.05023596329341118	0.05004870429938135	0.05003955999050897	0.04996571899652262	0.0498408617950065	0.049643723260023476	0.049583171884826756	0.049646188521348215	0.04975395127921003	0.05002872341605864	0.05026591540951844	0.050437705338802194	0.05048935650117501	0.05069461784590504	0.05093355613084772	0.05109545768958634	0.05104473329173471	0.05122992179117736	0.05134469810587771	0.051473006677011844	0.05146801044244385	0.05130644684977594	0.05127150901040171	0.0511698237251345	0.051346106725822335	0.05154005376594392	0.051350634789324515	0.05142624127816527	0.05190614024530665	0.05219724437075184	0.05227084929914893	0.05212651352178884	0.05208232452858324	0.05224605181782704	0.05227054667684564	0.05211355995405116	0.05234539730408246	0.052629309933968506	0.05259886532647397	0.0525612734777269	0.052239260757957394	0.05224184579757842	0.05209183051878207	0.051992275348973015	0.051476650499608693	0.05116033971179977	0.051139825188401274	0.05100837024895904	0.05099158033044177	0.05075418933374618	0.05062975473625629	0.050871449760758976	0.05087726244910088	0.050605303082318566	0.05057562416315684	0.05040267427995582	0.05051933508297258	0.050421520234325834	0.050468532401617056	0.04988497962257481	0.049568006626791436	0.04899250557343905	0.04826817637553604	0.047626106563836236	0.046886710711065656	0.04619657963232118	0.04583483525292032	0.04579582678750754	0.04570587570519775	0.046228940215954674	0.04647516437066243	0.047021593897102046	0.04741010931408529	0.04738048634504698	0.04771023075073463	0.047684404630208274	0.04773598234361969	0.04782070600978243	0.04747992775602766	0.047307435208223544	0.04719675018924448	0.046734723218109085	0.04590024314618025	0.045457885342890476	0.04513822141096516	0.04529162096101719	0.045685860484085225	0.0463946626698586	0.04694020400380743	0.047684003380370946	0.0486534935107815	0.04935419572662879	0.049921929055394	0.050637535111801725	0.05078645228962131	0.050816966819838875	0.05096543193880047	0.051066596295131265	0.051197998037669626	0.05136630359813463	0.05136938307594646	0.05130083778866759	0.051358656612705784	0.05136343227232591	0.05128689129076874	0.051536604332235475	0.051703720108267986	0.05179673980805419	0.05202896187928993	0.05249039759950664	0.052607480697755504	0.05302621541949408	0.0529902521212053	0.053075227883659176	0.05278647646968549	0.052745410512656875	0.05230737865563542	0.0520883079932425	0.051734938410792346	0.051541909950777405	0.05121477952514773	0.05116109060299265	0.0512669320558749	0.051499365243335336	0.051540410161939325	0.05162218829476847	0.05154135018049842	0.05156059085651915	0.05141538946963168	0.05136747064714243	0.0512184972179219	0.05124551555486081	0.05140729142057123	0.051248794592907966	0.05098952586806184	0.05086507128435397	0.05046996390591552	0.05036273583003111	0.050506683407296984	0.05040362244182661	0.05028411082513762	0.05003142874940919	0.05000708695312409	0.049892158408870776	0.05011929384145173	0.05016550348936828	0.05041764300313793	0.05013555653806372	0.0499129237788023	0.049698111649341015	0.0497374721765605	0.04968455440576335	0.04966229276159848	0.04960333016346397	0.04957767636133069	0.04952820134493027	0.049414491671265354	0.0495745167688934	0.049660595687110363	0.049767331932099805	0.049837347436094186	0.04962266756010362	0.04955373201736414	0.049659574603918635	0.0497312743613934	0.04975102983433404	0.04943536060321253	0.049371620179891496	0.04951378084972764	0.049312270042187224	0.04951493125097413	0.049896010191981775	0.050158710925159035	0.050375584828124396	0.050317955967364714	0.0501662768401803	0.05042788069586774	0.05061420871925236	0.05054279490445203	0.05031145783611136	0.05004545930783151	0.050125501742153515	0.04996722742290081	0.04997542170859932	0.049801700921325534	0.04993991899352528	0.050060896372233064	0.050098700957499104	0.0500347431374035	0.04995776777961304	0.04997952448381602	0.049976458556564435	0.0497219543023371	0.04975010969367013	0.049748993206408014	0.049739709598542216	0.04988070330538634	0.0498771449802307	0.049869824232345455	0.04983266894976508	0.04990399032561868	0.050224346011198205	0.050266066619412145	0.05019779052564647	0.05026557661542615	0.05034757471263698	0.050437429705738154	0.0503902825105057	0.05047460615001649	0.050338100488479025	0.050132000389856844	0.04987027102948481	0.04972857650081064	0.049898490499365	0.04998524861964924	0.04999345343618936	0.04964342136241664	0.04995242120996876	0.05027243823760152	0.050452904945958395	0.05044428645586882	0.0501701311898549	0.050105036598739335	0.0502718956365556	0.050361688515618404	0.050355030630624124	0.04993241975887847	0.0498649006031107	0.04978188804449353	0.049734048010645154	0.04970688099536197	0.04956696467817233	0.04953681434764829	0.0497057082905175	0.04972510285355271	0.04991354850421646	0.04989289645905151	0.049867151543861406	0.04992622555316977	0.05006413924854367	0.05012712014639696	0.05019816174368088	0.050130712493043836	0.04984736533606157	0.04958628793129954	0.049619776207296025	0.04984218758412515	0.049889180499398965	0.04964341418709187	0.04957591480891061	0.04932443310584964	0.04935817418893587	0.049307816227785406	0.04924338866877334	0.049200017731332146	0.04926247409633126	0.04938122230158069	0.04930101702699896	0.04945970242898278	0.049671745104225604	0.04972855798186179	0.049453179398050225	0.04928830773471319	0.04934313358025977	0.049565881123287546	0.049365549748500256	0.04903373188688939	0.049293891336724155	0.04946103905389888	0.049575625470803346	0.04970805200407223	0.04964812127642209	0.04970475895586106	0.05004455187602591	0.05016378666247098	0.05009845460256961	0.0502047095050992	0.04990710650100888	0.0499955019935826	0.05017630783625062	0.05006165157771041	0.04993114391114574	0.04985080858368423	0.04992250651376175	0.049858566195416364	0.0499479718925606	0.04984907939109394	0.049742085464063904	0.049781657580511895	0.0495719788633096	0.049676817968192725	0.04948086438817237	0.04925061943287365	0.04903280427073649	0.049154079288910114	0.048927668344468364	0.04889144517905682	0.049075402847696334	0.04926135378548221	0.049388892539888284	0.04940648220191525	0.04950807634187919	0.04963867411486372	0.04978116602224571	0.0499174212607704	0.04964676679001008	0.04933753990425465	0.04949424534087583	0.04953868492934982	0.04939915674103701	0.04956454435261055	0.04951681053044535	0.04962251601730945	0.049605465380064225	0.04973031349425526	0.04970698358835466	0.049772317641458085	0.04968533486056697	0.04965452572600363	0.04955149613503071	0.04956658359645702	0.0494536052382389	0.049454723636642654	0.04925352161927381	0.049592815472409554	0.04963249187345749	0.04945254589981974	0.049711435360761454	0.04964501060653006	0.04967552055223685	0.04968702879395137	0.04984319132351155	0.04969094709118848	0.04954533440262258	0.04959428152240935	0.04965945506541699	0.04986847728340276	0.04992659939028495	0.05014842552694363	0.050294980500734464	0.05055125858284341	0.0505166569342999	0.05065472378394801	0.05021509425196186	0.04992281097271945	0.05005117294126319	0.04982259903457445	0.049748278349692567	0.0496712835501205	0.049536800552916385	0.049699614769662726	0.049854884283103536	0.04974931612189452	0.04962530624606005	0.049644966598386284	0.049532086837144225	0.049888172476191234	0.04985433157562686	0.04987938533923109	0.04994018292970855	0.04984485207938843	0.049735500275649214	0.050156264726806184	0.05032558572898695	0.05021986445234603	0.05027268343847907	0.05025771522081374	0.0500724016811939	0.050306585193329006	0.05010458538683546	0.049850266865150664	0.04968760226023496	0.049674325070814616	0.049565715715630045	0.04963118788403284	0.0499133821414392	0.04980259584057536	0.04980628467152635	0.049912855114981475	0.049990707052291236	0.050231169896023574	0.05035713610212879	0.0503161754815216	0.05044224442334408	0.050313702589932785	0.05012358104384119	0.050138484611735576	0.05024529631678098	0.050085494979039615	0.05001195594992199	0.049964511378096536	0.04965508383757266	0.04969803612060737	0.04978482595916403	0.04990119804264145	0.04989025450485723	0.04975680230615669	0.04985901942674522	0.049905078880602284	0.0499373811069692	0.04997247655319511	0.04999350888606121	0.04989093966816832	0.04978325363233696	0.04972447014277184	0.049603355557310616	0.049584100705726504	0.04961156518635337	0.04962891041238067	0.04975128289316507	0.04974707992682659	0.04983288470437422	0.04980820859040644	0.04998331202470816	0.04993315905498718	0.04978625304901381	0.0496956824510278	0.04997788013344329	0.049820070168523856	0.04984852537195908	0.04980081696217761	0.04981946635219495	0.04953641515792136	0.04960012949583147	0.049649582494488656	0.04987974999999333	0.04976370181903044	0.04967146354698508	0.049829394078161574	0.049842477946940605	0.04994510249567704	0.049929137290255325	0.04979586999999366	0.04997896942515512	0.050161525242256665	0.05018277256063597	0.05043428467324205	0.0504865624116749	0.05026861851244159	0.05010672222655278	0.050050163471313455	0.04970399056823725	0.049648965907311104	0.049794966891039155	0.04954364809177501	0.04952489380668714	0.049528730260577025	0.049792155729977486	0.049909918057298004	0.05000851346456018	0.049705326891343805	0.04973298556667853	0.04974464680917297	0.04990186612877293	0.050045201219982446	0.05025489906892397	0.05022965339174668	0.050507813277674875	0.05053092259792812	0.05035393903877252	0.05019341108054353	0.04994699190059889	0.05003893709498335	0.049764548058705456	0.049599535753482416	0.049564994834461376	0.04981604099193567	0.0496970022571539	0.0495932450919223	0.04975362912151479	0.0496294316837779	0.04985547335471585	0.04988092419391941	0.049743386029405014	0.049966460011024734	0.050268232704891856	0.05029415323217274	0.05002681478844705	0.04968985144926854	0.0496491985720942	0.049439923379477196	0.04941272734386549	0.04936747650109358	0.04928039945032703	0.049250660773213516	0.049485917165819196	0.04928232800566222	0.0491562636327903	0.04899657242898038	0.04889886749546884	0.04885210394829498	0.048999527246873543	0.04918128122774429	0.0493878210943627	0.04971650617576513	0.04992156875939459	0.049985868875732975	0.05033011953352108	0.05029598116342834	0.04996535513277192	0.0502689666905096	0.050105760279403125	0.049990039643362634	0.04988774195597993	0.05002170826733607	0.04991181924844769	0.050145493974942286	0.05004414778983154	0.04982519285713613	0.04967072108789851	0.050026094310081856	0.05001066591103847	0.05000865346611631	0.049951892876727036	0.0499914494850158	0.05007260788935357	0.04990933427672284	0.05012617106917588	0.050145626976006046	0.05032870367443041	0.05037474257268599	0.05024534872158421	0.0502982740851906	0.05028348361625881	0.04996371051597551	0.049661903202952454	0.04986051869121289	0.049540974306262746	0.049349253564388906	0.0493447026706635	0.04956546619103594	0.0496202042738359	0.04960301404449383	0.04963481928278663	0.04969457252988613	0.04958129654139406	0.04952628888365603	0.049474201875725966	0.04931223500390864	0.049292180132443686	0.04945253012424145	0.049554923855075	0.049971521135590655	0.05000436953465919	0.05001361986193249	0.050195858569961005	0.05007385547730152	0.04981514058938421	0.049563775829526216	0.04958954267715842	0.04941350948765966	0.04941300420034217	0.04915557147354504	0.0491495119244326	0.04937619315594645	0.04960736438162961	0.04950890843203812	0.04954720346522406	0.049860258817989764	0.049973538208831755	0.05002184999999308	0.049893188024791105	0.05000971596280451	0.05006293428119402	0.05015060822305562	0.04988410664362468	0.04980165887519915	0.04969950332940963	0.049783770363401696	0.04968223602969235	0.049634111919849046	0.0496692793956406	0.04980107787623823	0.049626114153453034	0.04955413085214526	0.049372513521981284
L1	0.047195649497987165	0.04748558652203995	0.047674116073219905	0.04753336625100091	0.047430747913519616	0.047550935195413806	0.04754669987897872	0.047876930797937395	0.04792716795969295	0.04789915041305188	0.04787756780683616	0.0480292160803971	0.04785214357530176	0.04790229968740063	0.047924256531821946	0.04797598349700829	0.047637050465205465	0.04738025227963057	0.047309058371264825	0.04749490423162107	0.047690932786714435	0.04762352451723294	0.047720053587642745	0.047860932544493744	0.04795253513513051	0.04786270351808718	0.04804345626192173	0.04785436821431693	0.047937060456689794	0.047814729504905985	0.047977682119200525	0.04780435717843491	0.048069685240658036	0.04847064114687643	0.04845297827404539	0.04847154514308259	0.0481962197813275	0.04792417600401134	0.048056569187444935	0.04786946196473077	0.04793397650050391	0.0476142683372175	0.04761283636546917	0.04759769998989717	0.04796995013096432	0.048090297351925784	0.04805350968264764	0.04792101715957941	0.047963623531789484	0.04797917644094634	0.04801058717794584	0.04796460629684665	0.04778976252018902	0.047634899316028274	0.04799947747747254	0.048162003091339396	0.048167553396108245	0.048251747248344155	0.04790122401523036	0.048154615231453604	0.04858495506404647	0.04864850025102458	0.0484572209255485	0.04853396660333483	0.04910620708282832	0.04937332785735291	0.049189855468745214	0.049278095009496196	0.049537294484070314	0.04942407708499921	0.04916622912504504	0.04853980662541927	0.04796923521786335	0.048070100070396374	0.04785908398319861	0.04766109542942778	0.0477971083852759	0.04770819947978717	0.04791591617247487	0.04818243267973378	0.04837475531487702	0.048483006149568714	0.04895728992432815	0.04866197400535288	0.048522847961294364	0.048476995454091475	0.04849074738503563	0.04851790486090006	0.04818593715927774	0.048247114480131414	0.048177511732847345	0.04806376586344919	0.04779574934882325	0.04748831480368121	0.047198550275132964	0.047377114102687905	0.04741256089039266	0.0474104681127502	0.04753848656506414	0.04759606182580414	0.047773436740381564	0.04787789467915029	0.04809199268683157	0.047881522738676095	0.04759574202233258	0.047557245888562756	0.04765923912609236	0.04788086852389515	0.047745694023819146	0.04797433902241489	0.047954198683539555	0.04803568850145641	0.047785457611846036	0.047859453131267785	0.04795623178940535	0.04825704586321392	0.04793834807017062	0.04774548075380448	0.04776535003004943	0.047639485751290636	0.047613850556274775	0.047448398563729524	0.04753673936063453	0.0476620575999951	0.04810951217800459	0.04809589907796669	0.047957971080968574	0.04800493376282979	0.048067074360256	0.04800336408056948	0.047918437019274	0.047866828173524764	0.047797196302988856	0.047802030492725446	0.047661797935246275	0.047994182091642655	0.048046302166242075	0.04845414721940891	0.04834478767122823	0.04841404129136249	0.04870947074332752	0.048737699637018836	0.04855026845231619	0.04846587058587014	0.04846154728510846	0.04842408494246649	0.04827662038698909	0.04818969853086695	0.04814467377927299	0.048250789751764875	0.04834418304373423	0.04836799084303304	0.04849054697618332	0.0486867009233192	0.04853545696823488	0.04824523861149291	0.048128693794197576	0.048321703131227745	0.04847215190380272	0.04828552930567599	0.04801187184621048	0.048033788634992115	0.04805580269191949	0.04813473850431534	0.04802868730126711	0.047848966853030424	0.04767850938523705	0.04776215178130389	0.04798075658744682	0.04807697570242492	0.047889737202046846	0.048029988212575335	0.04822023488843343	0.04835893820907151	0.04836057492416107	0.04812247569479044	0.04794314775377267	0.047858554191186516	0.048039893475629446	0.04804346236665856	0.04787241926797182	0.04771381010765051	0.047571437063629644	0.0477916833849487	0.047991510991202316	0.04826303858424252	0.047830189178431536	0.048031035653475274	0.0482923148966022	0.04829049754336225	0.04845015732931242	0.04836850801121074	0.04842334596210856	0.04847853083942935	0.04844741502611002	0.048182008355138944	0.04821365384227541	0.04811807060837563	0.048229867802758196	0.04826043957476181	0.04802617312686829	0.048252922035243444	0.04844750637703774	0.04865506523039598	0.04881727128397985	0.04890127626882945	0.048887837099156534	0.04896595301946291	0.04888204614770793	0.04862388287929532	0.04870893242435823	0.04858413463647665	0.048303624863356	0.04832070564796801	0.0483058230845723	0.04830028595583368	0.048433929746328964	0.048356749900828236	0.0483371110118113	0.04850376849809029	0.048123733993592745	0.04825416009256935	0.04824828826195992	0.04810501231949426	0.047938217093323174	0.047874482846118005	0.047609798936485745	0.04773828584291675	0.0481001112777397	0.048152352057670406	0.048122526693938156	0.048180650595173916	0.04819207216391319	0.04805008300237794	0.04782185796240844	0.04782236074007633	0.04785753169956836	0.04805299009410113	0.048272901779496044	0.048291232041442006	0.04849087686825211	0.04841048092655996	0.04861186789099034	0.048952504026240344	0.04895500549779608	0.04860467788699755	0.048751331037231956	0.048770006091467234	0.04841547964566049	0.04863001248875529	0.04856267496002734	0.048165879322367156	0.04825831058121765	0.04809470012972316	0.048135415991999504	0.048129383812265655	0.04835797347426755	0.04817767907302929	0.04808852688603071	0.047954978147549385	0.04807697339201297	0.04821214442449166	0.04860824814293863	0.04834576537265058	0.04805695185556192	0.048342735317614315	0.04842680852340482	0.04832929960854709	0.04787382206440804	0.047899318486633126	0.047901569189292316	0.047985015564197514	0.04809452388074127	0.048075999999995365	0.04816863272219545	0.048614130265905095	0.04860034108989192	0.048563208258701855	0.04856623031633126	0.048211524897710106	0.048369912709492494	0.048266584965690765	0.048400453242452984	0.04836572082998733	0.04846556711643705	0.048560266337725755	0.048660335336533724	0.048572899111860204	0.04871300179461132	0.048661315873011056	0.04877687933260011	0.04856475376088202	0.04854974894035986	0.048309340976472576	0.04834238266112591	0.048435114780024796	0.04850858265447576	0.0483716473041357	0.048142232525809195	0.04807276519748786	0.048163518533235805	0.048139365118572475	0.04813226244700314	0.048014536870232	0.04801865336384894	0.04852987258918302	0.04900278081232033	0.048832959167409026	0.048821871488339684	0.04881308139884977	0.04898866767523494	0.04924959018540453	0.0493248619305594	0.04907337406959918	0.04889925710255437	0.04880329692523649	0.04857350466913887	0.04880683244653685	0.0488002140706495	0.04870798088852831	0.04855628352681675	0.04827012214885479	0.04837634200519845	0.04865829458374664	0.04857995632183443	0.04849422121850376	0.04824552663606871	0.048062828001988384	0.047979426070423506	0.047959752806731405	0.04790670226016609	0.04770928032967673	0.04785290644967571	0.0479569510419736	0.0478112111533795	0.047748521995007835	0.048017637767808076	0.04840662220205212	0.04866719552959658	0.04872919293858298	0.04867938533947063	0.048663480711568334	0.04875374462579136	0.04884123081522325	0.04882836123875625	0.04866511147573089	0.048557707266225145	0.048558407532540135	0.0484477399420937	0.048267745952423835	0.048393749326947226	0.04840524414081516	0.048569458075459385	0.048430382854306356	0.04834423439515254	0.04811046378388599	0.04860099182533655	0.048650392742577445	0.048782789711186526	0.048606625425080194	0.04838179213087947	0.04840967902350329	0.048459688895559495	0.04855446347281108	0.04870459651208398	0.04907734399683575	0.04907580245933702	0.04907044738661728	0.04916972896918996	0.04948753022932136	0.04931272419981595	0.04914205795228167	0.048846153066290976	0.04872561684483492	0.04851062074812496	0.048354185137152506	0.04832156994404007	0.04867587419129621	0.04888712164845618	0.04855855810473349	0.048537073911739406	0.04884559668893512	0.04882208886455896	0.04892538236166989	0.04921984439358771	0.04919107873539561	0.048995576615318094	0.04929170698654398	0.049339786087126324	0.049221482201610545	0.049271362089547445	0.04927284214192815	0.04918373454762148	0.049128377791063806	0.0493568800119641	0.04941827418545895	0.049357274812213685	0.04951908289842965	0.0494869748819405	0.04922422122031391	0.04938533309985531	0.04932750194435676	0.049427494382017746	0.049185603602702306	0.04913163473944944	0.04891903651236566	0.04872235768311632	0.048873805065305864	0.04892383356559354	0.048912801277568016	0.04905850114188788	0.04929230690894094	0.049189452877226744	0.04924662949280678	0.04904795157456435	0.04899628892185471	0.0493443243430792	0.04942872982317025	0.04924002365696918	0.049395213701325984	0.0495077967216287	0.04928389778384754	0.049378037591772075	0.04931896393217197	0.049470599037607	0.04933288276807989	0.049553019420342265	0.04949822928803718	0.049425957997240956	0.049476108198326076	0.04945127460783835	0.0494187072187206	0.04907317692608812	0.049230408921197885	0.04921511795427209	0.04947405288603381	0.049228978948404	0.0491390009878447	0.04931142360223561	0.049380713308574437	0.04953107123340661	0.04940254342117563	0.049069973844807775	0.04925610022249687	0.04933965033342518	0.049415969720416786	0.049384826848244294	0.04956596811423615	0.04975103751223816	0.050187825525194914	0.05047749257108647	0.05037543630793097	0.05049784979219809	0.05035336715739086	0.05059328803808292	0.05077745467141255	0.05066785766172081	0.050754360557568455	0.0507662307541385	0.05063473038641191	0.05059184471386519	0.05059865599153206	0.05054087430806908	0.0505412011290738	0.05056930787611814	0.05078796055283104	0.05089742497345823	0.05096485613321193	0.050727663923310205	0.050976528195117006	0.05087862000588484	0.05085267693661477	0.050979711295028936	0.05101102096272769	0.05102928409310835	0.05096248781195071	0.05107603630584998	0.050924203561111284	0.050920194431195234	0.0509731029989409	0.051143154198905715	0.0513425584750567	0.05169500526466394	0.051922288936000996	0.05157369106638956	0.051283711594479385	0.05092878104125277	0.050696572827892306	0.05044263924920909	0.050336206003932314	0.050539299361145096	0.05078922541468719	0.05084402275378717	0.05102081609523285	0.051576114706154315	0.05160867337680194	0.05148198156899254	0.051457058173571005	0.051406925189832454	0.05147947424892154	0.05179981163331226	0.05175754423491351	0.05188561245343732	0.05178656288444612	0.05167518803822664	0.051541012705877	0.05088971123349589	0.05049720203389348	0.050119732880750854	0.050499260778646984	0.05087910308868335	0.05106815184637623	0.05121120293254648	0.05140314037654368	0.05186883843422684	0.05237538791385509	0.052792957765146364	0.0524985415728174	0.05201841898757467	0.05169296086915113	0.051449526445961416	0.0513866542029211	0.051387822434408516	0.05098781906877409	0.051060661393628706	0.051268547532970214	0.05094318182704	0.05101458263414152	0.05092220756375939	0.05066119875655222	0.05088865429459275	0.05086613612210878	0.0511190710345445	0.05108988176100115	0.051098316952597575	0.05093412008837999	0.05094648872252107	0.05077828579676167	0.050306883662645685	0.04980863136573578	0.049693505577990814	0.049867993193967154	0.049769098520244255	0.04990307865496603	0.04982235516200759	0.0498275468490427	0.04991831382667492	0.04993975803475574	0.04977960521451029	0.05013840063915833	0.05042300850816494	0.050571292420864326	0.05058142934571707	0.0505533177551957	0.05045089829364178	0.05049731703788891	0.050398070246338036	0.0504473244891979	0.05023310077896284	0.050269816342483696	0.05032752632616376	0.0503622199921243	0.050336933175163225	0.05030087816956732	0.05011336946443933	0.05004979843579347	0.04983749891260873	0.049735525135797445	0.0496751813609417	0.04962345989777367	0.049493938839411764	0.04943037339431183	0.04968813033244578	0.04970357874092474	0.049804990091234076	0.049641641592915356	0.04953545992384552	0.04924768927213759	0.04927454717717816	0.049550138543512035	0.04942741727111845	0.04951719830558089	0.0495386561451914	0.0493476024759235	0.04911553458312288	0.04912554933464261	0.04916510683339409	0.049064257173843724	0.049228587386313735	0.0492543697354029	0.04950097294339519	0.04933445905706715	0.04963604706351106	0.049662654408105585	0.04968968733772225	0.049793761671003044	0.049886033762053326	0.04955910174418146	0.04943635256924477	0.049529924051901854	0.04921884034368635	0.04927413079535935	0.049142847158519916	0.04910855264468095	0.049232682334191674	0.04902758641852621	0.04927668905152317	0.04943177588258147	0.049138658949238107	0.04889963570864085	0.04876584621435099	0.048583251253312656	0.04845415875677861	0.04861471049005606	0.04865444707616227	0.04880780615746157	0.048878888583214014	0.04894783659808579	0.04873071338333515	0.04871872369199913	0.048855018628025944	0.04887508610780338	0.048912119476912194	0.04895291747041377	0.04902520759192899	0.049109615832014224	0.04906849310480222	0.04903236022569314	0.048970698796374466	0.0491545018796945	0.04912478618713084	0.04912120101049659	0.0489198017642927	0.04872833831291198	0.04873214197283826	0.048742495779119044	0.04850058170646605	0.0482460548628382	0.04839771915877968	0.048341203025713875	0.04805994617705783	0.047966157599995264	0.04834763517587462	0.048081978871830855	0.048303650450445566	0.04833183041575021	0.04819938695263122	0.04836196246409335	0.0483899104403711	0.048580890038805086	0.048664966855773144	0.04861713761101222	0.04874142229324343	0.04859777324239823	0.048591868365601955	0.048743643339034894	0.049124466046883135	0.04909581061215809	0.04921661619611709	0.04929963579875262	0.04912179188324186	0.04916661900029333	0.04879884178779308	0.04848718062852698	0.04806149732142372	0.04799340783729677	0.04802066921093882	0.04815792694108964	0.048352592651912406	0.04846608444622484	0.0486738565139036	0.04889525070083646	0.04903670438936536	0.0491893406681291	0.04925083129387695	0.0489050886782996	0.04924504041211901	0.04921578064066377	0.04921269363988785	0.04899657445538196	0.048681048095988916	0.04862044765948567	0.04845352647697617	0.04826095608605481	0.048271481187531814	0.048271007673384214	0.04846249548027731	0.048454028427593526	0.04858953948535444	0.04859171949411615	0.04856046005319196	0.048607099070590395	0.048442594751894094	0.048335985105538735	0.04831238894382443	0.04854285714285255	0.04841023528825589	0.04822987770141939	0.048259028483214055	0.04835906178990944	0.04843517961985775	0.04857992632946347	0.04856631537922981	0.048717058566167905	0.04888568909558199	0.048734768345889794	0.048334209779800824	0.04805100483186588	0.047811555435099205	0.04795110810810336	0.04810690281884017	0.04820178987668587	0.048240513887501495	0.04848487846736721	0.048572595899268795	0.04868485265893173	0.04882026802788371	0.0488595471773342	0.04877584420361429	0.048829841535428326	0.048790832040831594	0.04888628385570195	0.048788731577908376	0.048828259546476016	0.04859974887188041	0.0488019866771885	0.04866275595710398	0.048626173358568545	0.04841641127494741	0.04813356694727915	0.047883539377559556	0.04794940316918602	0.048417099202740295	0.04817281116138293	0.04828182901345718	0.04830019006435559	0.048531976865816936	0.04856460895761715	0.0486996405497543	0.04836516576845824	0.04809672440075744	0.04804213781763352	0.04804204781352248	0.04803484134278673	0.048120818208980225	0.048108851737523835	0.04816066061089562	0.04817815101877267	0.048229387940496506	0.04828838493013509	0.04840144328447635	0.04834345836668876	0.04808530453044833	0.04803955320422757	0.048177673453008926	0.047987441736858524	0.047641074018274	0.04760811660634833	0.04745858217325489	0.04730976283911811	0.047352981209802095	0.04747547457626627	0.04766173101391158	0.047947581397672155	0.04803716759887629	0.0480552586586538	0.048007322867708584	0.04803599969918312	0.04797397294850702	0.04795018069731706	0.04804342178458562	0.047926059959550266	0.04784302740277575	0.04812759148678167	0.04816246006228811	0.048427012346913795	0.04833400909181265	0.04830769918618025	0.04832939579614823	0.04816501988466396	0.04811856718640899	0.04805852327080985	0.048050738192299054	0.04793080244459395	0.048052298733667384	0.04816639901871954	0.04849452660809371	0.04855689564692392	0.04839577301840985	0.04800530326064725	0.0480099127651012	0.04805018330326227	0.04788927359055912	0.04778388685258489	0.04784524696154127	0.04825042584829853	0.048431597432549586	0.04829353441376072	0.04823777749848711	0.04806409799598719	0.047891872425510046	0.04789049874384017	0.047695262856564245	0.04752840409852154	0.047471291876633084	0.0475184789156578	0.047576771437132806	0.047623848282722925	0.04772118048247295	0.04756260741548036	0.04776795851983994	0.047759330546426865	0.04808268703129213	0.04825738057979269	0.04806186944332723	0.048142305020075646	0.047852207235189285	0.04793885374899324	0.048189192091524835	0.048163877695682075	0.04816341695900094	0.04826127002196438	0.04824285258009305	0.04808454911561441	0.04826126072573701	0.04844713989949268	0.048517614176394684	0.04853112731854356	0.048689347414048886	0.04861134163486158	0.0487140489545589	0.048731801693222214	0.048886273044340005	0.04857858062592656	0.04886913556792826	0.04890396247878954	0.049199499849589	0.04904384715674963	0.049004273520556724	0.04882656175938459	0.04886223654504654	0.049001427082284485	0.04923635492279429	0.04927640496943716	0.04892962047353271	0.04890444424584968	0.048806719230382954	0.049275642424237535	0.04915511468572631	0.04906678864133173	0.049174240631553054	0.04921314895321567	0.049563662319417334	0.049849896173207696	0.04952425348161036	0.04942609228136789	0.049547734804408376	0.04948887891251526	0.049475805675752514	0.04946227957957451	0.049148175891506767	0.04895137926192833	0.04903771816262429	0.04916998072095096	0.04922518406454395	0.048765642224008	0.04825291776975059	0.048043480736339635	0.048031279447110636	0.04799754733372799	0.04775679756072689	0.04775204990961578	0.047748896586340635	0.047916011743446	0.048238639078836736	0.04849378514561659	0.04830085954151946	0.04814442462437764	0.048397487471062886	0.04846257594681227	0.04856219600561537	0.04832043506947436	0.04823860176017118	0.04828781818181368	0.04832314320023556	0.04843463111155001	0.048115342136611575	0.04810202317913407	0.048132780102600733	0.047973436253771796	0.04809634064063604	0.047870618976049745	0.04778944219797334	0.04767823655806023	0.047863935331384104	0.04774645979899024	0.04777070790377545	0.047765322160520464	0.04765324347475105	0.04794515851702959	0.04802760365608224	0.0481918190667289	0.04823939168336197	0.04835581072712269	0.04857965782094464	0.04853337230215362	0.048318209661349996	0.048172079756433756	0.04820471534454645	0.04797552860434336	0.04787598925378635	0.04777976568656682	0.047627394410246264	0.04754957915446998	0.047310671530638136	0.047483693181813294	0.04732801302343752	0.04739204474026131	0.04762400289305194	0.04788594268024285	0.04820951242579266	0.048220810897431174	0.048080614505708094	0.047833950074733685	0.04769792696292868	0.04778348284459942	0.047740064849148466	0.04760476509395776	0.0479078948422587	0.04796871685415356	0.04782257148626355	0.048104750982165254	0.04835628302075556	0.04837136181508097	0.04842624435338332	0.04822341235988022	0.048343143127297095	0.04824028468970541	0.04830001935030616	0.047854375376879914	0.04763703208609464	0.04739700720720252	0.04768301225391239	0.047436282514373186	0.04726558081418293	0.04733660214729603	0.04737992528505209	0.04750320307047689	0.04773966471773717	0.04763435650089404	0.04784597471655992	0.0482301751780828	0.048120294639293605	0.04802449790334983	0.04801602227104276	0.04810032529999515	0.04815826935015024	0.04786637322392961	0.0479404809809764	0.04801203558540034	0.04790239606543753	0.04800832655513898	0.04825299839727063	0.048298936647071744	0.04818535041974829	0.04803777724327038	0.04822476283957501	0.04805771546575968	0.04815695295872245	0.04802848421992401	0.048076505005446774	0.048148376745109175	0.0481280499751567	0.048288484447972985	0.048184901580669265	0.048255639682534865	0.04807863959844466	0.04799368401708073	0.04774279799483337	0.047696417539653986	0.04727048081917593	0.04693782958744891	0.047089246516714804	0.04708441327750706	0.04738220045875649	0.04751370470469992	0.047667638908322645	0.04783437184368258	0.04805719223067199	0.0477397023868429	0.04785392568980493	0.04800299980106953	0.047985138064896786	0.04801037147974457	0.04803501082489252	0.048020841377924325	0.04799387118947518	0.047994237272903965	0.04797307248416151	0.04782407124248017
Others	0.04827344468755214	0.04831918060565723	0.048281378916174296	0.04830087665576762	0.048378053306325594	0.04843384881553435	0.048470389065790105	0.04831212608497144	0.048232334573118374	0.048297946664486446	0.04838257395072041	0.04829046331224566	0.048212839361489165	0.048230629226129924	0.04816916650163305	0.048175804446146844	0.04823141963889715	0.048244587895603264	0.048114861642791766	0.04816588280069943	0.04819423120240638	0.048117384101311916	0.04816991309132508	0.04826790594240235	0.04825697491626545	0.04822114200677649	0.0481465236168169	0.048165229255465895	0.04810936377111513	0.04816720362327595	0.04817870412226875	0.04819093464764291	0.04826030040314185	0.048277303654336766	0.04830724384391898	0.048196181246527116	0.0482369118811881	0.04818745532497749	0.04832390599800423	0.048278600721157965	0.04820106534968503	0.048246976557482335	0.04818190624588939	0.04821429690212224	0.04819385660497331	0.048079839724712664	0.04802816751304094	0.04811518876298613	0.04823736647226651	0.04821397443479001	0.04812727846722261	0.04805261512040348	0.048039011422088114	0.047992332548117196	0.048029381870319604	0.0481747108994724	0.048186298575636125	0.04814514540452145	0.048281696046293926	0.04836401609845404	0.04833689878044423	0.048240293917659056	0.048153058952125107	0.04812218589671475	0.04819986062288097	0.04821818159033322	0.04812838384773047	0.04814084377270417	0.04816447906179868	0.048253584593806985	0.048212890060579536	0.04812752539437916	0.048152191477456766	0.0482138027995217	0.0482583401199336	0.0482247487688135	0.048230951400467854	0.04820457093074565	0.04827654317683057	0.04832634209276875	0.04826905310202266	0.04825137344057999	0.04816768718381287	0.048075958228301546	0.048062723036165086	0.04802679929026849	0.04809736248289724	0.04824527439682258	0.0483412320631295	0.04832255330152075	0.048410122994844575	0.04842947212737686	0.04845296437009132	0.048414955202232816	0.048271190890244106	0.048211306862664574	0.04803027984708973	0.04807384254503503	0.048050365479161944	0.048104207944748734	0.048076339436288786	0.04805135510845169	0.04798872584081981	0.04808394515607417	0.04810398077019946	0.04827368960724505	0.04828786673409713	0.0482388914994527	0.048191374131672994	0.04823289246443494	0.04836801897816637	0.0483387719692008	0.04825502266468118	0.04827284093014053	0.04820371897896042	0.04817170584265281	0.04817221348002068	0.04818150930452208	0.048133618198317484	0.04814584355076797	0.04823378031476877	0.04817015952268525	0.048177504875172555	0.04808094001517674	0.04809896278134383	0.048180438561371684	0.04828446842394081	0.04821377111241152	0.04816677380953987	0.04836621719338749	0.04849023986594596	0.04837946893030496	0.04838850776998484	0.04836405687353999	0.04823809889803259	0.04831239146379275	0.04830794786809574	0.04826995489405401	0.04818935386191863	0.04818491272663057	0.04829318414946841	0.048362675500517295	0.04843436730327537	0.04846620514429653	0.04834292709742821	0.04826361743043792	0.048331537738349965	0.04838468056560742	0.04865987875652695	0.048931072923538425	0.048980308554491626	0.04896420181452296	0.049196218736644017	0.04923747296942589	0.04905909880944248	0.04885437630325546	0.048656730196974064	0.04848116493909557	0.04846525382168807	0.04833049270327087	0.04829340276819293	0.04830154118578427	0.04833095639991723	0.04839782852668787	0.04845728570958418	0.04848192469365148	0.048482757960852316	0.04846585301525793	0.04835489883720588	0.04826731692853159	0.04820295511005773	0.04818876849257853	0.048202561860787585	0.04825479492047215	0.0483062209152856	0.048291478565915646	0.048260055139802464	0.048232704877742595	0.04825448218999001	0.048313919109894556	0.04827052822122924	0.048139469308485096	0.04811904807678015	0.048227243606969894	0.048253482154976	0.048373993181194654	0.04853707199498352	0.048812558683127304	0.0488612826938556	0.04895499369965472	0.04896232821330152	0.04885731686684633	0.048793784020012054	0.048566755068980554	0.04824563380515375	0.048177094788074595	0.04811904685310494	0.04810412703858563	0.04812384054483464	0.04813827376721602	0.04812324486407153	0.04809225217851286	0.048111596370665	0.048145714638905886	0.048259099431131686	0.048212538236085054	0.048154116621359246	0.04821019383203284	0.048209629906929514	0.04829837335718514	0.04832815458171555	0.04825300327306751	0.04820254270428971	0.048164834032242046	0.04814593867505293	0.04827334581248185	0.04830307657957278	0.0483373797742208	0.04827438390226988	0.04823467768188972	0.048313133199568495	0.04832979293129964	0.04844204192395121	0.04850549339824266	0.04850188814525246	0.048493213726249824	0.04852377705396673	0.048529836312495044	0.048461315180331324	0.04834329301241546	0.04814872408031176	0.04810923664604033	0.04806301949409785	0.04797908233269228	0.048004512063292114	0.04798345603395565	0.048022443308026984	0.04809699078395919	0.04805118249662311	0.04806853216800931	0.04801975234216745	0.04808027781264941	0.04813331228430945	0.048197847409256436	0.04818044585462565	0.04811097398711661	0.048148808157140364	0.04811233824843675	0.0481343548653852	0.04818274448750095	0.048110303728212955	0.04809612414273412	0.048126788546925946	0.04817980580844651	0.04812058482857904	0.04825151087442757	0.048322296550262246	0.04827642840201237	0.048264077443872615	0.04834379130925011	0.04833481190954489	0.04828510883420703	0.0482875589082523	0.04827180420276775	0.048230781846251354	0.04816665111429079	0.048122024971938564	0.04819672669405759	0.04820129163437582	0.04810433828134287	0.04804939329766924	0.048128509857267104	0.04818667316236975	0.048166055913887854	0.04804473693942169	0.04802666319658661	0.04817129201212912	0.048362143452229105	0.04830600515910172	0.04818422411165778	0.04826874550508547	0.04832708417871573	0.048463956236086424	0.04854446209274714	0.04851460101645015	0.04852931686748547	0.048553253782661725	0.04858213827709568	0.048584656395383945	0.04855002378553335	0.048382679178251724	0.04830714237250432	0.04840039319097007	0.04851692615472859	0.048346999173214646	0.04826770740375105	0.048282660155167606	0.048188556162404375	0.04820861998443637	0.04829553546635552	0.04812630971825828	0.04816750596565122	0.048218474600524495	0.048376564727034194	0.04838765928080656	0.04840290010612738	0.04829582974956458	0.0482149239883499	0.04825235856054311	0.04840630902836825	0.04840497973321621	0.04837132447261037	0.04827792732824965	0.04829721760036066	0.04832881205610821	0.04834162083459078	0.0483852583119517	0.04835709923817458	0.04830603635644161	0.04842946848278977	0.048373556337462834	0.04829895418650881	0.04848724374898102	0.048468441784871134	0.04826114312962858	0.04822608037713076	0.04826238013785528	0.04834300664574817	0.04832853947107693	0.04828662646058223	0.04818087058630008	0.048217814224154026	0.048335288248683966	0.048301432815288994	0.04829487303723033	0.04832302231936699	0.04835255065627145	0.04831404705257611	0.048272161004864304	0.048318717325546955	0.04823847305977082	0.04830076691357185	0.04832158933334892	0.0482665349917504	0.04823435049797058	0.04822439891966663	0.048309926283495376	0.04832992779826739	0.04833443320100863	0.048231683029957444	0.048248339170139896	0.048141390895251435	0.048215220551144446	0.04821238819526723	0.04819418855951351	0.04817890973362093	0.048199872259768614	0.048215364727487206	0.04833104989575599	0.04840121708409956	0.04844693049414382	0.04834303390168757	0.04822758952492506	0.048214052128412864	0.04812618137531722	0.04813241100897785	0.04814914486949771	0.04805120193918842	0.04818617835559747	0.048155881422809195	0.04813731801124161	0.04807956212546501	0.048030708748870665	0.048133198537998315	0.04814498547636508	0.04800643576217657	0.04796425986219482	0.04804539872924518	0.04803937527789544	0.04805124863280895	0.04800944766126486	0.04814015652866003	0.04804075291380756	0.04813893378710387	0.04827900033066553	0.048302515596891464	0.04833556845259409	0.048284650280752045	0.04830025306388358	0.04830537060363754	0.048221263180662666	0.04817574493107156	0.04816339902917423	0.04813428803950628	0.048209838420752334	0.048410130152293326	0.04854012261672655	0.04855874055885312	0.04861303974949017	0.04855302774420632	0.04844640062082628	0.048531813826026476	0.048471446737051324	0.04845251954358609	0.04829478045519141	0.048339239008782356	0.048467207580885005	0.048473446241107804	0.048394918388564516	0.04841374746108506	0.048462838073076504	0.0484490140703509	0.04847792335834157	0.048503978004573095	0.048596721553933644	0.048620314973119035	0.048539058064319435	0.048501825926002766	0.04843034153604844	0.048416696968215864	0.04843028983457013	0.04833727868719189	0.04826767289090834	0.048326487818125784	0.048395531238195566	0.04846347010321052	0.048641954299098296	0.04860041864138012	0.048599467130147796	0.04867542815313551	0.04885937486016686	0.04886111597328888	0.04887095833747071	0.048887338588135126	0.04894932123723738	0.04906413264181971	0.049165765851987085	0.04906049484622372	0.04911235553914718	0.04916651086494296	0.04911964175829374	0.04899730911023718	0.04901009306731811	0.04904454817185189	0.04918263916838112	0.04921642564422606	0.04924775824985623	0.049240118623027705	0.049301847008730394	0.04933510744397369	0.04928546921608303	0.04929821051516724	0.04933895619198655	0.0495947813374504	0.04962860945885585	0.04963047377101633	0.04953611178357472	0.04960385385840135	0.04973077336510834	0.04990160787339309	0.049864047379830356	0.04981952723787191	0.04995558034666935	0.050077585890424915	0.05008637984771694	0.05002223530073973	0.05009915277064285	0.0500441508261957	0.04994476656964202	0.049897499351297246	0.04976313424556575	0.049799635324072285	0.04966169363842668	0.0496744861303795	0.04973880401012307	0.049774773790790094	0.04994444164594971	0.05003096889140923	0.05004248385026946	0.05019443649021336	0.05042973008012465	0.05048741146828472	0.05062508234287588	0.05070491609743697	0.05046655909355134	0.0503404805983814	0.05008622564296379	0.04971656337937158	0.04944314215314959	0.049302825517428185	0.049103543359291776	0.0490852030764266	0.04944955680977019	0.04993645778053244	0.05052234460510434	0.050728909185120734	0.05076995073220351	0.050899258192052106	0.051147709773060636	0.051364108509555126	0.05133185051725202	0.05122625140097312	0.05105532369897721	0.05095409895660679	0.05091487664304083	0.050641170594961274	0.05009678610174352	0.049641297949609545	0.049276768277689634	0.04925498852254226	0.049467321680900816	0.04965052154181559	0.04987911732167067	0.05003416531206661	0.050361746658050766	0.050498505311044384	0.05072991956401357	0.05062825018723434	0.0504368114925461	0.05027009947771349	0.05022125595974439	0.05016664996223393	0.05009092632633526	0.049966755926451535	0.049819114896876	0.049791449574920134	0.04982615043960677	0.04969901073151719	0.04959137274965359	0.04962809173328025	0.04969904115743662	0.04981406658787416	0.04988682206822261	0.04995587990946727	0.04994588404066183	0.049903999127500764	0.04986727784150386	0.04971941730330772	0.049645258681802286	0.04958340222195168	0.049523548422072995	0.049381502418757404	0.049458080103165096	0.049566650979513655	0.049528600506717174	0.04948412230618263	0.04943128252404821	0.04941083868905616	0.04942775317855367	0.04946733817459437	0.04943332860171029	0.049298041132042045	0.04918806404118386	0.04921140155231644	0.049208249987870045	0.049170856120366015	0.04911065834834804	0.04911488226580118	0.04912003799311693	0.049154838939055236	0.049037242357808535	0.04897368676320232	0.04887611858870661	0.04872097435393488	0.04874957612384219	0.04882073082762865	0.048842734324183325	0.048898137759845944	0.048889643777123785	0.048786390395570714	0.048669540474124855	0.04872204452633503	0.04867576258317451	0.04873646032638063	0.048896303365416255	0.048724954954822104	0.04876726543242003	0.04876007130703559	0.04871336404162069	0.0486067311269572	0.04854677555645324	0.04836745570691586	0.04834831247202426	0.048415448505163876	0.04849017262687388	0.04845959177410978	0.04854453734981224	0.0486779329026004	0.04872599412781087	0.04862434083459068	0.0484257007009312	0.04836912686433205	0.048375159381987165	0.04825427748476935	0.048267051750321185	0.0484214523215832	0.048512638784103786	0.048694048283419555	0.04866316607751943	0.04866185046979203	0.048629683390014875	0.04862958684207755	0.04855485197732269	0.048325868690591675	0.048208663943870286	0.048122723143742496	0.04817843373435324	0.04821174443890233	0.04819297573011288	0.0481692376269137	0.04835299145001554	0.048341135383965984	0.04838574757460523	0.048317242231302675	0.04835206826177961	0.04827857974873407	0.04817868252318073	0.04818463397277224	0.048228160308638184	0.04810333211830924	0.0481040847711717	0.048196252373746765	0.048213089040773656	0.048148121960076604	0.048223348108480835	0.048247685383833026	0.0484211316389381	0.04847324911738167	0.0484305639296732	0.048494672770070024	0.048402686999287715	0.04848811874195028	0.04846080328767786	0.04849568000665865	0.048385495061703455	0.0482793167813499	0.048180930773082754	0.04811834008980613	0.04807645737643959	0.04804315916514846	0.048128081299747924	0.04825754084743097	0.04825654340463844	0.04833816190683343	0.04845071600061357	0.04845853532389366	0.04842685729934007	0.048480693178063056	0.04843607474155635	0.048417903164362584	0.0483762306850196	0.04837367693460096	0.04845583924865778	0.04851312486093942	0.0484852062567575	0.048482866293846974	0.04846855187357328	0.04847795701050965	0.04856658552337479	0.04845059549295445	0.04819556362824175	0.04806094893548058	0.04799040295939851	0.04807736763099256	0.048143383031002185	0.048137482716903816	0.048087309488800925	0.04812881117589335	0.048197823489616085	0.04823798393144736	0.04830085643867875	0.04829400346381918	0.048344969755549375	0.04838101642895308	0.04843535373835624	0.04833605872717985	0.04823695990852917	0.04817044525670009	0.04810786987313933	0.048023638838250324	0.04800458132716334	0.04792348129582503	0.047988215858827794	0.047983897388353625	0.04808022724716056	0.04818365216670739	0.04817855247058103	0.04823047827886017	0.04830101892782586	0.04830376686763499	0.04837864510912416	0.04840047324683723	0.04851292817216525	0.0484571115593104	0.048346672870121926	0.0483271733670574	0.048218722386399765	0.04810739158289098	0.04810345616331068	0.04816510820358769	0.04808265538575727	0.04804198113021277	0.048087012248368415	0.048163742903610654	0.048246111719621315	0.04823592176731749	0.04819154198664326	0.048164698243946896	0.04829089303833514	0.048265736944817686	0.04831847764944645	0.04819522503178828	0.04820708573180775	0.048139237610019925	0.04810634209919646	0.04813203308983088	0.04817336208323845	0.0481887992475031	0.04830541902098068	0.04820095815596151	0.04815620325621393	0.04811522050004081	0.04806190498209921	0.048084970241352075	0.048105328316056024	0.04814590003970227	0.04803662806219255	0.04811036602990778	0.048080569102753316	0.04817173893272703	0.04820239693571798	0.04819182696667905	0.048215419614935195	0.04843987049132975	0.04862179836717301	0.04857722575729045	0.04861577316824403	0.048598073298271934	0.04861184660144422	0.048482553242861666	0.0484056216019978	0.04819800130205649	0.04810053165769442	0.04803054598621091	0.04803911823946623	0.0479608390067444	0.04798956079997602	0.04803583068977425	0.0481880855270975	0.048203098465850136	0.04818287555172181	0.0480327670112848	0.048163096635461415	0.048251398393829234	0.048163984676058626	0.04825547237882037	0.04824213300886921	0.04822467465618407	0.04836466285261016	0.04828190296470754	0.048231240031755496	0.048364119139025066	0.04833296949899845	0.04813699450750995	0.04799463238448675	0.04799597318280786	0.047995741498184856	0.04808407745469939	0.04820448696962225	0.048151693685374045	0.048272377091520595	0.048517053418854345	0.04846480503385535	0.0484321135424742	0.04837941229070259	0.04835900468192583	0.04840940848694241	0.04833148807304668	0.04825587184656857	0.04823568977940915	0.04822354536158825	0.04816276079774191	0.04814288312719284	0.04818671411097243	0.04822569411220499	0.048210601346794536	0.048204859813408024	0.04833056718024932	0.04833477135580179	0.04837717574218133	0.04832679616542174	0.04833578740823184	0.048287051251564746	0.048226314587823484	0.048230091070026855	0.048154488688621815	0.04817342711231907	0.048193409998358035	0.04812269590411831	0.047950931153256514	0.04801445550936792	0.0480342090094131	0.04804620893599612	0.0481754137253766	0.04805281025043924	0.04822609805988159	0.04821943707557058	0.048279630128241796	0.048326046369133846	0.048417467035690116	0.04847896883032904	0.04846042224346196	0.04846173534742823	0.0482751573131645	0.04834831379040703	0.04835293043279797	0.04854458580175339	0.04865829092227955	0.048644436608365316	0.04861253436907647	0.04847141067179562	0.048291063336705596	0.04833981688603535	0.048248362658976036	0.048204634913047176	0.04830180158482244	0.04830859775753744	0.04831132144685633	0.048407695056999954	0.0483361654147887	0.048406869821915874	0.04837691848177149	0.04834910075206929	0.04833550692943363	0.04835327498225131	0.048311445330012213	0.0482180006425311	0.04818489088247046	0.04817116742403396	0.048169905737922354	0.048207377546490834	0.0482610014524958	0.04836357379700973	0.048380025128127474	0.04846550630385408	0.04843002708094471	0.048511597880375845	0.04847106353455741	0.04839167578609024	0.048257739101179156	0.04822678890405029	0.04823795817504527	0.04821115599217619	0.048152702619354205	0.04822895978275039	0.04834625274454407	0.04836719013957876	0.0482863520849698	0.048240740007301386	0.048248586782889465	0.04824477666200322	0.04843289167699393	0.04840895763860733	0.04822279327392085	0.04817290731556143	0.04828215720648015	0.04829576604962221	0.04828350526871959	0.04826458766679814	0.04841918117477474	0.04845470835196665	0.048467161105989295	0.04846222445073413	0.04846376942237676	0.04850663673551801	0.04850864472491892	0.04846892048689824	0.04833173294345407	0.04837942476756306	0.04837365586118651	0.048311778630369256	0.048294213307417504	0.04836247764668592	0.048310786326212427	0.0482876516696286	0.048375418676852376	0.0484234662760139	0.048332172235248	0.048286091963903356	0.04841056680103261	0.04833790161719959	0.0483350219472101	0.04825700014825171	0.04828677753585325	0.04839252483404386	0.048425879952550405	0.048315156435528764	0.048265209125178114	0.04818475901519875	0.048331452559316895	0.048294007720374545	0.04834510341256432	0.04829025358349326	0.048390706385524056	0.0483763617197205	0.04834489618551253	0.0482826290195062	0.04830364650918554	0.04826216835162732	0.04823496128053309	0.0482416989754826	0.04832108521577363	0.04836838493222225	0.048414102891046286	0.04844738498127117	0.048490889985305666	0.04853287291303189	0.04851900407962606	0.04838865216603304	0.04830589382065759	0.04834349017858667	0.0482050130198587	0.04817197349784179	0.04823027841303838	0.048204314918054096	0.04822636782825686	0.04843508425182747	0.04853757752676711	0.04858322150966815	0.04843399071295823	0.048233369124659566	0.0481981618150845	0.04834812085133288	0.048306384232312	0.04822601060288866	0.048172656537494044	0.04815781853966714	0.04812003473635395	0.048235545867259366	0.04830797468168152	0.048199776652678265	0.04827362371051006	0.04826683153970426	0.04832673852382484	0.04830586289554211	0.048416520103756494	0.0482937981407644	0.048232574692574935	0.04825551769424014	0.048125830510447415	0.048090459679696954	0.04822900447107792	0.048230311291375894	0.04822907707041633	0.048236487465749205	0.04822484113295986	0.04812306903449183	0.048185495532923346	0.04820463466051459	0.04829860058286643	0.048487512134017245	0.04847562672036971	0.04841181751525706	0.04835285439562036	0.04843381737455881	0.04833528231618637	0.0482006688196586	0.048068252418256026	0.048069928806816944	0.04810439148461734	0.04815725051349809	0.04822153285727628	0.04826312376426512	0.048336509929105737	0.04833542227448475	0.048341178303497614	0.04830929039933336	0.04837147872657075	0.04847897344929898	0.048438955099226855	0.04835855141510284	0.04826971227702935	0.048187513866301074	0.04811370461307437	0.0481667072613173	0.04819340366233128	0.048168231610566783	0.04814187850129517	0.04817934676156097	0.04817784715827252	0.0480574199799307	0.04801492541319871	0.04814857303150162	0.04831437621717907	0.04838622781510954	0.048209278014059595	0.04817722370201	0.048232171783196234	0.04819461487066287	0.04816680059216975
random	0.048273874698722394	0.04837406359859618	0.04835608931074305	0.04825689630642366	0.048258534112969174	0.048175820206354976	0.04814429061181847	0.0479703317895552	0.04792032324867883	0.04790469684072002	0.04790081843566723	0.04779141577861062	0.04775907510450012	0.047745650716258824	0.04777402398237686	0.04780262025750292	0.047842088338536766	0.047868539655962536	0.04785956005317125	0.047947305103007126	0.047877403163698255	0.04792152570250089	0.04798647584473006	0.04812409371012943	0.04811395521852377	0.04810173800170045	0.048173919254002204	0.04818296194189372	0.04819636094856493	0.04820221032252485	0.04813928054745826	0.0482099149645373	0.04822124892551586	0.048096294793769936	0.048066239615027484	0.048073249507306196	0.04813971205158159	0.048220726614833544	0.048236352007349256	0.04823247678131607	0.04811587127072219	0.048137948129878906	0.04805285179312972	0.04810471019350623	0.048117432739804226	0.048200601942286016	0.04821272490620505	0.04819384724872717	0.048114484699653536	0.048126331221490716	0.04801912410758848	0.048062170095347904	0.04812650912393762	0.04813696047155613	0.04811799133297528	0.04807524419316793	0.04802686689451892	0.04807755921196463	0.04807838457382099	0.04807464676600385	0.04805984356515604	0.04801879455513958	0.04801888453925075	0.047909035178511514	0.04790919068033635	0.048001893176366085	0.048015017190292185	0.047908210463982456	0.0480528434355394	0.0479361851965134	0.04799501929683978	0.048034186161138005	0.04805522582503972	0.048057578407386115	0.048105200021615994	0.048096743776412924	0.04800025915286966	0.0480167779533348	0.04793516589301444	0.04784975224556209	0.04788860541173582	0.04797778365049665	0.048038189140204204	0.0481286664267993	0.048191604868051005	0.04816392474839622	0.048238772505637316	0.048310997963721035	0.04827574571090828	0.04819832321766252	0.048237445070942346	0.04820577871853261	0.048110861105129056	0.048116330650825156	0.048138588658735285	0.04812955286059885	0.04806356216744139	0.04801910620334406	0.04793561541664264	0.048016962235827534	0.04813489037386281	0.04818681007921508	0.048137553929719495	0.04815863178687499	0.048123660946461436	0.048197091725663596	0.048165781548092736	0.048209993542830634	0.04811601967020113	0.047943237849977935	0.04795357517069277	0.047843426751605966	0.04779533335132861	0.04783601735198982	0.04781997153667339	0.04782443789735949	0.04792299470273784	0.04790253122870123	0.04788609752451696	0.04802427092880534	0.04804962626137109	0.04804678081651695	0.04815361733483518	0.04809392721674311	0.04811973785040531	0.048079108208160914	0.048183543043138634	0.0481408831382757	0.04809269248552125	0.0481038231384796	0.04796424341833588	0.048032225281773484	0.048152249684914654	0.048157589601844034	0.04823560971785452	0.04823574143981843	0.04829073811365596	0.048275210879111685	0.048249279682206075	0.048225991042153825	0.04811209084349604	0.04797473767508715	0.04793536073249893	0.047844023410361765	0.0478431810491141	0.047930655098959586	0.047955449413688754	0.04802590647768818	0.04801778796717771	0.048007264384364194	0.04802270552259306	0.048002197081227764	0.04794770131065626	0.04790215549018572	0.04778013136183684	0.04771185354073833	0.04780214689828602	0.047934369835285186	0.0479045145692513	0.04789559637850776	0.04794276256219366	0.0480968061802955	0.04809504971003787	0.04805801630328666	0.04796532684986966	0.04796325256863038	0.048012336454659646	0.04810767504899629	0.048146444951341634	0.048179278657631365	0.04814192033427596	0.048159449360279084	0.04815471190743298	0.048145812203623975	0.04810780059707161	0.04819232443743393	0.04822817591709327	0.048113377822572634	0.04815744403294983	0.04826382144915345	0.04829041142343718	0.04843230455005695	0.04846227998049645	0.04830610474266844	0.04830614775717489	0.04820198462010311	0.04805948602488695	0.048040518985534	0.04802940678272247	0.04796882471457546	0.04799971021396229	0.04801143383797055	0.04798698316929119	0.04804730150022981	0.04814271812660897	0.048233062334970454	0.04825725376349358	0.04831661304169643	0.04830642336935447	0.048229659660483	0.04823982848043438	0.048180207313358474	0.048154029325897026	0.048134162740026194	0.04811025946424785	0.048199438289021554	0.04813215143304575	0.04816675905801768	0.048096068537791206	0.04814931910045194	0.04813252234898841	0.04822008670241858	0.04822178209545725	0.04816200431182997	0.04817750486693676	0.04830343235364308	0.04822744961450698	0.04821035703133427	0.04821682862687322	0.04815621883871895	0.04815204581756956	0.048006112119378684	0.04792132788590475	0.047946391069805354	0.04799277908653547	0.04795915121434147	0.04786719794165226	0.0479757094307092	0.04801356587162657	0.04815960238272569	0.048247207828733624	0.04828841949268517	0.04824728152435908	0.04829863174633236	0.04832227481869974	0.04818144180472507	0.04812739036015448	0.048049137071270495	0.04798743865903388	0.047987260957923855	0.047981901541652515	0.047962160457636765	0.04809081011056411	0.048114453716919484	0.04811787308905765	0.04826332003022997	0.04824642460739115	0.048261297908143715	0.04827591112306638	0.04833719126921316	0.048321709611244754	0.04838299815992102	0.04825492578119299	0.04817902145954988	0.04816318400102235	0.04812677516949313	0.04819344530843591	0.04824876278518032	0.04823693323226634	0.04826384085336481	0.04828072761492538	0.04820062144291036	0.04817649152819297	0.04808378276492227	0.04808402325414832	0.04810178100822042	0.04807008120416255	0.04798092351731489	0.0479914826359554	0.04797043340008228	0.04804821918699378	0.048190952099609156	0.04816901857133931	0.04813853333816855	0.048226213609577524	0.04835105474151728	0.048432900520932104	0.04839899140030625	0.04837918683894194	0.04832433149689871	0.04848575874744606	0.048546269710826116	0.04841566019209312	0.04843268172815129	0.04847682596407976	0.04863311086096517	0.048593869899396715	0.048537838512017546	0.04835011530509061	0.04820953384229926	0.04807068926616016	0.04801340423466491	0.04790774455828431	0.047802332750775424	0.04788473472960228	0.04799177030368947	0.04817900506193144	0.04813759438684368	0.04818726301212468	0.04814421401018062	0.04808589306693052	0.048294308765312675	0.048541777687881545	0.048567078191982	0.04842638895088653	0.048522931780199986	0.04863699802252094	0.048661643355270595	0.048554631429356176	0.04831062521133672	0.04826085248588323	0.04856935354192854	0.0486050807257518	0.048538908338307006	0.048534290391922356	0.04851577018377307	0.04843815605906313	0.04848768439692079	0.04842363367862035	0.04825450624967603	0.048397248619698456	0.04846216495986567	0.048542923004385	0.04845445420609547	0.04832797204846832	0.048230451302002667	0.04822849208325738	0.0481533282442888	0.04814829851988382	0.04805321922995091	0.04805550562164172	0.04810586601880179	0.04811361957328324	0.048040472321941675	0.04799432990453547	0.048129413617111635	0.04829141609238255	0.04843512372365107	0.04847172914223181	0.04849862946623708	0.048566028440398125	0.04851497538451829	0.048482817510734376	0.04843032217135341	0.04842799018028351	0.04833554723583043	0.04824236996033088	0.04816782522971287	0.04811201825907571	0.04808205955587506	0.04817301214298735	0.048301264026595236	0.04819345488492602	0.0482257606012143	0.04824038199077401	0.04833610492552936	0.04843968987127202	0.04859358665925215	0.04856253395722731	0.048552124010377916	0.048590868395440814	0.0484922282330132	0.04828618933579795	0.048146208464190036	0.04812493231968063	0.04801667075977075	0.04803130510381219	0.04810487433485498	0.048147265672844365	0.04812975839824983	0.04811666123461725	0.04825181774824298	0.04823869631022306	0.048311868425336794	0.04828772158537528	0.04825390736326226	0.04820059392321387	0.04834466293090788	0.04842929527581764	0.048301915322667435	0.048265941777355985	0.048241855944069476	0.04819054772967846	0.048248643499352956	0.0483022587960753	0.04823878871710778	0.04818771027211867	0.048276694726216596	0.04832900923443795	0.04838714425306314	0.048278503951414434	0.04828139441223763	0.04833784489554898	0.04832833706531722	0.04837963120900228	0.04836221853616124	0.048335173505163136	0.0482659940962737	0.04827984455857235	0.048292994269148064	0.04834354542510946	0.04836762067165326	0.04841929382784296	0.04831659741827701	0.04833235220682404	0.048397549402425875	0.0485128121649809	0.04858397640795571	0.0486223716151753	0.04855527529002029	0.04855980198056849	0.048514102050381896	0.04846531389708879	0.04847628970144197	0.04834937424334129	0.048330482945820395	0.048398731545942986	0.04843461609768105	0.04838683701488479	0.04848951880642813	0.04840535142406715	0.048346754609248324	0.04835764258033173	0.048332801332188174	0.04824704411499467	0.0482455706336676	0.04826341971571835	0.04819352146173004	0.048165557706586155	0.04809154151834648	0.0480435082077125	0.04806430043999979	0.048017762084154605	0.04799555778350236	0.04790113435289614	0.04780741286942198	0.04794406533356439	0.04803437639456934	0.04803325314653946	0.04813213585614928	0.04809606121054227	0.04828773807080607	0.048350992134379586	0.04845797964652529	0.048454229361769935	0.04855281197274424	0.048656124637120705	0.04866535487828224	0.04866150557675981	0.04857283413016239	0.04855083327025365	0.048627875232687696	0.04859253128505102	0.04861737105943589	0.0486855781887204	0.04872979107999537	0.04882419277847218	0.048774552516603	0.04885596713726387	0.04887272784436344	0.0490071567196518	0.048924149370688765	0.04893944037324269	0.0488810946316937	0.04895026129942411	0.04892276488326337	0.048953708477383576	0.048928319103230186	0.048883263437888805	0.04900989257502527	0.049132855459825736	0.04918173437613146	0.04911768172875363	0.04918432119625724	0.04926679960684107	0.049363906006638515	0.049291738988594916	0.04905756734666029	0.04902009157116408	0.04913673631761818	0.04907793540868608	0.048937449296193467	0.0489474673854591	0.04883189661733124	0.04885026793488413	0.04891606616831183	0.049012428134242086	0.04904544956490482	0.04902579499742126	0.0491399461574333	0.04913370500743327	0.0491322686094705	0.04912645765021409	0.049066968537612006	0.04898933259869909	0.04904663655780295	0.049009861422698184	0.048968359532265936	0.049019038373151115	0.049026308739655015	0.049059572887932106	0.04906838856303832	0.048961520662803605	0.04890100431090124	0.04900709193253935	0.04889716944730811	0.048879875510328394	0.048846146428393085	0.04881719265692846	0.04881293703063191	0.04892074320980092	0.04892349054970216	0.048862145164502414	0.048829978817233825	0.048726249797868694	0.04873893186190445	0.048769672820250846	0.04885209591326039	0.04885483415962617	0.04888719844735201	0.04897095423362775	0.048991034825083005	0.04896987332642619	0.04891809678284579	0.04887929779899228	0.04875440897070753	0.04880471404319123	0.04870306251455177	0.04875109652649625	0.04874389819630587	0.04880214338981376	0.048810302550127777	0.04890246073441101	0.049000485986701925	0.04909647602753422	0.04919131717737536	0.04913647026173982	0.0490325257681993	0.04897026423094204	0.04896022630787716	0.04906489466316169	0.04911928480888976	0.049137271728590476	0.04917773931748306	0.049158766792806126	0.04910367079615444	0.04908458721633755	0.04889599536696246	0.04870434482760006	0.04869081398067311	0.04873136424892404	0.048688279194862225	0.0487594750711619	0.04887120106461158	0.048905543488478205	0.04889897862208444	0.048808680736940994	0.048755427691487684	0.04863223072757211	0.0485350728435099	0.048524893174819984	0.048388798295365576	0.04842969405079993	0.04846664266460564	0.048522437076165464	0.04851063886982062	0.048578727422611497	0.048599554065334484	0.04855997707737774	0.04852471438670366	0.048375689510300274	0.048241121679595385	0.04836460215384296	0.048305916762644875	0.04832145969095647	0.04826472650280945	0.04831929321216301	0.048443607040875865	0.04853201635448042	0.04852037615871497	0.048564715274403196	0.048485711496720256	0.04845098373425494	0.048585430672815046	0.0486181305587988	0.04849162271603578	0.048387977590134655	0.04832192532569168	0.04825165540566482	0.048240765537558135	0.04832979379251518	0.048205244022274885	0.04817481667151139	0.048192137192100575	0.048297889303248645	0.04840587496385565	0.048473120073092506	0.048545091741476656	0.04844286788972325	0.048432488224684815	0.04845385655265906	0.04837280054759407	0.04836755805332477	0.0483167754057884	0.04839376995949189	0.04836010467240475	0.048460177870050344	0.04843082151630398	0.048356156397861186	0.04845025894703842	0.04842123762000336	0.04829556916006379	0.04825654368405222	0.048232356209755314	0.048167435861733596	0.048127774934918606	0.048120862284804944	0.0480850983502788	0.048157534471534716	0.048249006852556786	0.04826246797057584	0.0482630606817326	0.048200185657528254	0.04821960180792757	0.048293278126086275	0.048304110612303004	0.048327214449203945	0.04838859690371468	0.04835223865505122	0.04832458100106157	0.048432974188898	0.04847274104948641	0.048447775384740835	0.048341768790421305	0.04838159510458009	0.04838634021311163	0.04822425444931194	0.04820851273927128	0.048199713412000376	0.048175324827301455	0.04822755901981729	0.04816928644271469	0.04820971751045968	0.04825251868061711	0.048250341514119624	0.04826906839897188	0.0483229093357089	0.04837956197169276	0.048364155508940666	0.04838870457217555	0.048271429771446196	0.0482234620654976	0.04815639022940133	0.048123230166340035	0.04804556177747033	0.04801582570417532	0.04815768989485356	0.04828111786984065	0.048343797579433356	0.04834597671891985	0.048409233003565096	0.0482868529688599	0.04829805268674773	0.048275229013573874	0.04823252646980494	0.048175724169655355	0.0481056630740529	0.04831091582153262	0.048414524599049984	0.048420607762981696	0.048346536408436995	0.04830059563502724	0.048237840789748736	0.04827706705230799	0.048239822417154445	0.04816314476531784	0.04816289883066552	0.04829359771730311	0.04834938466533425	0.04836028518920336	0.04834819949228094	0.04835171335377092	0.04827008225039277	0.04824681928733918	0.048215404650338654	0.048159573703470966	0.04831671513295675	0.04823156982497899	0.04822844288080841	0.0481942263886023	0.04831029582989959	0.0483100286654701	0.04826720726666168	0.04835520643568432	0.048382209692903716	0.04841374941778893	0.04832906016123707	0.04820552775274518	0.04826803089863649	0.04829262255806073	0.048248674432467775	0.04828715890817405	0.04828186603639073	0.04822308921706313	0.04807833314706361	0.04804577042075058	0.04797018784721112	0.04806301893298099	0.04810896814633103	0.048239643618379645	0.04824467225754247	0.048201837606389256	0.04820877293992054	0.048298167314698104	0.04838015553274867	0.04838577615003894	0.04824379716719285	0.04825405690325078	0.048244825971553607	0.048177636233862044	0.048242661256482355	0.048218838476169916	0.04824175415151449	0.04816430872399609	0.0481526414981876	0.04816232710603542	0.048150508641005306	0.04810756694494057	0.04810548216741595	0.04809384352831869	0.04814553203606661	0.048115237048991795	0.04815278831391201	0.048261893590869506	0.04831906436853585	0.0483381812877251	0.04835010754650204	0.04826759724375394	0.04828704939452128	0.048220323219058676	0.04829862345959606	0.04825043431146883	0.04809995162107832	0.048014528287558575	0.04805857595465427	0.04806999782629756	0.04800040771515815	0.0479887719787823	0.04807081175087357	0.04796702482725209	0.047951540983324346	0.04789636021671845	0.04786681139465783	0.04790669772351527	0.04798447654670384	0.048057968438612444	0.0481063613380075	0.0482207964395163	0.04818446525993035	0.04818614509656415	0.04815732063424758	0.04812512820653024	0.048228016637475946	0.04830256184104829	0.04819443117589862	0.04816969185416971	0.04815794902011725	0.04815994624841237	0.0481600234052293	0.04808988177900949	0.04809693255191412	0.04822305520889027	0.048364697961251854	0.04835196955694422	0.048246553766639645	0.04827613745934463	0.048307120796800884	0.04822399994616671	0.04808209407572821	0.04794374354770295	0.04791646482231917	0.04798813649369379	0.04790275331671829	0.04789507608598734	0.04791900019882434	0.04799706698167531	0.0480651915478325	0.04810863270604885	0.04822844525048323	0.04814452964115788	0.048092016417897857	0.04810924462656888	0.048206589342213904	0.04823441750316173	0.048340566380612036	0.0483565579174678	0.048410452957365895	0.048367068131842716	0.04831504137535842	0.04844255761721954	0.048531868077020736	0.04849024471810306	0.04846672688783066	0.04860859530455303	0.0487068094499407	0.04882842213108769	0.048837796124957346	0.048636991483604765	0.04848762032802529	0.048446216940517886	0.04834615518177326	0.048276464628787985	0.04808348999893058	0.048044781852947714	0.04804173521097732	0.04808457102197344	0.048108167877960295	0.04805122979593941	0.04813971024704341	0.04810588503815944	0.048056521405142584	0.04805048651913621	0.04813559955653864	0.04822456000218158	0.04827699152298612	0.048379558762565285	0.04828705163372949	0.048306238961989226	0.04831544542944678	0.04832845363509574	0.04827155645337607	0.0483614651125075	0.04822708363998506	0.04816197953518279	0.04809744984234187	0.04810581550885276	0.0481762997372915	0.04812274311166974	0.048211245993170684	0.04818969359548722	0.04822921038887571	0.04830366375287493	0.0482615227674685	0.04825494561214816	0.04832577391509877	0.04834254208919894	0.04826867255374778	0.04829232009427693	0.04831953663669385	0.048285358215192864	0.048202210461440416	0.04815137433844611	0.048152182805231016	0.048047392101998314	0.0479355742583338	0.04788403862057876	0.04789811858414795	0.0477867009211419	0.04771697260373944	0.047748718468968	0.04790523884066626	0.04785835027681281	0.04790812433122857	0.04797177042816924	0.04796249394778888	0.047937649117148	0.04805499921118628	0.04819024734058194	0.04826825532183288	0.048279160448042376	0.0483593858194359	0.048370948960146244	0.048324129575403364	0.048250905035285764	0.04812941865148505	0.048084029887553045	0.04805109478913147	0.04808128954859609	0.0480847176754976	0.048260063085979465	0.048347411195951616	0.04844727509488915	0.04841648598753796	0.048387456041005895	0.04827137085415882	0.04829482136427196	0.04828125679640096	0.048302411796530956	0.0482584416422107	0.04814324887457681	0.048321614338301976	0.048204935751290125	0.048151699825713	0.04818378862504541	0.04823439384975386	0.048293900138187566	0.048417594366919246	0.04829565502380787	0.04813097486059939	0.04814955641257032	0.048209697199024217	0.04814839697719994	0.048148319143225364	0.04821643119037993	0.04831762670393873	0.048324170755797834	0.048272429975972767	0.04821840874147967	0.04818431805776429	0.04817886906755936	0.04809249394239919	0.048008904663579655	0.047922120350241314	0.04784367062667411	0.047766189616266864	0.04773915482485025	0.04780747688308395	0.047873736619403945	0.047864007440035564	0.047842238918309674	0.04784102909236126	0.047871121952549764	0.04788533571404185	0.04793480165186541	0.04801018321245645	0.04798426338795242	0.048114095061719556	0.0481782707023155	0.04823096741539996	0.048147510569676054	0.04811132316018693	0.048003121398116785	0.04807407277940404	0.048110803625174024	0.04812602609874116	0.04805540107733552	0.04800540726685414	0.048126692829331054	0.04816210904405274	0.04810763771534846	0.04806319772206052	0.048048539422227914	0.04806147639486384	0.0480226196358815	0.04794761519969843	0.047940820456271405	0.04807384406926886	0.04811865284474092	0.0480224409762179	0.04813049956011806	0.048116217811846614	0.04814898111851741	0.04800546458761861	0.048024656285414816	0.048018351628590444	0.04810153687455212	0.048104739862805	0.048046939690977314	0.047980975592144495	0.04799253721170719	0.04794991180072004	0.047853860505728166	0.047743125742802275	0.04785101696384839	0.04798389649193927	0.047958544120318705	0.04791531862401399	0.047909583737418465	0.04800249457756757	0.048074824427769475	0.048050434983227995	0.04800529145811178	0.048032784240937744	0.04813816023985315	0.0482378284217093	0.04826701959236455	0.048221241687741896	0.048206712718094	0.04829478464774223	0.04823507353233648	0.04826868140590986	0.048189905501480425	0.04812875506088857	0.048153579873684495	0.04808753074930267	0.04807413400113076	0.04810568217614402	0.04812762523175827	0.04811556196813755	0.04813348965394712	0.048182942945773036	0.048186321287473445	0.04808340655450279	0.048081980466936916	0.048122510220590914	0.04814529710693158	0.04817002105283406	0.04817499422039275	0.048101859518228415	0.04804127421583515
