# Supplementary material for: Nucleosome positioning stability is a modulator of germline mutation rate variation across the human genome
Source: Nat Commun. 2020 Mar 13;11:1363. doi: 10.1038/s41467-020-15185-0 (PMC7070026; doi:10.1038/s41467-020-15185-0)
Supplement: Supplementary file 7 — Source Data [file 41467_2020_15185_MOESM7_ESM.zip › Supp_Fig.7c.txt]

#HU treatment (-5kb to 5kb)
bins(size=10bp)	1	2	3	4	5	6	7	8	9	10	11	12	13	14	15	16	17	18	19	20	21	22	23	24	25	26	27	28	29	30	31	32	33	34	35	36	37	38	39	40	41	42	43	44	45	46	47	48	49	50	51	52	53	54	55	56	57	58	59	60	61	62	63	64	65	66	67	68	69	70	71	72	73	74	75	76	77	78	79	80	81	82	83	84	85	86	87	88	89	90	91	92	93	94	95	96	97	98	99	100	101	102	103	104	105	106	107	108	109	110	111	112	113	114	115	116	117	118	119	120	121	122	123	124	125	126	127	128	129	130	131	132	133	134	135	136	137	138	139	140	141	142	143	144	145	146	147	148	149	150	151	152	153	154	155	156	157	158	159	160	161	162	163	164	165	166	167	168	169	170	171	172	173	174	175	176	177	178	179	180	181	182	183	184	185	186	187	188	189	190	191	192	193	194	195	196	197	198	199	200	201	202	203	204	205	206	207	208	209	210	211	212	213	214	215	216	217	218	219	220	221	222	223	224	225	226	227	228	229	230	231	232	233	234	235	236	237	238	239	240	241	242	243	244	245	246	247	248	249	250	251	252	253	254	255	256	257	258	259	260	261	262	263	264	265	266	267	268	269	270	271	272	273	274	275	276	277	278	279	280	281	282	283	284	285	286	287	288	289	290	291	292	293	294	295	296	297	298	299	300	301	302	303	304	305	306	307	308	309	310	311	312	313	314	315	316	317	318	319	320	321	322	323	324	325	326	327	328	329	330	331	332	333	334	335	336	337	338	339	340	341	342	343	344	345	346	347	348	349	350	351	352	353	354	355	356	357	358	359	360	361	362	363	364	365	366	367	368	369	370	371	372	373	374	375	376	377	378	379	380	381	382	383	384	385	386	387	388	389	390	391	392	393	394	395	396	397	398	399	400	401	402	403	404	405	406	407	408	409	410	411	412	413	414	415	416	417	418	419	420	421	422	423	424	425	426	427	428	429	430	431	432	433	434	435	436	437	438	439	440	441	442	443	444	445	446	447	448	449	450	451	452	453	454	455	456	457	458	459	460	461	462	463	464	465	466	467	468	469	470	471	472	473	474	475	476	477	478	479	480	481	482	483	484	485	486	487	488	489	490	491	492	493	494	495	496	497	498	499	500	501	502	503	504	505	506	507	508	509	510	511	512	513	514	515	516	517	518	519	520	521	522	523	524	525	526	527	528	529	530	531	532	533	534	535	536	537	538	539	540	541	542	543	544	545	546	547	548	549	550	551	552	553	554	555	556	557	558	559	560	561	562	563	564	565	566	567	568	569	570	571	572	573	574	575	576	577	578	579	580	581	582	583	584	585	586	587	588	589	590	591	592	593	594	595	596	597	598	599	600	601	602	603	604	605	606	607	608	609	610	611	612	613	614	615	616	617	618	619	620	621	622	623	624	625	626	627	628	629	630	631	632	633	634	635	636	637	638	639	640	641	642	643	644	645	646	647	648	649	650	651	652	653	654	655	656	657	658	659	660	661	662	663	664	665	666	667	668	669	670	671	672	673	674	675	676	677	678	679	680	681	682	683	684	685	686	687	688	689	690	691	692	693	694	695	696	697	698	699	700	701	702	703	704	705	706	707	708	709	710	711	712	713	714	715	716	717	718	719	720	721	722	723	724	725	726	727	728	729	730	731	732	733	734	735	736	737	738	739	740	741	742	743	744	745	746	747	748	749	750	751	752	753	754	755	756	757	758	759	760	761	762	763	764	765	766	767	768	769	770	771	772	773	774	775	776	777	778	779	780	781	782	783	784	785	786	787	788	789	790	791	792	793	794	795	796	797	798	799	800	801	802	803	804	805	806	807	808	809	810	811	812	813	814	815	816	817	818	819	820	821	822	823	824	825	826	827	828	829	830	831	832	833	834	835	836	837	838	839	840	841	842	843	844	845	846	847	848	849	850	851	852	853	854	855	856	857	858	859	860	861	862	863	864	865	866	867	868	869	870	871	872	873	874	875	876	877	878	879	880	881	882	883	884	885	886	887	888	889	890	891	892	893	894	895	896	897	898	899	900	901	902	903	904	905	906	907	908	909	910	911	912	913	914	915	916	917	918	919	920	921	922	923	924	925	926	927	928	929	930	931	932	933	934	935	936	937	938	939	940	941	942	943	944	945	946	947	948	949	950	951	952	953	954	955	956	957	958	959	960	961	962	963	964	965	966	967	968	969	970	971	972	973	974	975	976	977	978	979	980	981	982	983	984	985	986	987	988	989	990	991	992	993	994	995	996	997	998	999	1000
Alu	0.08674302504925706	0.0872733402905122	0.08696244281320212	0.08654549714445207	0.08546879838485393	0.08502705822154903	0.0853655114376847	0.08448617702758635	0.0839569911068576	0.08403959694365143	0.08424746856906819	0.08478587183040334	0.08543411601443529	0.08575233227235288	0.0859732460339579	0.08619515479833426	0.08672797749375125	0.0871318547067826	0.08755621525096854	0.08805178292649635	0.08720342130518595	0.08618699259361183	0.08600429096624629	0.08613112130744298	0.08595308859721419	0.0855380091405216	0.08550889088191656	0.08533254286886674	0.08485413206263107	0.08482285359228921	0.08461081524847176	0.08432750061383505	0.08464126554137831	0.08525642760524803	0.08463832509374004	0.08497687027027333	0.0852603787481031	0.08514645192440609	0.08523412781130296	0.08533927827992624	0.08555969640884245	0.0860148558496809	0.08573071037128666	0.08567064688225146	0.0859189262339815	0.08610566344320657	0.08643275677516311	0.086834788726574	0.08718040247763557	0.08752759966960648	0.08750413461538745	0.08715656580938282	0.08683054458466524	0.08710728158041471	0.08707613995265588	0.08703032867230007	0.08693236927560677	0.0869790941685301	0.08646317688414258	0.08689530403700925	0.08752125785193826	0.08764485877217999	0.08670511968570528	0.0863835192658009	0.08594885905479176	0.08569644444444731	0.08624598902907622	0.08590718632596989	0.08573679722222509	0.08580095789180432	0.08595984203945857	0.08669877087108344	0.08689999581239843	0.08654347848489372	0.08663051289160276	0.0873589875958218	0.08818764960134595	0.0880266221547831	0.08777834523809823	0.08759744215333767	0.08708161981535333	0.08697629804784421	0.0874276633402662	0.08774173747745516	0.08773658861022891	0.08774477362698926	0.08778249587008555	0.08738647310325849	0.08740976189811869	0.08684271226611535	0.08646641325616954	0.08678130814753963	0.08656623379501698	0.08681122018857744	0.08656487973458978	0.08627521374046117	0.086190399479954	0.0867292439759069	0.08737667908191639	0.08721907505488809	0.08752723425278208	0.08729663154279746	0.08777422159714926	0.08860366104506819	0.08872306976425763	0.08836435532995263	0.08764007975121257	0.08743775739321251	0.08760871616567704	0.08762035104311877	0.08756610358234167	0.08725955034023397	0.08681569036729356	0.08652590340437656	0.08694503396590018	0.08660943032222865	0.08717922454344575	0.08702606028270855	0.08650188484932592	0.08661854137931332	0.0865419578064901	0.08626761720044476	0.08617378963372797	0.0864580526534027	0.08615958168317125	0.08676553007570831	0.0870654294335514	0.08718950896799417	0.08776674690585755	0.08779629981846404	0.08757294226199089	0.08788226678766152	0.08770306737638621	0.08718501694440843	0.08692429332961489	0.08729506605890898	0.08755620151557955	0.0879436497490269	0.08811297905977275	0.08804133457403154	0.08853369208494552	0.08923631669440119	0.0894494729673415	0.08872497019867835	0.08854175939537125	0.08839142553782417	0.0883122426847899	0.08826605750977397	0.08811511317332137	0.0877079543239133	0.08739414615917254	0.08731206673101095	0.08758150082508596	0.08857342564953345	0.08846865558492457	0.0889240700921562	0.0888320382369333	0.08832526492278014	0.08809670960155266	0.08765215063396137	0.08797470242550554	0.08799071567402786	0.08844651311589477	0.0883417999447773	0.08815677406896857	0.08855217206673446	0.08794983132697164	0.08784452339303372	0.08751215015930484	0.08752859723183683	0.08742105320183634	0.086956909404305	0.08668998987826862	0.08715135995052531	0.08779132405757721	0.0882756898211865	0.08814484399012423	0.08852329410957374	0.08798074853001878	0.088179954483328	0.08802971911038242	0.08760648075858594	0.08779361521377356	0.08770099043128884	0.08720701826421635	0.08716823375377347	0.08741240107616227	0.08706938625723255	0.08731844872498248	0.08723683804066373	0.08698367890284181	0.08718026367615203	0.08687946023113821	0.08725930037185285	0.08776849910208935	0.08819043287897907	0.08840788229612578	0.08857472287510627	0.08884800927568222	0.088299056236387	0.08834952850096282	0.0885475867745953	0.0886554303245194	0.08844351839190812	0.08820367641004821	0.08776172577519642	0.08793105952216826	0.08813201151818217	0.08781224239900326	0.08751396136865616	0.08763947477827351	0.08806938603298077	0.08775850288938156	0.08764034727746844	0.0871855626458109	0.08718034155075392	0.08803137187111364	0.0880665819638204	0.08790778541953574	0.08818670752628993	0.08864309619903585	0.0890718100457921	0.08952314587942782	0.08906679434092832	0.08840871728037845	0.08858954995860124	0.08763013866008053	0.08775377373461363	0.0873993558558591	0.0866497231923632	0.08684165435464401	0.08706565674684402	0.08782882143830352	0.08768654710046622	0.08785641320961035	0.08826890499725755	0.0895100026203316	0.0891497489728877	0.08920745549307715	0.08842128300851294	0.08797980350541185	0.0878181328403207	0.08774995873320843	0.08653084863388259	0.08589235272379143	0.08610669498760934	0.08655892828520367	0.08712750304035653	0.08727412569061055	0.0869912264980787	0.0868788839028433	0.08675026470588519	0.08705691978022287	0.08705994800166253	0.08743355989511747	0.08813478106509161	0.08829650920670368	0.08794612990434227	0.08826637864077984	0.08810672781393082	0.08778391702157212	0.08738953125000323	0.08773893536485704	0.08784411067031797	0.0882408959989068	0.08809112317844675	0.08824296853531494	0.08853885552369559	0.08872954206251163	0.08882338917136476	0.08851570652174195	0.08867326987419073	0.08954614799389445	0.08972050034516404	0.08937454259412266	0.08934439607089198	0.08946412357388622	0.08915506477179874	0.08914105448107104	0.08843850875764046	0.08847535122616093	0.08904757144797909	0.08882396748525456	0.08906266331866036	0.08956088952615379	0.0896770951461697	0.08980856120630896	0.08935037539562742	0.08874164742698518	0.0888140153569486	0.08887032021070479	0.08906872116045965	0.08904556673990989	0.08917307843406948	0.08896489790576237	0.08938140485100807	0.08919473201265965	0.08883890760795368	0.08918644755149706	0.08806451016510054	0.08808134387460739	0.08795139417662684	0.08791881408489795	0.08856828665931932	0.08854451389653574	0.08830910456615004	0.08796356393261814	0.08793645437106351	0.08792363992333249	0.08833570302613748	0.08811477486264013	0.08764219215416683	0.08796427326542151	0.08828683831186952	0.08873451834043428	0.08815048605033149	0.08850678405361395	0.08885517205479816	0.08932018329911398	0.08899693140202627	0.08884985291295816	0.08868831412460826	0.08836321317829793	0.0881589277408668	0.08797672116727497	0.08769355684196158	0.08800534294513163	0.08806336855311145	0.08788584471963555	0.0885596216964191	0.08924708519746263	0.08884496333651705	0.08865829261017291	0.08898075699158618	0.08890757164159183	0.08851430773355082	0.08856273934536062	0.08836004922663411	0.08825511730404426	0.08855645424969792	0.08807293822812559	0.0884476490066257	0.08866447680587997	0.0885142084534132	0.08757584056978807	0.08710797446458302	0.08707188088074733	0.08734419840725302	0.0868374575368681	0.0869719291316943	0.0875389587301621	0.088171993406597	0.08983091336839553	0.09028430055478835	0.09015555648303045	0.08978310393918787	0.08999203031981516	0.08968216782151103	0.08924644531789053	0.08884348804753685	0.08839684118625561	0.08844381751925497	0.088293073412156	0.08867662998207446	0.08875371059895411	0.08951349547945528	0.0904091087762703	0.09071690856593234	0.0906548587864712	0.09087826100027681	0.09155743678318212	0.09189724214266574	0.0916775538881346	0.09090118005164113	0.09065982224631182	0.09056877235882536	0.09087393570470172	0.0906166662576721	0.09033235554947637	0.08975527127877221	0.08970980608778728	0.08930087444007419	0.08937164929941867	0.0887941519814827	0.08904367381798697	0.08928613783270355	0.0895281100756386	0.09039561632653428	0.09111216988628938	0.09128318945634635	0.09125685710349013	0.09170782865440831	0.09157462918726378	0.09159585403684098	0.09118599116144549	0.09104811451858363	0.09057782451061867	0.09078463775299828	0.09056679886803233	0.09034802775093545	0.09017171948873355	0.09007185805836194	0.08975096992481557	0.08928916186072165	0.08929029793870716	0.0894405460925937	0.08877589803605415	0.0891425242284821	0.0893804827632861	0.08994264370320318	0.08999628000000365	0.09016165286236677	0.09016294542016057	0.09023133988079488	0.09044869426751963	0.09082379414542409	0.0898208165744401	0.08925325468518648	0.089761033473374	0.08982494294253855	0.08961178869411963	0.0897625713311549	0.0895698533716353	0.08957309442001468	0.08983709537612487	0.08972081599890593	0.09018027504454246	0.09070693352365808	0.09080883464034997	0.09090022169684267	0.09071525959337934	0.09132683554592642	0.09148168908356215	0.09166329125168647	0.09177417746706483	0.09108051134522288	0.09143591290887451	0.09193144535446156	0.09192316595403925	0.09146941237663755	0.09190640551706138	0.09203925242203459	0.09181591482818983	0.09181399628598365	0.09197574820812744	0.09133130257568108	0.0911583424821043	0.09131977877508356	0.09192201102990472	0.09214476790451359	0.09260966555895703	0.09316182787325873	0.09322567527229149	0.09423036639785363	0.0952801261418633	0.09517833949784431	0.09526151473346281	0.0956103956574229	0.09564494769930906	0.09571593441090526	0.09569966350648078	0.09546269504685867	0.09481576013378379	0.09456661515722029	0.09413257325613124	0.09429313282629799	0.09395465378289897	0.09462934440753444	0.09390636753210886	0.09332671520402838	0.09322858758408453	0.09282647451253866	0.09255784454015367	0.09211238060117227	0.09293218178007902	0.0926837088870467	0.09316510204635153	0.09376088938472316	0.09301206010196264	0.09281224630542283	0.09415038747998311	0.09429368313641695	0.09413935829023011	0.0931408280861678	0.0916649557770636	0.091105348115945	0.09029325453464379	0.08871848641304558	0.08698009274380086	0.08670405600987686	0.08706697592221221	0.08772533720579577	0.08935353776659041	0.09059815815085502	0.09144570047301423	0.09207290552464104	0.09223927948649838	0.09282519106439394	0.09321952579314398	0.09283010079001527	0.09244490105424089	0.09181477503832863	0.09205877812338481	0.09258354946208808	0.09315467140749112	0.09269048842337772	0.09197774696905221	0.09079181602941498	0.09000488341146487	0.08954515812163426	0.08822963783866701	0.08867553109681565	0.08857143421448108	0.08880402482839486	0.09024522105113539	0.09185838211382459	0.09207466684939383	0.09277717330651016	0.09287018384697582	0.09307790910302975	0.09298758350100997	0.09260673607748565	0.091726495697772	0.09171407113985829	0.0918925723014294	0.0925834896900215	0.09291186841383468	0.09279047656892685	0.09337290012381737	0.09365252937961596	0.09444380185210834	0.09430498813216905	0.09446529912693519	0.09404573493178367	0.09415269807309418	0.09512308354363584	0.09495124771976632	0.09460167766965204	0.09455060322665715	0.0940712470495716	0.09337432625786625	0.09377992069556502	0.09394939870061397	0.09359972767029301	0.09325250703291305	0.09275021044935314	0.0930342824836121	0.09345047923922238	0.09347994068136735	0.09354155290331696	0.09320486442953468	0.09281834930407296	0.09267305227273148	0.09303096062467064	0.0926038963626682	0.09269005655561943	0.09208147078621855	0.09168656797745661	0.09187252172169914	0.09253298372899857	0.09195715179162132	0.09171785778721567	0.09113026397557158	0.09106470127119073	0.09147353570009685	0.09067479068842435	0.0902414670403027	0.08925535259497434	0.0894904338146038	0.08934482745626231	0.08926289373481311	0.08929915578834659	0.08987046016983799	0.0907297780332785	0.09050124495017868	0.09139055725916262	0.09175529059480456	0.0908324492123885	0.09101032464358833	0.0904411826974783	0.08964597065523633	0.08991943298001168	0.0901445446224297	0.0896837904030234	0.08928395730307102	0.0897501544317597	0.08949101405215885	0.0895546818119646	0.08925346261298618	0.08907611997254977	0.0890690292333185	0.08937582406263223	0.08977373811820176	0.09009120550789165	0.09012501947419992	0.0902629380727607	0.09079497987595124	0.0911422575632597	0.09112015526676163	0.09095902712751663	0.09080353629307206	0.090585903963212	0.09111818611261888	0.09064090581940222	0.0899314134228228	0.09004219873944325	0.08995233885076398	0.0899525330106262	0.08983771687644172	0.09017223033631087	0.09007470977961761	0.0901937659043693	0.09029403857280964	0.09031916935151103	0.09034523895141706	0.0905293302764881	0.0909666820157599	0.09013686532718218	0.08996649346405565	0.08980804700162444	0.08969695902532347	0.08953980530375145	0.09024538135363239	0.08936410141189606	0.08843263878689347	0.08863013029182414	0.08912007083162428	0.0892577506162729	0.08934157575757914	0.08991698621260506	0.088770318300209	0.08905290028842534	0.08962988238512398	0.08921035585339518	0.08893666941581078	0.08876368666575268	0.08867916611887505	0.08793620169793558	0.08880096178256389	0.08901751104707338	0.08888976584628401	0.08853422757588461	0.08845623704206589	0.08873199824063144	0.08933230991848165	0.0892460903384313	0.08876971222923302	0.08847351324640011	0.08853048760104469	0.08862838648796861	0.08904050561798113	0.088298758817925	0.08798360002711077	0.08782040627547219	0.08845867912266804	0.0884690988036062	0.08925701672511832	0.08929848062954371	0.0892937799809896	0.08919225902626188	0.08944148649017833	0.08952383704716665	0.08945224735177094	0.08910618068322458	0.08833195208676871	0.08772762251201408	0.08778407555434217	0.08760921029692478	0.08756856517021885	0.08723675542380069	0.08740649671714146	0.08791555734622988	0.08739143201400466	0.08805125010090475	0.08809783608316929	0.08816109681751395	0.08836252285907283	0.08876807542579443	0.08897250163132511	0.08933621118862359	0.08931056948599798	0.09009957639649906	0.09008853406443165	0.09031686495797539	0.09029608078572776	0.08973745552635581	0.08895263463132075	0.08874957420154528	0.08782871133315438	0.08741759322731364	0.08775616767206267	0.08818045057660981	0.08872779457100342	0.08874834147340062	0.08938960186454968	0.08948519433527934	0.08916342009817635	0.08864989347265917	0.08782395137940802	0.08724215771491375	0.08696333496932841	0.087723391447372	0.08768615390992332	0.08734174518377155	0.08796339563307108	0.0879515377577529	0.0882298825047574	0.08808041886024756	0.08796846804460486	0.0889714174942216	0.0896862140718599	0.09012142669763981	0.09024185714286047	0.09048272660300462	0.09014918858460207	0.0902189190586346	0.08874914320752476	0.0880089534186903	0.08792096756091212	0.08740886544259031	0.08726984039762863	0.08725855235457365	0.08797206900878612	0.08863415668915449	0.08841563414973919	0.08835420460855432	0.08936409922287362	0.08974247529412126	0.08996280928048965	0.0901264870058093	0.08976317192691378	0.08922685943109995	0.0889572408859576	0.0885813319598991	0.08791018941274123	0.08726540860808732	0.08722628535843145	0.08715229035379025	0.08657388352860444	0.08709144963382974	0.08701115489655531	0.08663688326632807	0.0875098340254741	0.0880556693270988	0.08831860426929733	0.08901354137409116	0.08931611796210168	0.08944421957271186	0.09032496819690614	0.089931140468689	0.08984305026782366	0.0895021173230547	0.08879411027294276	0.08880669957435479	0.0877720069302929	0.08723619396669721	0.08672972123531371	0.08653459565098046	0.08598317482323921	0.08618018721398196	0.08569115503876323	0.08587959651548997	0.08564464072436029	0.0860871287659959	0.08637869379632501	0.08681121017182467	0.08732672138760236	0.087278752785806	0.0879252288042011	0.08730499600826211	0.08752111563020855	0.08716228222900185	0.08698275294280847	0.08678593017109784	0.08627650111607443	0.08645998061637461	0.08648514649416007	0.08619574744546016	0.08621009694299397	0.08601030800000319	0.08569706763085709	0.08610885520548259	0.08633066721111	0.08636772095225563	0.08639361601196494	0.08699542127659922	0.08655431655069232	0.08661289485886071	0.08693351655088202	0.08678225695110589	0.08664475431152795	0.08638973537415298	0.08673303250241336	0.08741832095199126	0.08746120337356329	0.08760117513424501	0.08714741539728575	0.08745613957013273	0.08741621415733765	0.08676290877773513	0.08674628815898736	0.08669793455352502	0.08703954242003115	0.08690793364797637	0.08672927712670947	0.08708501307999773	0.08707410484641963	0.08760636746086124	0.08747062224327208	0.08736371496276557	0.08639069916622157	0.08678416540643041	0.08670016523751498	0.08682913607118724	0.08637761533187378	0.08621477308012512	0.08645885520045157	0.08616800823792525	0.08668414343406519	0.08647649725700136	0.08572029030905048	0.08551316613106302	0.0851909611650513	0.08536328382332717	0.08538903719123232	0.08516265091610714	0.0853180582685936	0.08578372588413692	0.08620579555433915	0.0865166455382955	0.08700339867932612	0.08750013237925167	0.08763038964241997	0.08790936403690262	0.08806930119983788	0.0873509304383933	0.08778280368098472	0.0879073790739994	0.08759258416118956	0.08715733426067926	0.08741294258901765	0.08751116022633483	0.08759099751758682	0.0879881611072694	0.08788174605154085	0.08809677828874339	0.08739604708677147	0.08674131146622147	0.08646308953342076	0.0860103190235722	0.08585280059063743	0.08640521653543637	0.08643499901547412	0.08681774669851365	0.08707160733714887	0.08723942871135032	0.0872472845971262	0.08678509856606183	0.08688715709928196	0.086678569979155	0.08695072891482851	0.08758383584358491	0.08792842969831507	0.08798541975479059	0.08768037016726428	0.08869935244889952	0.08941275120474013	0.08902265855659186	0.08811139969813726	0.08818146762688955	0.08817658977522287	0.08858055170049728	0.08890359443449851	0.08803801491507031	0.0872371526686005	0.08697749490639099	0.08677051041096215	0.0864840073153932	0.08615863716570475	0.08564679745786419	0.08520813116123904	0.08466520814164463	0.08498845141588275	0.0850772836545151	0.08476344805555837	0.085010312015507	0.08546883618548479	0.08635935652053985	0.08658359259259563	0.08648725436546459	0.08633312748894127	0.08686086411536652	0.0865124790723239	0.08620441285283952	0.08557586607143175	0.08590443127504106	0.08589344051712627	0.08679508947804807	0.08683970407740493	0.08625636746490847	0.08681116540837688	0.08740742461411577	0.08755749896765659	0.08733023041982443	0.0876619470555742	0.08670302519488007	0.08642059944367447	0.0862214488448876	0.0854672075079682	0.08526814102032645	0.08453178602135919	0.08374980057803748	0.0842346940753073	0.08519815325141816	0.08538591489947978	0.08604192844266018	0.08571378118949141	0.08590411425010677	0.0852514830832227	0.08512412768269813	0.08525828287232902	0.08530812050482081	0.08536030802427835	0.08554078451087307	0.08567390244892789	0.08581335738459792	0.08623343546638078	0.0866231958579103	0.08710995307555017	0.08662639597962585	0.0864588647262675	0.08631964225156645	0.08605110958904387	0.08660225736218022	0.086093796224323	0.08724295006954412	0.08757707025079985	0.08754643474062156	0.08751163759315825	0.08772069441764653	0.08779225127992575	0.08746949639089723	0.08660241284025605	0.08710610847222536	0.08725974023816462	0.08763659845614333	0.08735273135378845	0.08757162238155788	0.08724452041243178	0.08697768594467162	0.08695675281837453	0.08629626628856309	0.08586804010402724	0.08675145945574815	0.08679796619411483	0.0872075332328388	0.08730911368334372	0.08733531542056404	0.08825357819840049	0.08769994232892168	0.08716555473947092	0.08633688982816268	0.08620153799139109	0.08656713671168384	0.08630895920066936	0.08550808422664928	0.08545912056935849	0.08551913162252	0.08624652862464112	0.08652844801878014	0.08682472886784909	0.08581086053904988	0.08604826980163993	0.08632644088260101	0.08621596409685825	0.0857801763646471	0.08580933240028274	0.08607793569132131	0.08645147731397783	0.08606935532713202	0.08616980511673737	0.08585113350931135	0.08562092827356449	0.08579909285516013	0.08499410030269987	0.08521947693155532	0.0858256855913415	0.08590847240282534	0.08631104884425223	0.08646351511404587	0.08734940877313599	0.08802099628968359	0.08920161776488827	0.08868891406896896	0.08893374039259391	0.08933940144565225	0.08944263094740094	0.08888298173197912	0.08822668976989488	0.08810602273980495
L1	0.08174241961954548	0.08065867440554247	0.08053698151950753	0.08155855722608561	0.08189934246316616	0.08194955630377876	0.0818544731606609	0.08190916227409661	0.08113123385426493	0.08149016224794652	0.08107827149831043	0.08130388876446464	0.08108598378276465	0.08047831339622671	0.08059741851641103	0.08186600343184028	0.08223347319568135	0.08177667537594016	0.08185967199849484	0.08215708841234037	0.08125169641852652	0.08150528140324435	0.08175423605633829	0.08126962851782389	0.0811026275720167	0.08121881594634896	0.08096614312164432	0.08061566063515528	0.0811441079734222	0.08110767010879599	0.08062077119113582	0.08021700148148152	0.08070018737118251	0.0807709068984858	0.0808967380907553	0.08132293931947096	0.08119766300643728	0.08080965562535737	0.08058785722411883	0.08109618666162893	0.08054648139754518	0.08005132528301923	0.08013644051446991	0.07957932625446389	0.07982913459733472	0.08023990489642233	0.0805672628024766	0.08072641996622303	0.08100300746547265	0.08144001257861669	0.08175101541567291	0.08144860562858781	0.08122583483538748	0.08061716878102605	0.08046130148148149	0.0798618532366071	0.08052543790728	0.07979653914491967	0.08005516851441269	0.08037521727845778	0.08037037537037069	0.08056141057746272	0.08080163015224702	0.08147464255160922	0.08127704092920393	0.08161031437070136	0.08156031814759078	0.08091978761887052	0.08124181219420445	0.08058593548387137	0.08006581913108354	0.08059646015712696	0.0808185739489493	0.08070033464937061	0.08165617923641202	0.08159118028485798	0.08125488563978435	0.08158960104205465	0.08204674051224549	0.08144101665730895	0.08187208262002242	0.08243855313250793	0.08253868959142178	0.08306451565684654	0.08356522172701962	0.08378290438173058	0.0823887627622056	0.08329109602092295	0.08275349436090233	0.08252866447492034	0.08269974432564274	0.08261597097078238	0.0827673015722676	0.08261396468366396	0.08284471436683724	0.08298784930215013	0.08325984251968514	0.0832610304615963	0.08244895779341034	0.08244040859620055	0.08324144929681769	0.08214172836761213	0.0818220826553258	0.08142853019008617	0.08152592569717432	0.08130750682115517	0.08064812632361165	0.08039192766827834	0.08035188665549998	0.08074263624535352	0.08188151792014897	0.08282114709131108	0.0827098699854124	0.08287962683284501	0.08271829372937346	0.0829802289245531	0.082619368421053	0.08263928600219901	0.0823840994515542	0.08213407774306211	0.08130901502932579	0.08147405558613134	0.0816123143382357	0.08236215705656273	0.08254169450064429	0.08243973317307736	0.0824373449676828	0.082492759444445	0.0825384782207462	0.08284270607796085	0.08238892619656576	0.08219481448795773	0.08183368471454912	0.0818822448792978	0.08136696479647991	0.08116583391320267	0.08178126258926945	0.08222760215854115	0.08229805963217553	0.08217942713567856	0.08311032116382508	0.08335779684601126	0.08316041468842754	0.08338195074074113	0.08287349638955781	0.08306819810971129	0.08304868860619517	0.08250274248293732	0.08169164043695665	0.08134500294713629	0.08232841024208618	0.08188133968900467	0.08296531285020621	0.08419937037728864	0.08499493870665473	0.08519718934579482	0.08498039715515697	0.08499382674658228	0.08435823556971561	0.08407997270517911	0.08202349644194806	0.08121141460674208	0.08157888706945257	0.08154604214272383	0.08203348918314105	0.0817335234389478	0.08150487302472618	0.0812274990781714	0.0824698312855314	0.08328923544631357	0.08321310318636568	0.08284047009966829	0.08272073744041131	0.08293599981821534	0.08308341802980762	0.08248892090909103	0.08361934127272752	0.08169690596122527	0.08223624923684705	0.08222792400504267	0.08245477878185488	0.08232280385735131	0.08281679322964348	0.08272317954337931	0.0827728942883049	0.0830953121261559	0.08198230561068046	0.08263259309228319	0.08272267280939494	0.08245102539452244	0.08248377153693388	0.08265612116228103	0.08217428185824487	0.08311712493170673	0.08401480636988808	0.08299939566787046	0.08319797113997146	0.08357718564714432	0.0832066724732357	0.08275419913263532	0.08379829388630744	0.08303714536655377	0.08252518439971299	0.08249242193477904	0.08322553612584635	0.082655468285611	0.0824069239228414	0.0826153892508145	0.08195225741486648	0.0818579014678901	0.08195237211009197	0.08172125689245957	0.08195345087336284	0.08200271977318485	0.08186879328070534	0.08285877330625856	0.08268433616236208	0.08244754615667572	0.08244698380792895	0.08177989120413093	0.08135705173362717	0.08108833187454427	0.08187981003846877	0.08097464185623311	0.08069530773430425	0.08144795883330297	0.08119396946425356	0.08111223432644896	0.08093121404928352	0.08105438468686192	0.0810595668636876	0.08070854137421542	0.07943853721444415	0.079558183142752	0.08021896978072626	0.0799648413654621	0.0804276546016735	0.0805039403122133	0.08056334664448171	0.08138774967670437	0.08181833858998164	0.08137483237636621	0.08000040417282178	0.07982936851817714	0.07998236306205918	0.08007721578458701	0.0796686121658987	0.0799752599297988	0.08073092654115924	0.08096156367967751	0.0819127064539789	0.08151691606757748	0.081485075228372	0.08193109810981113	0.08182757266031988	0.08139761044961802	0.08145443097941826	0.08242966395472268	0.082077789881897	0.08233533297491072	0.08241154564945542	0.08277899492385833	0.08412901752464458	0.08396607749954352	0.08407304699108499	0.08343319262672828	0.0837818138632163	0.0831991244062843	0.0824165287210982	0.08167681790564699	0.08090766388642415	0.08046206303267057	0.08050470441595448	0.08027275084776031	0.07952569924812057	0.08020690329590756	0.08034985256059798	0.08048820773035383	0.08101396835206036	0.08124403544636197	0.08130945193390951	0.08145703990963886	0.08147295932835845	0.08095647612855308	0.08040210256410275	0.08051269225119387	0.08164529555839908	0.08177822083559437	0.08192095564005077	0.08131392370912986	0.08161536878798706	0.08289361136240292	0.08385851208871131	0.0836424978221418	0.08364290670074892	0.08371668402777815	0.08345979109090956	0.08337295796178373	0.08320638971261238	0.08249377410518666	0.08209565764620437	0.0820586698905111	0.08086490196435094	0.08055504722979119	0.08137119090909112	0.08289860521042092	0.08350902756480472	0.084055984406165	0.0851296601330697	0.08559116148843948	0.08519672573991063	0.08475720234708425	0.08404345105702618	0.08398992595229621	0.08341063395693622	0.0830282449410523	0.08239506954521346	0.0824656240014206	0.08226461679929299	0.08230744323182558	0.08190697165850253	0.08177259989419865	0.08264993262972743	0.08251721955524173	0.08264776330731012	0.08312092826780032	0.08336614891343058	0.08313375333926964	0.08341039050179203	0.0832833178488476	0.08285109696534376	0.08284307113494195	0.08350109722722378	0.08405087145969509	0.08418936961206919	0.08457525957369964	0.08477768892508164	0.08399194115542845	0.08441113878429275	0.08380855845793587	0.0842923912255259	0.08474108838978461	0.08489364995475146	0.0846265750403446	0.08392108138699253	0.08309219770362405	0.08226902448110708	0.08339065044247823	0.08364379946902685	0.08333241810801312	0.08316517543240416	0.08311728351337039	0.08353653952744759	0.08442172017045498	0.08493802453333356	0.08390205860481631	0.08329321601128599	0.08346097574792051	0.08388042783779048	0.08437731922804562	0.08461201829809938	0.08431784329019713	0.08457759337349424	0.08509072257721009	0.08638518103448285	0.08671996415770604	0.08669590327194729	0.08694680299251892	0.0868125901521938	0.08718987287071923	0.08713639451514606	0.08609931591320091	0.08625390644116605	0.08536999533297465	0.08518428492318714	0.08541055977673778	0.0855006170903193	0.0856896478010098	0.0861544357531764	0.08641543307371884	0.0859429989142242	0.08621286403033634	0.08601055565433871	0.08583571770759404	0.08626287148951324	0.08593724538352306	0.08506811910626332	0.08456213765182209	0.08485083168316862	0.08513764238995955	0.08506711402102282	0.08575260365853675	0.0857385286760766	0.08617209182029727	0.08649347878678479	0.08700234625090134	0.08715773238677257	0.08662498111151518	0.08586749502622595	0.08601798789739926	0.08615322136027456	0.08572145022182819	0.08604259249424706	0.08551137085391718	0.08560845177844668	0.0855423475982535	0.08540152983003832	0.08565710539215714	0.08588914433532119	0.08546618313338065	0.08528295923769222	0.08614300495487542	0.0866316631167912	0.08717753094346378	0.08743818062688168	0.08732539571810904	0.08780932679503362	0.08797528188277107	0.08754569379776107	0.08746141312466679	0.08807228878239289	0.08801967633533822	0.08796335671378146	0.0875172677373813	0.0880063702458876	0.08840042676632894	0.08914245890778924	0.08933485460800343	0.08906064396396449	0.08848389203827475	0.08844584769286272	0.08873894035213835	0.08881074299482448	0.08899242251773103	0.08854907602751837	0.08781629462888965	0.0879837570758815	0.08890488475641738	0.08909583540318383	0.0886459880249918	0.08830385887309133	0.08847788916343122	0.0889939831134568	0.08893999365973967	0.08920828912466858	0.089448917934206	0.08983911735595626	0.0908919826579366	0.09145290431386463	0.09058315772703138	0.08955347909284177	0.089821386954216	0.0889259191189427	0.08972825705663047	0.08985090583601842	0.08957682501341911	0.08966570287141055	0.09017488454011738	0.09028888115479983	0.09067884930777426	0.09028853812135157	0.08979110589060298	0.08978300733496314	0.08958259424585875	0.08968543107414602	0.08974645839260287	0.09002979599857085	0.09049458718861211	0.09055966033380683	0.09105788337513433	0.09260867705892965	0.09316991844729387	0.09338906505214817	0.09348639720035054	0.09320209195602916	0.09298237456506668	0.09310163808366662	0.0927463001034846	0.09373229562672268	0.09415241643646512	0.09416192909154036	0.0939291950121242	0.0935167019958716	0.09420820924956473	0.09341379185679244	0.09164561198515149	0.0901681325515283	0.09002893412642064	0.09003381638766543	0.09024845674679804	0.08986915870761604	0.09023220357080357	0.09151107688311752	0.09409548196051853	0.09577789955737286	0.09564591427589866	0.09635577710635465	0.0967560298742151	0.0963002337394899	0.09804271301370034	0.10009841289768004	0.09783444942271366	0.09739932961866749	0.09705849259968778	0.09600002881794756	0.09616709241987577	0.09539770268433667	0.09188069942995372	0.08936769375983226	0.0893082083778966	0.08961681117397458	0.09105105209433301	0.09096339930735987	0.09171225501482705	0.09284501782932403	0.09408857941681066	0.09568081381074273	0.0966252470469133	0.09682652003353039	0.09488650950698427	0.09473796969697092	0.09397426370269941	0.0935684580833201	0.09258616692347262	0.09128493221211641	0.09073053202479385	0.09144250923847407	0.09223341957681161	0.09243476000000077	0.09238566429686211	0.0927687756700319	0.09413564417601442	0.09440945245845556	0.0937986309320596	0.0932860839029401	0.09165220699658785	0.09116991941266941	0.09155407694956189	0.09248555741418443	0.09213445721784842	0.09184368394974367	0.09120218819579448	0.09075409777227722	0.09101098122232068	0.0910397494216053	0.09093559900726828	0.09066666584026906	0.08955121332149187	0.08907399823819595	0.08901063359046296	0.08936614385596925	0.08955334840841916	0.08979366573670493	0.08911393631910464	0.08874165176223091	0.08909775739957755	0.08884985323513998	0.08895947680140669	0.08844928145403275	0.08749155166931703	0.08733169228032794	0.08695951221671443	0.08684751211317467	0.08766814733096115	0.08762308456735084	0.08785658110772546	0.08808437392857132	0.0884254215686272	0.08951866393003745	0.08928171777500442	0.08816309240573554	0.08832517724444454	0.08898392694948076	0.0881204231919762	0.08832424085907002	0.08753144397087546	0.08681591356712733	0.08767719319606102	0.08829884019413994	0.08823677965492457	0.08877141063675828	0.08935239254028617	0.09006571753130617	0.09055835995721181	0.09160823534667642	0.09211414352266635	0.09219303071733002	0.09150295159865796	0.09074984880028275	0.09046748318365952	0.09007813918895	0.0900704823655152	0.08978907098158433	0.08907382288485739	0.08900716684607111	0.08948170901490367	0.0891092498179169	0.08892838057790795	0.0890372910081743	0.08930171832517675	0.08907691499085915	0.0884879684668357	0.08755192789407756	0.08684663772241975	0.08672702884615391	0.08659457424862177	0.08561516962699826	0.08553552664409204	0.08605835640014353	0.08629399035886465	0.08710423901393372	0.08805672115041092	0.0880336061093248	0.087926708941931	0.08845692580759686	0.08738643472099226	0.08703806887440571	0.08687905978836001	0.08560181195671492	0.08583488766832072	0.08582378595555588	0.0859156843420823	0.08645389346463787	0.08787681774280151	0.08903054478681537	0.0902807849192105	0.09243477738074002	0.09167150062355289	0.09186238880994727	0.09068628810278101	0.09061410917721549	0.09022069945451354	0.08900796763412515	0.0873439082938803	0.0863597776992403	0.08651026323293541	0.08758555274108935	0.0880498465703972	0.08716388480831272	0.08742713760315775	0.08754042527692038	0.08850911589706158	0.08865011030347099	0.08857527537007324	0.0877100354344733	0.08745671471365676	0.08718805502812976	0.08728187668320384	0.08792518263473087	0.0873921338596494	0.08667538888888918	0.08604540249472983	0.08493517453078443	0.0850081909777079	0.08472101000351039	0.08484866508438836	0.08500134845250809	0.0853730473731079	0.0850138104155522	0.08529088224702948	0.08647354496305674	0.08653930101670308	0.08613820935290938	0.08586320640698968	0.08553593443817185	0.08533173808657721	0.08554484675090285	0.08473093744350035	0.0838642397186148	0.08351933182476481	0.08316874181948931	0.08318281778820141	0.0833737267159071	0.08347875933986214	0.08369483543379007	0.0842372111253902	0.08423068632510149	0.08475392749632911	0.08542407545787564	0.08698905895439389	0.08593166789396207	0.08545511311475448	0.08574451614079927	0.08630586409000218	0.08727175487160835	0.08727708648255848	0.08583944674287834	0.08610508887283284	0.08605330569574642	0.08557509938782888	0.08602361211901326	0.08624550236449627	0.08576665348330949	0.08480442194323197	0.08416443242271791	0.08365856057308711	0.084142931686047	0.0839052616959069	0.08312707177992398	0.0826504988153822	0.08277357093362543	0.08278065386009435	0.08301001017257045	0.08361595366515864	0.08360671885673218	0.08401652709006113	0.08395704016349753	0.08362406486676016	0.08437760377026088	0.08511752121105447	0.0853537492952782	0.08502155048118995	0.08506598053314621	0.08490165659050943	0.08441044521154185	0.08446895002658165	0.08355041362185178	0.08289894054340173	0.08268813045784007	0.08256279407121596	0.08261587152411153	0.08303074363957619	0.08323675008919033	0.08293702041181765	0.08365942520252032	0.08340079252437736	0.08374191592518626	0.08327165687873875	0.08370011832479922	0.08418185258890767	0.08444903738317784	0.08407895510499652	0.08430431791179144	0.0851487820766603	0.08515720061173095	0.08476178299380006	0.08510061645796103	0.08604210458221066	0.08610143503937026	0.08586334325933967	0.08560231576106532	0.08582063058696854	0.08622428707531926	0.08601854265963278	0.08631343726166711	0.08555528532361013	0.08512769687669287	0.08560120271493231	0.08476523867786713	0.08397372247664436	0.08396165833026883	0.08351640135929503	0.08347791220400785	0.0838151510122203	0.08356143337598292	0.08351107994877448	0.08356234164543157	0.08327888102601462	0.08316774351425972	0.0836106464220186	0.08381694608115633	0.0829919604270202	0.08312665625574159	0.08355893197278937	0.08300200964864399	0.08351883891022169	0.08332188801893706	0.0825980668963021	0.08334174110563809	0.08309500931166752	0.082675048148824	0.08209796257075093	0.08176395324200961	0.08205903995601216	0.08214426357300099	0.08192857780612284	0.08217063015960403	0.08308195089203625	0.08340986443757976	0.08398550253715123	0.08335696148308143	0.08343047380696098	0.08336554005028753	0.08420465019011415	0.08399473024274505	0.08390731337579621	0.08345956670301703	0.0839593574319354	0.08356216027170944	0.0836016677771611	0.08365905310713662	0.0840769652610072	0.08523474414280437	0.08520071809979779	0.08556231989739867	0.08486722271142945	0.08333334375568102	0.08396328912805577	0.08447267578986084	0.08421372400442512	0.08402890379653535	0.08463859528231836	0.08481458793876051	0.08518965730754946	0.08506294434137314	0.08420452580348957	0.08383769147768838	0.08318621393487358	0.0823118237533999	0.08131151333212402	0.08166313871979343	0.08173505814814822	0.08218295022288268	0.08230895288640601	0.08229551932051535	0.08247868953402371	0.0837261910320549	0.08480696198285512	0.08502561640553016	0.08486759712883907	0.08399315773326148	0.08454945127272755	0.0845468629764068	0.08402420172698898	0.08312943255213162	0.08268848434622493	0.0823248365313655	0.08238622386133167	0.08249495812672189	0.08169873045078209	0.08173883452972604	0.08272868908791862	0.0836403418181822	0.08430714041780238	0.08426447340810458	0.08543976349003132	0.08571854209940685	0.0859318790922622	0.08574560325684721	0.08516674209065707	0.08383316121883691	0.08331581714074644	0.0840367863105177	0.08422560263929632	0.08430401021152484	0.08435394299201204	0.08486049376604374	0.08555161555272307	0.08523606677554042	0.08491925747209274	0.08449569505993522	0.08506425041065947	0.08501336754482297	0.08537279508499677	0.08542568469803673	0.084268116818098	0.08472375106976787	0.08713531828442463	0.08708327149064826	0.08707903755425571	0.08780939318652388	0.08684984703668902	0.08677929057099985	0.08639811876043849	0.08440889798582664	0.08239505521472465	0.0820725830709397	0.08161469546794457	0.08214209324995472	0.08303243429844152	0.08340737423653566	0.0835523366097927	0.08344409403288429	0.08333778783437196	0.08337127528809263	0.08305696811224535	0.08362216605772786	0.0839319168510328	0.0832647977757187	0.0825772185650892	0.08269697786046558	0.08278472255526438	0.08233979974064498	0.08164905041398378	0.08109301080982073	0.08136022636313589	0.08208062034331637	0.08212702936348742	0.08169139505724167	0.08154039055404198	0.08118786859850587	0.08060018616144998	0.08049252517985621	0.07986988144613696	0.08000508554572291	0.08007557039911331	0.08056026786698552	0.08028917063346787	0.08072906386093355	0.08121358207858995	0.08198928963137839	0.08217340952034899	0.08210155750273847	0.08236291113937884	0.08273648840182672	0.08270014739937556	0.08273709874723685	0.08219989545622491	0.0816438086589619	0.08180824329820678	0.0818949378698227	0.08221840897293296	0.08202701551691939	0.08204225960462547	0.08179832216638794	0.08170795361781122	0.08161235402212681	0.08156237710753134	0.08131517189530386	0.08078319929941052	0.08157212319109503	0.08173619142590899	0.08239646817671308	0.08194150102669416	0.08129397197833009	0.07997824025974053	0.08050389153687376	0.08046476570363499	0.08020844579212574	0.08101139598574417	0.08200294922164596	0.08255818831767127	0.08309805668684657	0.08366811094837057	0.08304607312647451	0.08289801788617927	0.0830808991611966	0.08242625530358494	0.0815803726957478	0.08177014758595502	0.08231034297218183	0.08254069850911123	0.08215648182321493	0.08154816328807919	0.08200243753480638	0.08195085471663316	0.08130607119082865	0.08116855279850782	0.08092536118496059	0.08098057115999306	0.0816097314467769	0.08143838036925437	0.08089466462053613	0.0816338505833651	0.08156118108614273	0.08192979118028587	0.08201616472545796	0.08178299537379782	0.08168600591169463	0.08214204367773953	0.08187937463450332	0.08222400054545496	0.08205304126925948	0.08161898363669846	0.08128973227766574	0.08110347344238239	0.08099938457279976	0.0808443015813957	0.08126430720887286	0.08163176908717616	0.0818439943725385	0.08204314431239425	0.08210374652647413	0.08257037250470843	0.08184256715012261	0.08018091336679718	0.07994484115256789	0.07993282877349768	0.08019979641054473	0.08056196216216267	0.08094659197012202	0.08068244125913497	0.08148498643812449	0.08188018108614288	0.0822836678564724	0.08255592313489117	0.08306593625047184	0.08287945022539474	0.08205002921473789	0.08187474796597675	0.0812074794368287	0.08080853996316789	0.0793558530649592	0.07972525593471819	0.0792997771618628	0.07978149889135289	0.08033082352941205	0.08085164403292196	0.08139683496057104	0.08183426944078342
Others	0.08959983194513331	0.08998670672742475	0.09004577760212484	0.09038931445879299	0.09050482049220668	0.0906135287203685	0.09047190136720888	0.09035061041873846	0.09025813817245386	0.09030163697165876	0.08983684285674079	0.0896278297186013	0.08939401599977109	0.08944494325609227	0.08974769764269847	0.08985536079196278	0.08998048230273037	0.09001382179268182	0.09027662804672984	0.09034841810609352	0.08997536358574146	0.08984605746647317	0.08951752773375078	0.08974424783419603	0.08970400846159729	0.08918174692724504	0.08901979707980145	0.08904874577394149	0.08895830455939883	0.08922488012871499	0.08907522587456707	0.08882348290621439	0.08897285426925412	0.08929491480407446	0.08941487370478433	0.08941206853181502	0.089442790542415	0.08942087699821806	0.08963986954469215	0.08989931682123051	0.08986650155373702	0.09002584588528083	0.09018337350066045	0.09007784566783922	0.089696668149337	0.08953238000722194	0.08954351281338001	0.08982124251346703	0.08978161204738314	0.08965524787798987	0.08972030461016035	0.08990395794808415	0.08998187204767696	0.08993021265088226	0.09019834392700103	0.09024512317443832	0.09011959973222006	0.09016207382062422	0.09028854776516292	0.09021282742237015	0.09032495355950557	0.09047444175432219	0.09082626330734456	0.09114592297210328	0.09108916725503265	0.09133129981626267	0.09140429207053978	0.09148867191578587	0.09123626201949107	0.09101768803914435	0.09054039836632295	0.09027010334413192	0.0902611650232596	0.09024753002711507	0.09020621550459898	0.09016654529100218	0.08993575337202346	0.08978847518892523	0.08948541741182454	0.08959650944760848	0.08929642504099748	0.08947012378094031	0.08966611452552391	0.08981843445984987	0.09014930312761228	0.09068916254030027	0.09105913132077073	0.09111612955907397	0.0913955561057446	0.09128801134109406	0.09113672374104262	0.09103401124002387	0.09080233842514784	0.09064397609450492	0.09034551488557532	0.08998927784235045	0.08995906055401094	0.09019853270897688	0.0902293056320349	0.0902272582695023	0.09013761281660353	0.0897463296372022	0.08989324821437845	0.09009482771327523	0.09014900842517608	0.09032896903998576	0.09056046531176032	0.09072836980135571	0.09112181064380084	0.09120168789720012	0.09137362766934394	0.09121036033643937	0.09091737838213858	0.09065375764914961	0.0908231117913402	0.09068904089384973	0.09078197680591817	0.09088660084150144	0.0907881043408172	0.09092244905827267	0.09106265162739796	0.09115858014101139	0.09137197343048187	0.09145380105467092	0.09139176545906527	0.09169311766008137	0.09122704965619943	0.09081114969728232	0.09082295606763367	0.09048660439529442	0.09064374909311852	0.09032997467161227	0.09015383640699429	0.08997843459587734	0.09049849213470118	0.09052424636917412	0.09075950619039062	0.09097509030136974	0.09098165673390197	0.09103229671437195	0.09080255210431483	0.09065728918661362	0.09055989054057258	0.09092713619538431	0.09078897465411484	0.09082940695758514	0.09068920044120099	0.09077334402737554	0.0914166149425238	0.09196326779197862	0.09201420449732	0.09224087572084781	0.09205974705373823	0.09189206800781846	0.09192834653437224	0.09186219127572381	0.091164101905684	0.09107868817293344	0.09094369881149321	0.09091035723771045	0.09092988494962403	0.09080190661660636	0.09095256949208261	0.09058624708095331	0.09055459571107463	0.09047059000082808	0.09004959449255466	0.09014669863241093	0.09039176210426407	0.09063366366575	0.0907152815284423	0.09090625715161346	0.09103244690462264	0.09133705229049689	0.09153433139955967	0.0917289800408079	0.09162888150490771	0.0917679165224139	0.09156216342487768	0.09131883210459985	0.09111597178561084	0.09094991584171737	0.0906550197322796	0.09094411931313284	0.09132198132191359	0.09103961630295467	0.0917015901995707	0.09228168115578005	0.09213785862970429	0.0924339896244031	0.09195697096294829	0.09181325979924279	0.09153584596432701	0.0913954359614144	0.09108352556666464	0.09104374920812376	0.09106048615211089	0.09107936097601653	0.09115592827383753	0.09079735708079346	0.09097976375258775	0.09102743879958979	0.09079467675690356	0.09074707076620887	0.09076087351535184	0.09105458548818024	0.09131084907811167	0.09170729267542997	0.09168053218464119	0.09180272655640334	0.09191171665694631	0.09217502373820857	0.09193875516158026	0.09193692170669383	0.0921116562439141	0.09221405482492104	0.09226045074219696	0.09218349125103983	0.09199782964452911	0.0920161323554017	0.0918425202655534	0.09225282930035549	0.09212988517481988	0.09161445543474703	0.09141107685450295	0.09176523845723356	0.09207769170845968	0.09230124888217618	0.09250204309017568	0.09223449140288574	0.09183727938094767	0.09199027409376626	0.09181041483931951	0.09163529912121061	0.09143333466390734	0.09106937628722016	0.090979208505178	0.09084861138916134	0.09089374145393474	0.09114768317408686	0.09128135470334311	0.09117182344435859	0.09107400720063935	0.09123775935679344	0.09143202879793301	0.09136492803019157	0.09249416032226801	0.09238481572467351	0.09229151118486631	0.092028065803392	0.09208612830114397	0.09192915411426393	0.09200775431839948	0.09138670515497958	0.09085754809462222	0.09078750453886854	0.09132465646181857	0.09135446930952941	0.09140363010488219	0.09113502099612943	0.09138743742143966	0.09140459720170047	0.09172596813821175	0.09125765434281644	0.0907440118398053	0.09043516330786701	0.09020323304523536	0.09026947807326262	0.08982952105336749	0.08966711084235096	0.08971389871003364	0.089902743302192	0.09025376162578205	0.09076958857654703	0.09119773195008472	0.09137240025818859	0.0915926831744355	0.09128760632272338	0.09100276101694275	0.0906607947098245	0.09039606926211696	0.09014617024444543	0.09046949572191959	0.09042078317761736	0.0902213761552879	0.09051496403903098	0.09059254226314478	0.0908307744423893	0.09094013021109486	0.09077859098548394	0.09085441247648188	0.09123104269611801	0.09139779254870527	0.09117711767348499	0.0912254120841952	0.09146346812877228	0.09149564412920756	0.09115276681864598	0.09116612909456778	0.090764545861416	0.0904177363745499	0.09025015259630854	0.09013173430005	0.09004014475627244	0.09010972883195922	0.09018049863005495	0.09017655794399804	0.0902225868065233	0.09045336028463546	0.09020674126324656	0.09019860375126179	0.09015291220610451	0.09000057096591954	0.09013240300314947	0.09037300301611803	0.09071734340240019	0.0906802676593522	0.09062556927752673	0.09072269374981931	0.0908138064724322	0.09108967352866022	0.09096185883349324	0.0911085227234142	0.09082410009317089	0.0910542374932935	0.09122050931939624	0.09131852844192094	0.09095677923880749	0.09093296809742568	0.09083836814128858	0.09098166700387215	0.09110890807994933	0.09112080061323205	0.09079240363973891	0.09084636591343964	0.0907902562559688	0.09085173538019295	0.09076961394653138	0.09059579928901383	0.09052003707470921	0.09050915130611267	0.09029649964679755	0.090122939602246	0.0900046784446267	0.08958690561626328	0.0899397990867524	0.09057608427061005	0.09063403740162448	0.09051610636204706	0.09102851134228135	0.09090389058559242	0.09077386958951042	0.09074334661710298	0.09038227659573894	0.09033553498206891	0.09040589840558821	0.09042218315818362	0.0903598626093746	0.09066684165168903	0.09084787921181638	0.09122866173193937	0.09133191124992336	0.09117663638157486	0.09121438520443662	0.09120260221414146	0.09100968209328614	0.09081511829199056	0.09115033044508515	0.09112898967501158	0.09109745789741051	0.09125524549409059	0.09130808570540579	0.09162176754857566	0.09181579840335817	0.09169238271042168	0.09138697105697001	0.09122337953898169	0.0911950458864305	0.0913383198726813	0.09149322804919166	0.0914439188588941	0.0912803841425363	0.0913648832526078	0.09149464698243752	0.09174981466590645	0.091651069055075	0.09132420911148323	0.09145879444648393	0.09158253589343442	0.09148547354249434	0.09151574241517314	0.09109893651246641	0.09102751942314227	0.09075859376157772	0.09063031850143287	0.09072149220552927	0.09076942425366193	0.09076682727038722	0.09082093254069544	0.09070179919209738	0.09060984383100554	0.09081905479919687	0.09106008749035689	0.09082994621876866	0.09085378452754156	0.09056517095404379	0.09072755187088824	0.09084607197347923	0.09086449555207554	0.09087024716695058	0.0910438650718731	0.0915097412179939	0.0916392035928077	0.09138924828042087	0.09127550272939317	0.09083995028834453	0.09082771050354133	0.09072450607543305	0.09039134806279105	0.09043946451389474	0.09060356951432823	0.09076678690598886	0.09106129926713082	0.09132630053702692	0.09147743584362773	0.09126607452129862	0.09112553457408132	0.09110777637830669	0.09122649260998918	0.09117915797414379	0.09152558441000981	0.09117615390104751	0.09116597643154861	0.09112095630333027	0.0907349480195834	0.09068064680594379	0.0906389891076245	0.09050514055610998	0.09028458771954584	0.09023573348105766	0.09033277540214073	0.09030512432649884	0.09093696515930752	0.09114418202064643	0.09121711546928742	0.09165080917266107	0.09152025691150281	0.09147154081661572	0.09177878520881112	0.0915413651623337	0.09106402518569492	0.09108909316787689	0.09094146402919166	0.09085998804861799	0.09066732222480373	0.09088431716265259	0.09080322208977294	0.09113559112528485	0.09140723958212033	0.09157915331475248	0.09160098623083142	0.0915877964462012	0.09156543534952695	0.09151174440930764	0.09172498686097312	0.09187219961672075	0.09230228388687596	0.09217077452672219	0.09201104152588305	0.0915445879257453	0.09133722894554186	0.09144294182856975	0.09087081424398787	0.09077531302679291	0.0906991671960089	0.0908558041866504	0.09152218684750307	0.0922774863661279	0.0924263597425409	0.09317185041302668	0.0937603226922687	0.09376363757000677	0.09366096068640414	0.09336660631785065	0.09265229298311052	0.09173262112650883	0.09089449066525848	0.0900318480501832	0.08920127584166133	0.08912170484162492	0.08931223502096505	0.08926680680668182	0.08995151050351498	0.09145591978235644	0.09263660158440441	0.09340073370350489	0.09350533032391442	0.09390860582215897	0.09459771996692505	0.09556414741237586	0.09567952562216583	0.09554313298159911	0.0949314902424884	0.09442486427604672	0.09413291376819405	0.09342376964973215	0.09204999256797543	0.09038600662446905	0.08889791113233975	0.08839176415690142	0.08848677486318782	0.08897718612555632	0.0896841210670063	0.09044768409255742	0.0922898059423734	0.09378273953327203	0.094521023827974	0.0943109750021322	0.09422954685449722	0.09383330311759652	0.09370176868970521	0.09270077126800569	0.09107523410095025	0.09010376447808931	0.0902394881869186	0.09039895846153222	0.09075857360538118	0.09090816903300596	0.09075844514416748	0.0906155627070316	0.09071137557123256	0.09076877448241542	0.09114030723029486	0.09075578928622202	0.0905289223156513	0.09021433676524514	0.09015903102168311	0.09014602493793399	0.09016723918464906	0.09030758338127891	0.09008780109873459	0.08999642313259305	0.0900961094770236	0.09029076243284763	0.09064377453564898	0.09094727593034159	0.0910395622807983	0.09101357989614914	0.09160242547133524	0.09180601113662779	0.09153389047065046	0.09159014934198423	0.09155466637698056	0.09145431317524995	0.0917545718594627	0.0916715589667155	0.09154526619798513	0.09144615720523365	0.09111731102789236	0.09094662970166197	0.09088606696044754	0.09050789144067435	0.09034636204063429	0.09047328264949128	0.09037328688239829	0.09060883930176045	0.09054173153524009	0.09045137999709979	0.09066182434116525	0.09068051180828314	0.09069403246397882	0.09074055718046461	0.09112570857649042	0.09127475107540077	0.09134321123396931	0.09115999572722037	0.09145523615300843	0.09135697775498551	0.09129896891220696	0.09124688100881999	0.09100937114313683	0.09116852329574121	0.0911154053289058	0.09093804722475402	0.09078268645109049	0.09057984853596603	0.09049320439648015	0.09061061961030617	0.09069878243717829	0.09073656569008359	0.09081673259275613	0.09110399582080436	0.09099935293949192	0.09090200265410332	0.0908066282882461	0.0907762875313655	0.09072531375234939	0.09097449015448443	0.09070545004571927	0.09091942861653605	0.09132002287081653	0.09119873082141876	0.09095433786278441	0.0904830611574959	0.09033433155557627	0.09006290930739125	0.09010490613015369	0.09010741101960884	0.09026934093047917	0.09041395490435854	0.0903529537220995	0.09030933099030138	0.09033642030378732	0.09014561439369827	0.08996570401176372	0.08989853204113396	0.08993643982839808	0.09009879984752903	0.08997786726610975	0.0899221039609486	0.09003308806206267	0.090297567209568	0.09031770558736704	0.09004758463993992	0.09012786276188257	0.09015471730053748	0.09044800488013117	0.09064315910778062	0.09064581776085431	0.0907667347802569	0.0909693694591015	0.0910519922717568	0.09124365327173739	0.09096167353737876	0.09103015493514371	0.09099759225601939	0.0906629756979709	0.09092538097926763	0.0910780063087876	0.09095964095856382	0.09100246912709492	0.09081633821289013	0.09047470661961364	0.09054231011063733	0.09098403009409183	0.09083555676362084	0.09075554077543306	0.09071682254331488	0.0908118222873682	0.09104315528194216	0.09104509278494322	0.09083973544069317	0.09072957898135092	0.09048458528371207	0.09045550106843037	0.09049998203440753	0.09038033792225615	0.09022381904815241	0.09030307665307331	0.09048160923320592	0.09062621886888254	0.09053066447181102	0.09051912885287883	0.0906058823529352	0.09047984102101711	0.09043024394019857	0.09033071818206884	0.09045428105808184	0.09050581007445323	0.0901812625474969	0.09008298835900926	0.0903113451703689	0.09061416102147699	0.09038966285425354	0.09023037909153907	0.09030075265205052	0.09028964941465864	0.09009264726428763	0.08976346061571477	0.08997160866024023	0.08982101224718583	0.0897598877035318	0.08967797891125365	0.08955226004441773	0.08956868285216234	0.08955027759958883	0.08949646562999378	0.08963136257850489	0.08975304213679187	0.08972405994328014	0.08987226526824373	0.09000453293631398	0.08994088177339378	0.0898114217513279	0.08952065752236582	0.08941254354152149	0.08960973469330015	0.0896179578107446	0.09005908803916116	0.09006001485217739	0.08990714050724909	0.08970847204636324	0.08988539944314189	0.09014999726050005	0.08998847727722104	0.0897516947089599	0.08966569640141438	0.0900079683133192	0.08988588077687885	0.09021502244388548	0.09006153363832305	0.090397861731643	0.09036133504549732	0.09030404075181941	0.09029747397612796	0.09022482256530191	0.09013161396791128	0.08984457207495984	0.09025522504628257	0.09009806318125009	0.09014603739627138	0.09081069877959053	0.09117621196614252	0.09092847017435102	0.09073171517600921	0.09079189939332076	0.09057567445131674	0.09051801655739916	0.08996205052448925	0.08957208392348769	0.08957471504399538	0.08962958789302376	0.08988506825356336	0.08994107920015083	0.08998542734158164	0.09001389106394249	0.08998122634455977	0.09017901619761089	0.0899878218202005	0.09019690291071923	0.08981579356860464	0.08953278867776647	0.08903842827338204	0.08937471873432731	0.0893898849916106	0.0894717237637005	0.08938234803824874	0.0893684779665735	0.08944865799037802	0.09002296642732471	0.09011209888289617	0.09026601192350522	0.09033077990457061	0.09032392750532556	0.0905936901471699	0.09088588256864862	0.09107089214369182	0.0909287097949065	0.09072588597006039	0.09070802997541044	0.09083288754985917	0.09073357199243365	0.090739344212983	0.09069868896889988	0.09052150090758722	0.09054488468377753	0.09059962804235201	0.09050330175108058	0.0908500732045298	0.09109472928956759	0.09115564771466125	0.09114007097721377	0.09081394674736425	0.09062391008613012	0.09017313984673848	0.09005739382808323	0.08959779741726634	0.08958678656466769	0.08960263377576907	0.08967498260434043	0.0897949304190896	0.08986967907195646	0.09019066523031877	0.09034108721398465	0.09019624934616398	0.09032836729632841	0.09057168594024645	0.09023364782998779	0.09013749296366368	0.08989987171079751	0.08958539197116436	0.0895082344440042	0.08960828254012031	0.08964628999246667	0.08976382872232914	0.08995813225554637	0.09002529362509314	0.09029425950338868	0.09058895862705095	0.09070133990037008	0.09074821790516299	0.0904516699548754	0.09018239227152672	0.0902178770448051	0.09032591629523194	0.09057033789812857	0.09063065648404765	0.09045672776408106	0.09018210568763617	0.09022069357541351	0.09028825085123636	0.09037006962395794	0.09020919225190466	0.08998882463424243	0.09007985137695933	0.09024806715687038	0.09045029258656895	0.09052592143736879	0.09056873986268171	0.09023742036802353	0.09001461646479028	0.09038059825046212	0.09025772657823455	0.09007921004489215	0.09004657740421669	0.08986979744575867	0.08989572683767767	0.08998504977626554	0.08999190222692419	0.08979149796690881	0.08975641996997341	0.08996897880319567	0.09020080815667404	0.09033317595160971	0.09015715705047675	0.09018623433545156	0.09021742424579283	0.09050039559280193	0.09012029822415617	0.08973141316417146	0.08978839785124709	0.09013132830764346	0.09010050515578223	0.09015391279101624	0.08988490014463088	0.09001525810497578	0.0903020608296163	0.09012024392287828	0.08971081762993888	0.08944606859708791	0.0894482829454073	0.08953865629321708	0.08961493801389284	0.08948027008977544	0.08974422956593539	0.0901223971644931	0.09056828920858774	0.09068918719403124	0.09079855395583121	0.09070633521149692	0.09083311924540345	0.09085772018679589	0.09067387132075932	0.09022673902045238	0.09000249674307131	0.0898259599056541	0.08935061145153962	0.08926915525291225	0.08942705334482914	0.08983601896076576	0.09008926138166605	0.0905918541299974	0.09035155207287965	0.09058260650030009	0.0905599354127663	0.09068863968244462	0.09065490491592366	0.09032141541540935	0.09043458958779829	0.0902569835252077	0.09010240951424309	0.09031504089156416	0.09063255525868467	0.09047141827523392	0.09037127943510781	0.09021023602483982	0.0902806216532091	0.09021914432960401	0.09083930593111318	0.09089550751260879	0.09069723388601965	0.09043648991385979	0.0904357998445348	0.0903667681460498	0.09056913945615462	0.0903056020492887	0.09010671322650811	0.09022849795565914	0.09012375335476905	0.09037564603072637	0.09034444381131904	0.09046973764364101	0.09072392771589609	0.09073475704126316	0.0906145628979286	0.09057474672158233	0.09052019777166084	0.0902800157341134	0.0901930369166027	0.09011784530664187	0.09001358920279218	0.0900146922498485	0.09013223326283656	0.09017611367366302	0.09019550363235977	0.09023418290778736	0.09000392696894165	0.09025354363950149	0.08992216500750215	0.08956848224308865	0.08966194183650149	0.08947899891512373	0.08927278173309386	0.08943435039555353	0.0894030280004392	0.08945666362751332	0.08964001017832311	0.08954416600559677	0.08961181487240084	0.08982695519149385	0.08986771531891757	0.09017018178527021	0.0906699847272866	0.09058530875267366	0.09045830364934532	0.09051181579384293	0.09069113869218295	0.09046646107320812	0.09065510934733974	0.09049371773096394	0.09011177824104494	0.09026595740899739	0.09022548388794513	0.09010254008496899	0.09023239127405912	0.090551911852487	0.09058904413275423	0.09075595580309409	0.09121996266251206	0.09122686869108747	0.09092165400289683	0.09082389086350377	0.0904370361144954	0.09015437869083713	0.0900642915960495	0.08982128150968043	0.08961230026920786	0.08960774598159346	0.09015498960267841	0.0898938511676877	0.09054082792767214	0.09069179742228863	0.09091768653770789	0.09083628846952624	0.09076608492762633	0.09061408855668325	0.09051084782970469	0.09027262854596971	0.08975233653605856	0.0895680298759022	0.08961874782366937	0.08950632727019629	0.08938128523981546	0.08974789196328618	0.08968276952560172	0.08938975183873754	0.08948866468940792	0.0896776933270171	0.0898110777824035	0.08989859281070592	0.089783295110216	0.09002531255550095	0.09006778269155906	0.09016687723195174	0.09020070640114833	0.0903090710518956	0.09031043197786459	0.09036504431726532	0.09030500829589115	0.09019040527418724	0.09025614458795117	0.09015304619287462	0.09028603842225355	0.09041399202670185	0.09051162156178633	0.09037984415261455	0.09036544139340383	0.09092724883746217	0.09117729673499425	0.09124412799955202
random	0.08367854293315048	0.08378914298018465	0.08390745756016084	0.08397914001656455	0.08383025711347845	0.08385505044185683	0.08391356414669032	0.08381155846214189	0.08380575593666956	0.08395096617767697	0.0838972740414777	0.08388022591822065	0.08395042833988797	0.08389990613729818	0.0836620826940825	0.08380915143809502	0.08369312607875688	0.08339683853616153	0.08337240127430001	0.0833123380955465	0.08312944738928672	0.08335207981251065	0.08337813122186315	0.08325125776819177	0.08317489260371033	0.08324463954864872	0.08357064507106565	0.0834839247742515	0.08354992531474356	0.08342832762473938	0.08355140602219122	0.08361840929682231	0.08392736333792301	0.08392768582702463	0.08387258240493685	0.08392838415136031	0.08374513569388707	0.08411493176957642	0.08395726220876099	0.08370832002227073	0.08365617050826869	0.08362174149302086	0.08364632762297988	0.08392643157373231	0.08395509588769667	0.08401632450461764	0.08403730754990806	0.08389692265794613	0.08356710672509239	0.08352680798184826	0.08360080928448069	0.08385166828767503	0.08384530825748257	0.0839235207438675	0.0841747679309494	0.08432938013165638	0.08404952718362477	0.08377597511266632	0.08371159126970397	0.08356249307763006	0.0832961659346767	0.0832923477901228	0.08334053780313214	0.08314146153591043	0.08328777267931887	0.08347862110326969	0.08353102346534026	0.08324003828649995	0.08339532383059656	0.08372924343407114	0.08359035898447185	0.0839070487740692	0.08349417444611898	0.08326775730505616	0.08362472258401701	0.08392524363837951	0.08400214069447474	0.08394657752241946	0.08403612921605287	0.08385995307878735	0.08408289208892349	0.08391822413792455	0.08347605485342263	0.0831647661237291	0.0833131028928277	0.08299965748470926	0.08273360474827599	0.08286018603960789	0.0829944657447879	0.08296166250538937	0.08316312657513682	0.0832717655955197	0.08330694428471669	0.08360768029689894	0.08384494581443311	0.08408353508046643	0.08425571501339076	0.08397211587358694	0.08393277185204204	0.08360529916704665	0.08371699529940829	0.0834816348755802	0.08338670175554028	0.08308409929828628	0.08297697567038519	0.0827527458273827	0.08251598627229408	0.08290736313107401	0.08342382434406628	0.08346989608578159	0.08328629103040187	0.08339706200317369	0.08328626743840296	0.08334391028805992	0.08336409106172249	0.083102758974353	0.08307628378155929	0.0834436647425481	0.08356344538397481	0.08370024333454187	0.08373151437592928	0.08353734133492799	0.0836990423559172	0.08385490565469622	0.08395092438043619	0.08408448391836733	0.0841820640841965	0.08432360011324773	0.08471534491108663	0.08486004780532448	0.084644781784491	0.08437694596733612	0.08432849952057556	0.08421359168840843	0.0839277298317602	0.08401640665715707	0.08382572876520965	0.08379568504066627	0.0838871411978762	0.08424844043917669	0.0843080944228562	0.08425457860933985	0.08452769431869812	0.08434044439704104	0.08450127733594588	0.08470550737819625	0.08456038269544713	0.08409299261050969	0.08387176338786465	0.08355370750831329	0.08338883902101014	0.08357080452320613	0.08334969715972652	0.08324073359085671	0.0834673602987708	0.08399600616583948	0.08441200209413138	0.08447734122640663	0.08493533545541382	0.08507136645489514	0.08483218447566704	0.08493438689231225	0.08426396159682725	0.08375537541725325	0.08343864762566498	0.08333296716150244	0.08338074745261459	0.08361164060788484	0.08359280273034696	0.08377780035083698	0.08393406229290361	0.08410646324819725	0.08424246263226948	0.08426236810650498	0.08435612795216252	0.08388976372346298	0.08399762462541946	0.08383730188616191	0.08356327851660163	0.08294975558201295	0.0828279074160087	0.08282194007241275	0.08279526490790921	0.08317367137350778	0.08326870807266859	0.08319635119343441	0.08336876806638446	0.08371099181908351	0.08383983522066336	0.08377611361903278	0.08368603893482689	0.08362168947280843	0.08344853538156072	0.08372048112769019	0.08383256640222542	0.08356400435829968	0.08355199440878106	0.08333421145970382	0.08333957695238145	0.08369716312596777	0.08380677976110947	0.08377410702662595	0.08369562593672673	0.08394292276435639	0.08397613321142963	0.08434191684966436	0.08467114324179938	0.08481836265115428	0.08497303046037284	0.08477277873257592	0.08460265548395066	0.08425398754459608	0.08415350969784392	0.08396827665972131	0.0838195421083962	0.08358881849633523	0.08385227186184263	0.08414919329750109	0.08417456773870474	0.08426183668963115	0.08409822457711565	0.0838302085652332	0.08390991907128266	0.08377162320338212	0.08361827291499548	0.08356646323210903	0.083843704071062	0.08375206100645073	0.08345283452134489	0.08334064634755069	0.08344435408159298	0.08350484834894137	0.08365775495584958	0.0833682609000638	0.08341695305116914	0.08331360741797805	0.08344245569241458	0.08375044589191195	0.08340647578708028	0.08337843931543375	0.08355303206579061	0.08352475549028207	0.08351396951096872	0.083270780355885	0.08339804424482651	0.0835542749707738	0.08358341038726548	0.08358216830790265	0.08373957129480449	0.0839426591589539	0.08368392471793681	0.08394340801117316	0.0837912962913811	0.0838777557573094	0.08423659286355055	0.08420950253857035	0.0841841902233373	0.08382348081270982	0.08401205998268442	0.08398109289146016	0.08391568571047896	0.08374654004044854	0.08389938121692499	0.08414637393898557	0.08398749342126437	0.0840397822024848	0.08426474567066716	0.08424563863786777	0.08395338842892504	0.08396972700739003	0.08398444397744496	0.08404848309355532	0.0843650144262895	0.0844888203240003	0.0841293989727113	0.08400498135818363	0.0836534090728031	0.0836748050605084	0.08333615614407683	0.08312622552163779	0.08301227848477322	0.08331747310512923	0.08369297848462161	0.0841447558527256	0.08430137154626176	0.0839103743110018	0.08399685469114575	0.08431344588599606	0.0844352459054616	0.08437418750834477	0.08421026924618509	0.08393066135657196	0.08388219678180216	0.08401209567295952	0.08434817815231668	0.08402664949343411	0.08374282685406138	0.08352355558138999	0.08360522245889111	0.08400197736453195	0.0841659802448375	0.08450085168893393	0.08496283041248574	0.08530753176407092	0.08555058578389625	0.08594009710660076	0.08632684802471913	0.08642198733243416	0.08600229573272114	0.08508890305644144	0.08505561501330965	0.0851472024016532	0.08519886907026605	0.08493941208827509	0.08449960777017416	0.0842962776120352	0.0840379521356604	0.08382373990609819	0.08346379651123023	0.08331748705921492	0.0829373281501825	0.08311031567121088	0.08316893818460559	0.08325480679504127	0.08321323833731482	0.08348675338816013	0.08368725555072729	0.08379553743270234	0.0839588263470983	0.08404589579198146	0.08392834247724601	0.08398967311834586	0.08390725584209738	0.08388308149189212	0.08384805916744047	0.08356583867101096	0.08368437858189459	0.08377764943105169	0.08423008364623244	0.08458665261003169	0.08480000786844981	0.0845940644619716	0.08450464425468371	0.08480374020416516	0.08465418710934329	0.08426453604131862	0.08405683721943971	0.08381906831316607	0.08365380806521372	0.08369423454435405	0.08369795901803685	0.08335660600380947	0.08311852694289548	0.08331641190891402	0.08355630826437403	0.08350983909894912	0.08357006928901146	0.08357936469917664	0.08351722111393153	0.08344151665830637	0.0836475199436353	0.08343578719763241	0.08338794955528867	0.08344751177693706	0.08338058519787116	0.0831355887343806	0.08334965703946215	0.08347909418132123	0.08341013067088927	0.08322595255807169	0.08327853851878879	0.08299317289386665	0.08259441894934402	0.0829202764038838	0.08297273271672605	0.08310724383183006	0.08340446456028547	0.08345595505124848	0.08356212053404852	0.08384090795162237	0.08416011214731658	0.08409102709759936	0.08412155883945541	0.08401192405191026	0.08362651335491066	0.0835355428917387	0.08368673752447231	0.08368112538751266	0.08371462632839109	0.08357070879713409	0.08317378645605271	0.08322404072990729	0.08365945268111767	0.08341711916941015	0.08341304423443717	0.08301662315196075	0.08317182839959344	0.08337596172088407	0.08363945587595902	0.08370326421784517	0.08354676612338205	0.08375103016766701	0.08384863581859058	0.08386928307578322	0.08368510421868747	0.08394911522674393	0.08391600741804534	0.08402926019638202	0.0842429634980175	0.08403196645082858	0.08399232482520476	0.08410226242650491	0.08394647517944095	0.0840369600983183	0.0840109733418448	0.08412584524813084	0.08412840676932976	0.08433132291135749	0.08412699062776374	0.08361891374782014	0.08373385530065858	0.0838707867437056	0.08390043017634066	0.08379619993912986	0.08371137032527974	0.08368030550765207	0.08386739060120572	0.08383164155142805	0.0834553695183507	0.08322294012845911	0.08300607132951689	0.0830023469470632	0.08337823980456745	0.08354829550545931	0.0834051023691471	0.08312200101804738	0.08296319366675121	0.08287555518235229	0.0828127212043159	0.08276545543647239	0.08252720408852328	0.08255776241519219	0.08266667761264307	0.08318785424660727	0.0834455394290699	0.08349080024351772	0.08376911879846394	0.0837110815947549	0.08374288854384097	0.08387643301571818	0.08404565993197403	0.08414070632295821	0.08398937300547044	0.08374156314289946	0.08387352393268069	0.08410625625820713	0.08421577745664197	0.08424238532727024	0.08393817175289119	0.08413698750588731	0.08442097012301686	0.08445531469929558	0.0844057382755397	0.08448141204924639	0.08431208617063991	0.0843965682327323	0.08481823026248236	0.08510478032207112	0.08474847042635807	0.08482900535157299	0.0856765699596108	0.08596043851286461	0.08583512419947728	0.08556610035175072	0.08544657973264433	0.08549153394686651	0.08582137820035955	0.0853286028254237	0.0847064661806349	0.08422233161702335	0.0845280136539385	0.08425613034403345	0.08427176898883533	0.08412220421393345	0.08401187626911624	0.08384445970986588	0.08389767432833384	0.08407152148503014	0.0841618958277208	0.0840817815805382	0.08397683197148018	0.0840308054070364	0.08407746554928042	0.08442421407007403	0.08455217485244725	0.08478805470265335	0.0849085975352299	0.08478594751315018	0.0847131238030509	0.08474245649747596	0.08482403594958453	0.08471317224395622	0.08459034966403946	0.08435281999864191	0.08438497080537469	0.08442293977041933	0.08423880615166299	0.08412411913698617	0.08420094836983553	0.08410824164262111	0.08418674963594518	0.08415041529574162	0.08417566297424948	0.08419847963570602	0.08439740141992795	0.08452650297537995	0.08463395303689608	0.08460516256521866	0.08453568454927803	0.08482602226488246	0.08479586620642657	0.08492445785407766	0.08481259353208126	0.08478883459458941	0.08491269524066496	0.08484582126373892	0.08488829561546356	0.084447991366171	0.08443315584063411	0.08445830415042646	0.0846132365787646	0.08471832114697304	0.08442569404745363	0.08469139629828915	0.08498056542908858	0.08456682499661082	0.08474844095451257	0.08456303965041843	0.08432438923394975	0.08437594081652974	0.08476349470447098	0.08475518154192412	0.08502820307271618	0.08475418154326592	0.08488071344770995	0.08502233359303048	0.08500910279613139	0.08461430932619222	0.08482740598956093	0.08455597641604695	0.08422688450474926	0.0841356900436365	0.0843390174408744	0.08459884517851797	0.08427540337412368	0.08408060365646253	0.08398358419173324	0.08387348706969236	0.083924021902755	0.08386577514411189	0.0835809930753517	0.08350575424045223	0.08350698553320439	0.08358726458762238	0.08377612729240891	0.08430114855845297	0.08424514312248364	0.08406168267865147	0.08391899262391696	0.08418123032305466	0.08448490671805335	0.08443847443085412	0.08452800229931216	0.08408926058741553	0.08384623399587847	0.08382095134369125	0.08386186978392518	0.08388023391654086	0.08384120959706742	0.08400457770464623	0.08401444804753347	0.08374949262255588	0.08391855401548684	0.08401097739383809	0.08370338086513532	0.08353046927089923	0.08328817590581708	0.08329796946770644	0.08337619485617091	0.08335164782343203	0.08336422993638616	0.08309409737143782	0.08330818016985135	0.0835708717524184	0.08367517720793292	0.08324774715192465	0.08354502461548236	0.08374778501430664	0.08387800363391161	0.08394428533001087	0.0840617565240917	0.08405906136363116	0.08389757959877069	0.08363855301433591	0.0834943517459615	0.08331006589790885	0.08282014659578954	0.08281075845736928	0.08318011521347242	0.08309875173887467	0.08307241861013213	0.08332169543814179	0.08346754947495497	0.08327058247214639	0.08322568949418464	0.08308676515201813	0.08339593998992577	0.08333882409920666	0.08319792469545395	0.08328913826571181	0.08341743558754079	0.08351297732996964	0.08371111049147877	0.08372279622399721	0.08360094055766674	0.08389409628730708	0.08423892194170321	0.08431442060849968	0.08424883249738516	0.08439972761357278	0.08434970431467224	0.08416718394513331	0.08420848338256463	0.08408723094018843	0.08363345357696186	0.08375681807451846	0.08366131649376018	0.08362174372282193	0.0836955045451436	0.08340131946357836	0.08371262694700916	0.08414438408769352	0.08416877707305026	0.08413834586918813	0.08439431994505636	0.08438803571189146	0.08463648833450566	0.08471729142472997	0.08434482176756128	0.08391990294235946	0.08404940004046424	0.0840270744849393	0.08419822763512996	0.08435440809208898	0.08416778518117767	0.08398184772035977	0.08413835995541816	0.08421121234492471	0.08412718012484384	0.08423108331935235	0.08409034119940378	0.08419339174598459	0.08395057375398117	0.0841984807556746	0.08380959977911921	0.08360003631733647	0.08373303038228896	0.08403457911126987	0.08423839894598534	0.08442257677224252	0.0844333134672546	0.08451086146027888	0.084405335901124	0.08438314747021332	0.08432016331877192	0.08372410849103468	0.08352026940715175	0.08345332018731698	0.08325965660250473	0.08320731478632488	0.08339172844826999	0.08324044236749156	0.08318919209001145	0.08333517591601451	0.08341604674932426	0.08381495126541341	0.08369426241892912	0.083628250108346	0.08373668997660698	0.08377838021477514	0.08415787698571102	0.08420122766013552	0.08444209931061528	0.08455236500416519	0.08476911278295544	0.08478161241531447	0.08451499724803962	0.08429149106305528	0.08400309318310828	0.0841751932254753	0.08401914980668532	0.08405979193862674	0.08413398003830538	0.08422540091375873	0.08413272023550165	0.0845142065729221	0.08467199626616384	0.08456389066772892	0.08480077345758898	0.08459585528601489	0.08423239620817778	0.08408118687945068	0.08379044973702925	0.08353691591890398	0.08374358899222706	0.08377316001467829	0.08334936683799894	0.08335864750257055	0.08370880427318608	0.08390406643040539	0.08402549085019173	0.08392108184612773	0.08384506853759162	0.08375455375895458	0.08357763206228291	0.08342053407533091	0.08340157284624307	0.08338146867818387	0.08322478899969414	0.08332887685746092	0.08340680298150067	0.08351312667287508	0.08378478616225747	0.08398605944323499	0.08434365255967612	0.08417742790805899	0.08429361177920083	0.08413195231107277	0.08403130511922136	0.08422260717619891	0.08414382837864419	0.08401986226023683	0.08352483062559694	0.08355464832352502	0.08310661604327187	0.08351619841742233	0.08358304341912615	0.08358594507644208	0.08342213672974987	0.08323757514545872	0.0833277354894063	0.083323055010206	0.08336855020609484	0.08343825175310392	0.08351107091635557	0.08379930785048044	0.08368959215022176	0.08417954997001276	0.08421305134002298	0.08431338753773676	0.08442351349735523	0.08439138048618666	0.08466827251701135	0.08470044825876744	0.08449792156151673	0.08435222383768355	0.08414779096454482	0.08395997398910177	0.08421347634966884	0.08372314709971655	0.0837076705643904	0.08385541202287075	0.08389104184002445	0.08402896518188602	0.0841966167517687	0.08420712061570682	0.08405269733124478	0.0841069326405895	0.08410572116598554	0.08403588702162573	0.08405496694765066	0.08373660169180568	0.08392164595052949	0.08392465783252379	0.08400333316701085	0.08385520467913475	0.08392049379958146	0.0841236059859452	0.08433239163623756	0.08419175171866197	0.08445335709335162	0.08495842912041865	0.08507224199926405	0.08515620847715927	0.08520003441194524	0.08483956767115537	0.08465947718279646	0.08468246959883174	0.08452540121660447	0.08466804758122747	0.08527133759920161	0.0853738812061379	0.08552695499501597	0.08558360672480184	0.08601452120328086	0.08629867684503065	0.08591232937310643	0.08563149862285764	0.08529028900484646	0.08500912429940032	0.08520399687603257	0.08512314289989452	0.08416188483435398	0.08425029206243168	0.08451367081116429	0.0847196462749991	0.08477633003081037	0.0845023198461067	0.08442747230503586	0.08411641440248244	0.08425762713490718	0.0840174373387943	0.08411334147147785	0.08420616822708553	0.08394903626104774	0.08380697933815445	0.08368883286137098	0.0837607141301062	0.08395816650118615	0.08392586050819997	0.08389249254766602	0.08427374086587258	0.0843559642952069	0.08449573212273272	0.08464021093437463	0.0847056711594723	0.08452660728257025	0.08435689764486194	0.08448326063510564	0.08450000637388491	0.08424031556941347	0.08397279225608839	0.08417189915882373	0.0847708311606828	0.08469749678456082	0.08478020551278993	0.08501233052999002	0.08503901477864434	0.0849408873095385	0.08500865271716991	0.08480550441010135	0.08448943056107658	0.08464253207446414	0.08458732288369376	0.08446744797505151	0.08464435940254265	0.08463530753449022	0.08494195507178695	0.08479313760951655	0.08505598779964448	0.08497751823782715	0.08491635128635273	0.0847040456300049	0.08483438855460908	0.08475131805128618	0.08469011597980111	0.08449292113094649	0.08423210227309845	0.08417454689620364	0.08452146877069219	0.0844122145456894	0.084144305670353	0.08412020907166831	0.084510585235738	0.08451079190674275	0.08451232133904449	0.08469947833547255	0.08493317420335293	0.08524710115625538	0.08561866163131486	0.08658194069441534	0.08671043891506504	0.08696425233983085	0.08696758010195152	0.08675887708573743	0.08674590076234141	0.08645567892213075	0.08559570496377963	0.08495409621000373	0.08483698035049955	0.0848877999468335	0.08499208449531856	0.08498597706802541	0.08479643619450586	0.08445870797748482	0.08421660052874484	0.08400607792850188	0.08415447255211876	0.08386950624219162	0.08366877859559829	0.08362995491222325	0.08374022010958697	0.08406029641520729	0.08400866719686662	0.0844000831644297	0.084767104989323	0.0847549238565092	0.08502024549977721	0.08524639572512405	0.08576266403920704	0.08605446033913505	0.08582300583936102	0.085782568702923	0.08534176001332267	0.08510272419187771	0.08465705676420175	0.08434931683464116	0.08396154155477588	0.0842631824865807	0.08441326592487176	0.08467530405382521	0.08492401970540203	0.08493514673319769	0.08520572971181924	0.08492053849974608	0.08439458244451246	0.08403946191670017	0.08415536194435672	0.0841720225563855	0.08370876632279178	0.08392700023078126	0.0838390772041819	0.08400994733723294	0.08421590803274323	0.08418359889367513	0.08376303654888492	0.08359949954016331	0.08358075458345125	0.08374666011133616	0.08383363031914304	0.08375800361259224	0.08367652992489535	0.0836179226994607	0.08394173433665383	0.0844879326970327	0.08483223696759795	0.08469399343465288	0.0849369410509675	0.08526499947289845	0.08555720597053723	0.0854765760984247	0.08504934249909042	0.08463114605669421	0.08487919703883123	0.08483958301892493	0.08498352142340276	0.08480942365796135	0.08432686105713273	0.0842247553869342	0.08421868843823518	0.08450785878570388	0.08447940651294751	0.0843507464923835	0.0843858126426459	0.08441446363756247	0.08432195201376176	0.08461013119271597	0.08493255003978775	0.08445509757787238	0.08397109621585508	0.08396827621313756	0.08415485237415248	0.08410296702677063	0.08433275635389634	0.08459675439176388	0.08453022118915529	0.08443834862111779	0.0842907556725908	0.08408678953445674	0.08400385292660724	0.08395535018849949	0.08378928755720179	0.0834363293329747	0.08319592682764948	0.0833826938095655	0.08379033425486553	0.08390763712230616	0.08408724462418056	0.08414483492688739	0.08432827098548473	0.08440237013028892	0.08455474235735894	0.08457784873728476	0.08443154664172389	0.08418811046644467	0.08390810329843376	0.08384946645198878	0.083621430404733	0.08352120947885547	0.08355653318979259
