# Supplementary material for: Nucleosome positioning stability is a modulator of germline mutation rate variation across the human genome
Source: Nat Commun. 2020 Mar 13;11:1363. doi: 10.1038/s41467-020-15185-0 (PMC7070026; doi:10.1038/s41467-020-15185-0)
Supplement: Supplementary file 7 — Source Data [file 41467_2020_15185_MOESM7_ESM.zip › Supp_Fig.8a.txt]

#Subfamily	GMS(>=90 or <90)	percentage	strong_nucleosome_density
L1PA2	gt90	32.4124	0.00154379
L1PA2	lt90	67.5876	0.000430646
L1PA3	gt90	63.3106	0.00179157
L1PA3	lt90	36.6894	0.000608856
L1PA4	gt90	89.0055	0.00215137
L1PA4	lt90	10.9945	0.000719188
L1PA5	gt90	95.5385	0.00247053
L1PA5	lt90	4.46154	0.000794328
L1PA6	gt90	98.5752	0.00257927
L1PA6	lt90	1.42478	0.000639921
L1PA7	gt90	98.6065	0.00234153
L1PA7	lt90	1.39347	0.000761315
L1PA8	gt90	98.9624	0.00175278
L1PA8	lt90	1.03759	0.000867838
