# Supplementary material for: Nucleosome positioning stability is a modulator of germline mutation rate variation across the human genome
Source: Nat Commun. 2020 Mar 13;11:1363. doi: 10.1038/s41467-020-15185-0 (PMC7070026; doi:10.1038/s41467-020-15185-0)
Supplement: Supplementary file 7 — Source Data [file 41467_2020_15185_MOESM7_ESM.zip › Supp_Fig.8b.txt]

#Subfamily	position	deformation_energy
AluY	74	815.730
AluY	75	867.250
AluY	76	894.380
AluY	77	815.590
AluY	78	774.590
AluY	79	805.750
AluY	80	839.980
AluY	81	832.250
AluY	82	825.400
AluY	83	770.800
AluY	84	790.080
AluY	85	864.290
AluY	86	907.700
AluY	87	816.630
AluY	88	864.310
AluY	89	839.990
AluY	90	768.630
AluY	91	806.340
AluY	92	825.620
AluY	93	747.000
AluY	94	826.770
AluY	95	788.870
AluY	96	877.980
AluY	97	859.740
AluY	98	834.630
AluY	99	805.120
AluY	100	821.250
AluY	101	783.270
AluY	102	895.480
AluY	103	773.480
AluY	104	843.690
AluY	105	800.200
AluY	106	759.290
AluY	107	860.800
AluY	108	877.440
AluY	109	770.210
AluY	110	838.030
AluY	111	848.620
AluY	112	874.760
AluY	113	743.940
AluY	114	809.780
AluY	115	783.070
AluY	116	863.600
AluY	117	779.120
AluY	118	806.330
AluY	119	792.270
AluY	120	858.810
AluY	121	888.120
AluY	122	848.510
AluY	123	729.210
AluY	124	898.110
AluY	125	781.700
AluY	126	890.040
AluY	127	842.590
AluY	128	827.480
AluY	129	861.780
AluY	130	871.590
AluY	131	815.700
AluY	132	838.120
AluY	133	831.980
AluY	134	938.500
AluY	135	758.880
AluY	136	875.680
AluY	137	827.170
AluY	138	784.440
AluY	139	785.550
AluY	140	846.490
AluY	141	752.550
AluY	142	795.900
AluY	143	840.550
AluY	144	801.360
AluY	145	786.280
AluY	146	887.720
AluY	147	765.110
AluY	148	825.590
AluY	149	795.820
AluY	150	800.810
AluY	151	755.420
AluY	152	862.270
AluY	153	873.020
AluY	154	712.070
AluY	155	811.000
AluY	156	829.220
AluY	157	847.380
AluY	158	816.130
AluY	159	857.090
AluY	160	779.770
AluY	161	875.330
AluY	162	765.230
AluY	163	796.910
AluY	164	797.360
AluY	165	823.620
AluY	166	842.910
AluY	167	800.170
AluY	168	846.840
AluY	169	895.820
AluY	170	761.920
AluY	171	836.570
AluY	172	744.790
AluY	173	831.140
AluY	174	764.880
AluY	175	874.330
AluY	176	847.130
AluY	177	833.360
AluY	178	828.080
AluY	179	812.300
AluY	180	791.360
AluY	181	829.900
AluY	182	764.980
AluY	183	849.500
AluY	184	770.290
AluY	185	808.220
AluY	186	785.840
AluY	187	807.130
AluY	188	898.360
AluY	189	798.540
AluY	190	779.420
AluY	191	829.800
AluY	192	828.920
AluY	193	802.080
AluY	194	748.930
AluY	195	819.820
AluY	196	797.930
AluY	197	842.130
AluY	198	866.240
AluY	199	765.750
AluY	200	823.500
AluY	201	807.840
AluY	202	713.800
AluY	203	790.230
AluY	204	737.750
AluY	205	855.160
AluY	206	728.890
AluY	207	870.800
AluY	208	854.470
AluY	209	839.080
AluY	210	776.560
AluY	211	763.660
AluY	212	732.660
AluY	213	806.830
AluY	214	804.580
AluY	215	840.500
AluY	216	776.830
AluY	217	890.250
AluY	218	793.440
AluY	219	879.970
AluY	220	906.860
AluY	221	772.040
AluY	222	770.170
AluY	223	761.300
AluY	224	777.630
AluY	225	828.370
AluY	226	805.550
AluY	227	877.590
AluY	228	778.990
AluY	229	875.650
AluY	230	855.860
AluY	231	811.030
AluY	232	864.640
AluY	233	799.900
AluY	234	755.410
AluY	235	827.240
AluY	236	846.230
AluY	237	844.850
AluY	238	880.400
AluSc	74	834.510
AluSc	75	857.110
AluSc	76	860.130
AluSc	77	811.410
AluSc	78	737.240
AluSc	79	835.580
AluSc	80	835.720
AluSc	81	833.240
AluSc	82	831.570
AluSc	83	763.170
AluSc	84	820.370
AluSc	85	859.420
AluSc	86	846.540
AluSc	87	842.300
AluSc	88	859.330
AluSc	89	819.120
AluSc	90	791.400
AluSc	91	809.460
AluSc	92	849.930
AluSc	93	745.400
AluSc	94	831.390
AluSc	95	818.040
AluSc	96	864.220
AluSc	97	859.040
AluSc	98	813.080
AluSc	99	807.650
AluSc	100	761.890
AluSc	101	850.310
AluSc	102	850.350
AluSc	103	806.370
AluSc	104	842.260
AluSc	105	783.200
AluSc	106	791.360
AluSc	107	845.880
AluSc	108	804.280
AluSc	109	834.310
AluSc	110	790.730
AluSc	111	906.560
AluSc	112	803.850
AluSc	113	797.480
AluSc	114	827.760
AluSc	115	748.690
AluSc	116	860.660
AluSc	117	737.230
AluSc	118	824.770
AluSc	119	821.320
AluSc	120	882.350
AluSc	121	871.130
AluSc	122	752.230
AluSc	123	810.100
AluSc	124	881.460
AluSc	125	845.150
AluSc	126	860.470
AluSc	127	824.460
AluSc	128	843.140
AluSc	129	833.310
AluSc	130	850.300
AluSc	131	870.780
AluSc	132	792.690
AluSc	133	952.290
AluSc	134	790.380
AluSc	135	835.640
AluSc	136	892.580
AluSc	137	770.680
AluSc	138	802.460
AluSc	139	789.630
AluSc	140	834.110
AluSc	141	791.500
AluSc	142	797.770
AluSc	143	872.060
AluSc	144	730.740
AluSc	145	911.790
AluSc	146	835.610
AluSc	147	777.520
AluSc	148	849.100
AluSc	149	744.140
AluSc	150	793.670
AluSc	151	809.860
AluSc	152	856.250
AluSc	153	785.140
AluSc	154	769.740
AluSc	155	873.190
AluSc	156	818.770
AluSc	157	819.740
AluSc	158	863.650
AluSc	159	797.900
AluSc	160	864.310
AluSc	161	798.290
AluSc	162	826.940
AluSc	163	785.370
AluSc	164	822.730
AluSc	165	876.400
AluSc	166	775.500
AluSc	167	831.020
AluSc	168	908.210
AluSc	169	752.330
AluSc	170	856.090
AluSc	171	748.860
AluSc	172	877.510
AluSc	173	750.810
AluSc	174	892.630
AluSc	175	848.400
AluSc	176	818.690
AluSc	177	823.730
AluSc	178	823.210
AluSc	179	768.520
AluSc	180	799.640
AluSc	181	812.410
AluSc	182	817.870
AluSc	183	834.680
AluSc	184	780.240
AluSc	185	797.800
AluSc	186	783.390
AluSc	187	891.530
AluSc	188	787.590
AluSc	189	796.180
AluSc	190	833.090
AluSc	191	845.690
AluSc	192	795.860
AluSc	193	754.450
AluSc	194	847.480
AluSc	195	789.590
AluSc	196	833.250
AluSc	197	859.740
AluSc	198	757.990
AluSc	199	829.850
AluSc	200	795.290
AluSc	201	750.050
AluSc	202	782.000
AluSc	203	761.920
AluSc	204	829.680
AluSc	205	774.970
AluSc	206	837.460
AluSc	207	884.750
AluSc	208	806.950
AluSc	209	801.840
AluSc	210	768.740
AluSc	211	748.990
AluSc	212	800.330
AluSc	213	825.700
AluSc	214	859.600
AluSc	215	756.970
AluSc	216	875.320
AluSc	217	828.170
AluSc	218	880.350
AluSc	219	868.850
AluSc	220	785.410
AluSc	221	783.500
AluSc	222	720.980
AluSc	223	846.930
AluSc	224	814.770
AluSc	225	817.500
AluSc	226	858.710
AluSc	227	812.100
AluSc	228	868.530
AluSc	229	863.040
AluSc	230	804.480
AluSc	231	884.120
AluSc	232	765.720
AluSc	233	825.470
AluSc	234	810.520
AluSc	235	871.280
AluSc	236	841.070
AluJo	74	876.230
AluJo	75	836.830
AluJo	76	845.280
AluJo	77	835.910
AluJo	78	746.010
AluJo	79	827.170
AluJo	80	778.260
AluJo	81	900.600
AluJo	82	755.960
AluJo	83	828.610
AluJo	84	798.830
AluJo	85	842.460
AluJo	86	906.630
AluJo	87	838.950
AluJo	88	763.230
AluJo	89	829.060
AluJo	90	839.760
AluJo	91	829.080
AluJo	92	789.840
AluJo	93	823.700
AluJo	94	814.780
AluJo	95	787.500
AluJo	96	829.760
AluJo	97	814.220
AluJo	98	822.310
AluJo	99	793.790
AluJo	100	820.930
AluJo	101	827.180
AluJo	102	785.930
AluJo	103	812.760
AluJo	104	811.780
AluJo	105	813.540
AluJo	106	808.920
AluJo	107	779.350
AluJo	108	884.230
AluJo	109	864.600
AluJo	110	738.780
AluJo	111	823.360
AluJo	112	803.790
AluJo	113	874.860
AluJo	114	784.620
AluJo	115	806.950
AluJo	116	825.170
AluJo	117	783.170
AluJo	118	881.430
AluJo	119	751.960
AluJo	120	806.210
AluJo	121	825.310
AluJo	122	867.250
AluJo	123	845.550
AluJo	124	766.390
AluJo	125	817.850
AluJo	126	846.130
AluJo	127	846.800
AluJo	128	833.710
AluJo	129	826.120
AluJo	130	822.950
AluJo	131	829.520
AluJo	132	821.580
AluJo	133	865.800
AluJo	134	781.550
AluJo	135	926.530
AluJo	136	756.980
AluJo	137	858.240
AluJo	138	855.670
AluJo	139	782.200
AluJo	140	790.950
AluJo	141	815.210
AluJo	142	821.620
AluJo	143	798.080
AluJo	144	800.650
AluJo	145	841.880
AluJo	146	739.470
AluJo	147	859.440
AluJo	148	845.740
AluJo	149	814.500
AluJo	150	826.640
AluJo	151	782.240
AluJo	152	811.120
AluJo	153	814.470
AluJo	154	866.870
AluJo	155	766.170
AluJo	156	822.280
AluJo	157	854.570
AluJo	158	813.780
AluJo	159	829.690
AluJo	160	822.650
AluJo	161	863.280
AluJo	162	825.790
AluJo	163	832.250
AluJo	164	816.790
AluJo	165	794.970
AluJo	166	843.210
AluJo	167	851.300
AluJo	168	809.940
AluJo	169	803.540
AluJo	170	903.750
AluJo	171	779.960
AluJo	172	824.650
AluJo	173	851.560
AluJo	174	860.050
AluJo	175	799.750
AluJo	176	864.700
AluJo	177	830.780
AluJo	178	866.840
AluJo	179	792.460
AluJo	180	844.190
AluJo	181	767.730
AluJo	182	816.290
AluJo	183	849.510
AluJo	184	812.090
AluJo	185	901.920
AluJo	186	758.570
AluJo	187	798.780
AluJo	188	793.120
AluJo	189	896.780
AluJo	190	802.160
AluJo	191	789.450
AluJo	192	833.570
AluJo	193	867.840
AluJo	194	795.760
AluJo	195	773.480
AluJo	196	825.080
AluJo	197	845.720
AluJo	198	803.130
AluJo	199	856.040
AluJo	200	790.460
AluJo	201	829.880
AluJo	202	819.600
AluJo	203	747.330
AluJo	204	775.330
AluJo	205	773.610
AluJo	206	884.520
AluJo	207	772.940
AluJo	208	853.070
AluJo	209	884.620
AluJo	210	826.930
AluJo	211	780.630
AluJo	212	789.300
AluJo	213	741.210
AluJo	214	836.480
AluJo	215	840.730
AluJo	216	906.690
AluJo	217	773.750
AluJo	218	887.300
AluJo	219	836.130
AluJo	220	874.590
AluJo	221	910.250
AluJo	222	752.880
AluJo	223	788.690
AluJo	224	795.020
AluJo	225	812.230
AluJo	226	835.120
AluJo	227	830.170
AluJo	228	878.760
AluJo	229	849.030
AluJo	230	844.190
AluJo	231	863.880
AluJo	232	835.170
AluJo	233	860.530
AluJo	234	814.100
AluJo	235	780.320
AluJo	236	868.580
AluJo	237	860.210
AluJo	238	860.930
AluJo	239	893.770
