# Supplementary material for: Nucleosome positioning stability is a modulator of germline mutation rate variation across the human genome
Source: Nat Commun. 2020 Mar 13;11:1363. doi: 10.1038/s41467-020-15185-0 (PMC7070026; doi:10.1038/s41467-020-15185-0)
Supplement: Supplementary file 7 — Source Data [file 41467_2020_15185_MOESM7_ESM.zip › Supp_Fig.8c.txt]

#Subfamily	position	deformation_energy
L1PA5	74	852.670
L1PA5	75	857.150
L1PA5	76	804.930
L1PA5	77	909.050
L1PA5	78	849.460
L1PA5	79	862.910
L1PA5	80	787.280
L1PA5	81	908.260
L1PA5	82	857.080
L1PA5	83	909.660
L1PA5	84	868.590
L1PA5	85	856.740
L1PA5	86	849.550
L1PA5	87	886.160
L1PA5	88	865.000
L1PA5	89	881.670
L1PA5	90	860.740
L1PA5	91	849.610
L1PA5	92	864.480
L1PA5	93	859.260
L1PA5	94	935.490
L1PA5	95	811.020
L1PA5	96	854.760
L1PA5	97	905.300
L1PA5	98	890.210
L1PA5	99	846.680
L1PA5	100	917.370
L1PA5	101	865.690
L1PA5	102	844.600
L1PA5	103	924.740
L1PA5	104	890.930
L1PA5	105	864.880
L1PA5	106	910.950
L1PA5	107	867.350
L1PA5	108	824.180
L1PA5	109	937.760
L1PA5	110	855.090
L1PA5	111	849.110
L1PA5	112	834.960
L1PA5	113	907.710
L1PA5	114	827.750
L1PA5	115	942.720
L1PA5	116	890.140
L1PA5	117	827.000
L1PA5	118	834.770
L1PA5	119	910.390
L1PA5	120	833.520
L1PA5	121	864.230
L1PA5	122	847.720
L1PA5	123	807.250
L1PA5	124	837.620
L1PA5	125	952.770
L1PA5	126	870.420
L1PA5	127	869.980
L1PA5	128	854.450
L1PA5	129	896.100
L1PA5	130	904.250
L1PA5	131	867.360
L1PA5	132	862.500
L1PA5	133	820.390
L1PA5	134	877.390
L1PA5	135	875.100
L1PA5	136	842.480
L1PA5	137	965.110
L1PA5	138	933.170
L1PA5	139	837.960
L1PA5	140	899.270
L1PA5	141	881.360
L1PA5	142	966.670
L1PA5	143	823.500
L1PA5	144	903.420
L1PA5	145	831.330
L1PA5	146	820.290
L1PA5	147	908.440
L1PA5	148	922.160
L1PA5	149	897.710
L1PA5	150	823.580
L1PA5	151	875.340
L1PA5	152	876.310
L1PA5	153	864.450
L1PA5	154	951.760
L1PA5	155	810.660
L1PA5	156	818.900
L1PA5	157	898.350
L1PA5	158	872.300
L1PA5	159	874.850
L1PA5	160	889.790
L1PA5	161	958.560
L1PA5	162	839.490
L1PA5	163	819.730
L1PA5	164	933.920
L1PA5	165	805.290
L1PA5	166	901.410
L1PA5	167	849.960
L1PA5	168	821.860
L1PA5	169	913.330
L1PA5	170	951.240
L1PA5	171	895.100
L1PA5	172	825.400
L1PA5	173	918.610
L1PA5	174	891.250
L1PA5	175	851.960
L1PA5	176	921.850
L1PA5	177	855.160
L1PA5	178	884.490
L1PA5	179	807.550
L1PA5	180	870.100
L1PA5	181	871.020
L1PA5	182	897.240
L1PA5	183	826.560
L1PA5	184	894.300
L1PA5	185	808.500
L1PA5	186	980.390
L1PA5	187	781.620
L1PA5	188	914.260
L1PA5	189	886.750
L1PA5	190	802.090
L1PA5	191	851.960
L1PA5	192	937.410
L1PA5	193	940.440
L1PA5	194	875.950
L1PA5	195	871.520
L1PA5	196	935.370
L1PA5	197	711.350
L1PA5	198	982.810
L1PA5	199	818.060
L1PA5	200	818.900
L1PA5	201	823.890
L1PA5	202	882.990
L1PA5	203	855.780
L1PA5	204	824.720
L1PA5	205	899.800
L1PA5	206	838.330
L1PA5	207	804.100
L1PA5	208	1008.940
L1PA5	209	802.100
L1PA5	210	819.270
L1PA5	211	897.940
L1PA5	212	845.010
L1PA5	213	880.430
L1PA5	214	926.050
L1PA5	215	917.320
L1PA5	216	843.950
L1PA5	217	885.530
L1PA5	218	910.040
L1PA5	219	768.050
L1PA5	220	990.020
L1PA5	221	817.460
L1PA5	222	862.970
L1PA5	223	868.290
L1PA5	224	901.950
L1PA5	225	932.270
L1PA5	226	871.410
L1PA5	227	834.000
L1PA5	228	854.580
L1PA5	229	828.940
L1PA5	230	916.850
L1PA5	231	830.580
L1PA5	232	926.700
L1PA5	233	767.690
L1PA5	234	885.630
L1PA5	235	928.140
L1PA5	236	870.850
L1PA5	237	938.240
L1PA5	238	790.760
L1PA5	239	859.780
L1PA5	240	847.430
L1PA5	241	844.430
L1PA5	242	941.960
L1PA5	243	774.870
L1PA5	244	871.130
L1PA5	245	830.030
L1PA5	246	866.010
L1PA5	247	945.440
L1PA5	248	817.600
L1PA5	249	942.610
L1PA5	250	820.390
L1PA5	251	776.790
L1PA5	252	909.540
L1PA5	253	882.800
L1PA5	254	884.780
L1PA5	255	795.230
L1PA5	256	891.320
L1PA5	257	845.010
L1PA5	258	854.830
L1PA5	259	915.040
L1PA5	260	779.320
L1PA5	261	830.440
L1PA5	262	866.040
L1PA5	263	865.540
L1PA5	264	855.870
L1PA5	265	932.950
L1PA5	266	863.440
L1PA5	267	804.700
L1PA5	268	967.210
L1PA5	269	894.020
L1PA5	270	818.230
L1PA5	271	864.280
L1PA5	272	819.010
L1PA5	273	825.580
L1PA5	274	821.430
L1PA5	275	942.920
L1PA5	276	813.410
L1PA5	277	943.290
L1PA5	278	885.270
L1PA5	279	863.790
L1PA5	280	844.550
L1PA5	281	824.210
L1PA5	282	829.260
L1PA5	283	848.540
L1PA5	284	833.820
L1PA5	285	889.910
L1PA5	286	922.330
L1PA5	287	934.240
L1PA5	288	833.040
L1PA5	289	917.530
L1PA5	290	825.090
L1PA5	291	900.120
L1PA5	292	821.440
L1PA5	293	862.190
L1PA5	294	811.620
L1PA5	295	812.650
L1PA5	296	779.260
L1PA5	297	933.790
L1PA5	298	882.400
L1PA5	299	909.880
L1PA5	300	874.400
L1PA5	301	939.460
L1PA5	302	796.560
L1PA5	303	869.050
L1PA5	304	837.560
L1PA5	305	840.030
L1PA5	306	828.970
L1PA5	307	847.650
L1PA5	308	875.650
L1PA5	309	910.490
L1PA5	310	926.960
L1PA5	311	850.270
L1PA5	312	825.150
L1PA5	313	930.880
L1PA5	314	793.070
L1PA5	315	867.390
L1PA5	316	854.250
L1PA5	317	891.040
L1PA5	318	809.100
L1PA5	319	925.990
L1PA5	320	823.010
L1PA5	321	935.740
L1PA5	322	862.860
L1PA5	323	841.060
L1PA5	324	845.480
L1PA5	325	889.830
L1PA5	326	817.800
L1PA5	327	828.070
L1PA5	328	869.510
L1PA5	329	939.520
L1PA5	330	889.500
L1PA5	331	828.490
L1PA5	332	860.240
L1PA5	333	815.060
L1PA5	334	931.620
L1PA5	335	843.410
L1PA5	336	834.400
L1PA5	337	884.150
L1PA5	338	808.900
L1PA5	339	866.030
L1PA5	340	835.690
L1PA5	341	907.850
L1PA5	342	877.340
L1PA5	343	807.040
L1PA5	344	879.810
L1PA5	345	805.310
L1PA5	346	836.530
L1PA5	347	835.170
L1PA5	348	905.310
L1PA5	349	879.960
L1PA5	350	878.100
L1PA5	351	823.010
L1PA5	352	880.050
L1PA5	353	864.260
L1PA5	354	911.440
L1PA5	355	776.410
L1PA5	356	870.840
L1PA5	357	930.890
L1PA5	358	892.980
L1PA5	359	790.530
L1PA5	360	995.630
L1PA5	361	886.910
L1PA5	362	812.240
L1PA5	363	889.960
L1PA5	364	813.250
L1PA5	365	869.230
L1PA5	366	868.610
L1PA5	367	892.130
L1PA5	368	845.310
L1PA5	369	903.620
L1PA5	370	934.990
L1PA5	371	812.170
L1PA5	372	865.710
L1PA5	373	900.950
L1PA5	374	769.700
L1PA5	375	933.750
L1PA5	376	866.790
L1PA5	377	811.780
L1PA5	378	836.170
L1PA5	379	899.050
L1PA5	380	906.200
L1PA5	381	881.410
L1PA5	382	911.760
L1PA5	383	804.110
L1PA5	384	819.440
L1PA5	385	991.530
L1PA5	386	775.570
L1PA5	387	876.730
L1PA5	388	893.450
L1PA5	389	870.840
L1PA5	390	821.330
L1PA5	391	915.520
L1PA5	392	876.730
L1PA5	393	874.810
L1PA5	394	838.360
L1PA5	395	863.160
L1PA5	396	798.960
L1PA5	397	920.570
L1PA5	398	886.560
L1PA5	399	885.010
L1PA5	400	891.380
L1PA5	401	900.760
L1PA5	402	862.900
L1PA5	403	826.250
L1PA5	404	835.310
L1PA5	405	863.860
L1PA5	406	875.430
L1PA5	407	892.440
L1PA5	408	908.860
L1PA5	409	968.060
L1PA5	410	832.650
L1PA5	411	928.240
L1PA5	412	878.510
L1PA5	413	864.820
L1PA5	414	862.470
L1PA5	415	868.380
L1PA5	416	892.340
L1PA5	417	918.160
L1PA5	418	887.720
L1PA5	419	866.920
L1PA5	420	804.680
L1PA5	421	948.240
L1PA5	422	795.540
L1PA5	423	851.900
L1PA5	424	899.880
L1PA5	425	893.480
L1PA5	426	816.300
L1PA5	427	879.600
L1PA5	428	807.920
L1PA5	429	918.720
L1PA5	430	815.440
L1PA5	431	879.160
L1PA5	432	822.130
L1PA5	433	930.530
L1PA5	434	834.370
L1PA5	435	885.700
L1PA5	436	850.020
L1PA5	437	875.830
L1PA5	438	825.600
L1PA5	439	912.430
L1PA5	440	901.690
L1PA5	441	914.710
L1PA5	442	877.230
L1PA5	443	857.940
L1PA5	444	808.100
L1PA5	445	867.680
L1PA5	446	871.680
L1PA5	447	838.310
L1PA5	448	931.950
L1PA5	449	820.400
L1PA5	450	894.360
L1PA5	451	884.320
L1PA5	452	911.090
L1PA5	453	894.290
L1PA5	454	801.980
L1PA5	455	871.270
L1PA5	456	867.950
L1PA5	457	896.360
L1PA5	458	922.450
L1PA5	459	839.320
L1PA5	460	868.290
L1PA5	461	841.900
L1PA5	462	934.880
L1PA5	463	877.350
L1PA5	464	844.460
L1PA5	465	856.450
L1PA5	466	881.350
L1PA5	467	875.290
L1PA5	468	906.820
L1PA5	469	782.780
L1PA5	470	909.790
L1PA5	471	787.700
L1PA5	472	907.290
L1PA5	473	864.280
L1PA5	474	875.130
L1PA5	475	975.760
L1PA5	476	863.100
L1PA5	477	851.560
L1PA5	478	850.980
L1PA5	479	836.800
L1PA5	480	918.050
L1PA5	481	783.530
L1PA5	482	830.130
L1PA5	483	824.430
L1PA5	484	923.560
L1PA5	485	848.400
L1PA5	486	871.120
L1PA5	487	818.690
L1PA5	488	865.220
L1PA5	489	912.140
L1PA5	490	910.550
L1PA5	491	814.070
L1PA5	492	860.880
L1PA5	493	802.710
L1PA5	494	870.810
L1PA5	495	815.050
L1PA5	496	905.000
L1PA5	497	790.150
L1PA5	498	882.220
L1PA5	499	919.720
L1PA5	500	856.690
L1PA5	501	765.900
L1PA5	502	973.830
L1PA5	503	757.080
L1PA5	504	926.120
L1PA5	505	790.580
L1PA5	506	905.690
L1PA5	507	900.700
L1PA5	508	894.800
L1PA5	509	934.700
L1PA5	510	783.910
L1PA5	511	883.360
L1PA5	512	893.270
L1PA5	513	818.140
L1PA5	514	895.480
L1PA5	515	816.010
L1PA5	516	898.390
L1PA5	517	907.790
L1PA5	518	886.790
L1PA5	519	858.900
L1PA5	520	856.490
L1PA5	521	851.010
L1PA5	522	906.750
L1PA5	523	831.640
L1PA5	524	907.590
L1PA5	525	866.630
L1PA5	526	917.970
L1PA5	527	900.770
L1PA5	528	837.930
L1PA5	529	882.600
L1PA5	530	905.870
L1PA5	531	918.590
L1PA5	532	761.400
L1PA5	533	870.710
L1PA5	534	914.070
L1PA5	535	891.960
L1PA5	536	818.570
L1PA5	537	834.260
L1PA5	538	877.970
L1PA5	539	884.690
L1PA5	540	914.590
L1PA5	541	849.600
L1PA5	542	830.030
L1PA5	543	860.820
L1PA5	544	880.630
L1PA5	545	883.340
L1PA5	546	833.070
L1PA5	547	810.670
L1PA5	548	885.680
L1PA5	549	859.410
L1PA5	550	984.900
L1PA5	551	847.900
L1PA5	552	842.540
L1PA5	553	933.430
L1PA5	554	836.970
L1PA5	555	813.090
L1PA5	556	880.160
L1PA5	557	882.770
L1PA5	558	879.170
L1PA5	559	922.590
L1PA5	560	860.970
L1PA5	561	835.570
L1PA5	562	892.110
L1PA5	563	954.460
L1PA5	564	736.870
L1PA5	565	838.720
L1PA5	566	959.300
L1PA5	567	912.330
L1PA5	568	876.050
L1PA5	569	935.480
L1PA5	570	902.920
L1PA5	571	887.820
L1PA5	572	866.720
L1PA5	573	919.580
L1PA5	574	845.060
L1PA5	575	837.590
L1PA5	576	849.720
L1PA5	577	851.820
L1PA5	578	882.260
L1PA5	579	887.150
L1PA5	580	854.070
L1PA5	581	934.790
L1PA5	582	847.630
L1PA5	583	914.800
L1PA5	584	777.930
L1PA5	585	894.070
L1PA5	586	788.340
L1PA5	587	867.090
L1PA5	588	847.020
L1PA5	589	881.260
L1PA5	590	795.810
L1PA5	591	828.800
L1PA5	592	908.850
L1PA5	593	832.810
L1PA5	594	938.470
L1PA5	595	869.350
L1PA5	596	847.920
L1PA5	597	806.370
L1PA5	598	833.850
L1PA5	599	909.030
L1PA5	600	782.320
L1PA5	601	877.000
L1PA5	602	840.830
L1PA5	603	909.900
L1PA5	604	884.490
L1PA5	605	833.920
L1PA5	606	883.940
L1PA5	607	866.350
L1PA5	608	834.540
L1PA5	609	874.360
L1PA5	610	898.340
L1PA5	611	916.070
L1PA5	612	787.770
L1PA5	613	947.350
L1PA5	614	874.200
L1PA5	615	868.560
L1PA5	616	805.660
L1PA5	617	943.380
L1PA5	618	750.140
L1PA5	619	839.530
L1PA5	620	923.860
L1PA5	621	838.180
L1PA5	622	852.780
L1PA5	623	953.720
L1PA5	624	883.750
L1PA5	625	867.180
L1PA5	626	865.950
L1PA5	627	886.120
L1PA5	628	856.210
L1PA5	629	764.150
L1PA5	630	877.970
L1PA5	631	847.820
L1PA5	632	875.840
L1PA5	633	869.140
L1PA5	634	892.090
L1PA5	635	877.960
L1PA5	636	777.210
L1PA5	637	938.990
L1PA5	638	810.310
L1PA5	639	862.080
L1PA5	640	835.410
L1PA5	641	849.030
L1PA5	642	837.150
L1PA5	643	869.360
L1PA5	644	858.420
L1PA5	645	875.190
L1PA5	646	883.190
L1PA5	647	852.320
L1PA5	648	807.040
L1PA5	649	858.080
L1PA5	650	876.080
L1PA5	651	780.080
L1PA5	652	887.470
L1PA5	653	875.090
L1PA5	654	823.500
L1PA5	655	900.290
L1PA5	656	875.020
L1PA5	657	852.150
L1PA5	658	891.280
L1PA5	659	880.070
L1PA5	660	791.410
L1PA5	661	897.070
L1PA5	662	884.500
L1PA5	663	805.570
L1PA5	664	895.190
L1PA5	665	837.310
L1PA5	666	850.330
L1PA5	667	847.420
L1PA5	668	840.820
L1PA5	669	777.180
L1PA5	670	758.090
L1PA5	671	894.640
L1PA5	672	790.130
L1PA5	673	822.090
L1PA5	674	908.890
L1PA5	675	849.200
L1PA5	676	851.620
L1PA5	677	870.720
L1PA5	678	884.400
L1PA5	679	788.640
L1PA5	680	792.730
L1PA5	681	782.360
L1PA5	682	801.340
L1PA5	683	823.380
L1PA5	684	824.330
L1PA5	685	791.870
L1PA5	686	907.970
L1PA5	687	832.710
L1PA5	688	859.470
L1PA5	689	800.100
L1PA5	690	809.060
L1PA5	691	849.800
L1PA5	692	788.080
L1PA5	693	838.100
L1PA5	694	887.100
L1PA5	695	847.430
L1PA5	696	838.000
L1PA5	697	847.290
L1PA5	698	802.370
L1PA5	699	832.550
L1PA5	700	842.190
L1PA5	701	824.870
L1PA5	702	806.150
L1PA5	703	859.430
L1PA5	704	840.570
L1PA5	705	831.320
L1PA5	706	834.150
L1PA5	707	756.970
L1PA5	708	855.160
L1PA5	709	804.860
L1PA5	710	868.760
L1PA5	711	824.650
L1PA5	712	796.020
L1PA5	713	781.230
L1PA5	714	846.850
L1PA5	715	845.660
L1PA5	716	933.140
L1PA5	717	768.170
L1PA5	718	944.660
L1PA5	719	695.690
L1PA5	720	937.450
L1PA5	721	758.320
L1PA5	722	849.140
L1PA5	723	813.700
L1PA5	724	817.720
L1PA5	725	793.110
L1PA5	726	782.590
L1PA5	727	900.520
L1PA5	728	873.740
L1PA5	729	807.650
L1PA5	730	860.000
L1PA5	731	769.070
L1PA5	732	912.340
L1PA5	733	849.030
L1PA5	734	775.390
L1PA5	735	773.530
L1PA5	736	837.150
L1PA5	737	853.410
L1PA5	738	852.960
L1PA5	739	857.260
L1PA5	740	831.880
L1PA5	741	782.020
L1PA5	742	908.630
L1PA5	743	812.810
L1PA5	744	860.920
L1PA5	745	827.940
L1PA5	746	913.310
L1PA5	747	750.070
L1PA5	748	810.910
L1PA5	749	857.870
L1PA5	750	818.590
L1PA5	751	857.840
L1PA5	752	874.990
L1PA5	753	765.310
L1PA5	754	870.940
L1PA5	755	880.250
L1PA5	756	749.490
L1PA5	757	812.450
L1PA5	758	822.670
L1PA5	759	826.440
L1PA5	760	777.560
L1PA5	761	845.860
L1PA5	762	825.810
L1PA5	763	795.680
L1PA5	764	819.170
L1PA5	765	793.320
L1PA5	766	878.840
L1PA5	767	774.510
L1PA5	768	904.930
L1PA5	769	813.730
L1PA5	770	858.720
L1PA5	771	792.100
L1PA5	772	846.900
L1PA5	773	811.750
L1PA5	774	934.100
L1PA5	775	717.610
L1PA5	776	891.710
L1PA5	777	801.020
L1PA5	778	899.980
L1PA5	779	824.450
L1PA5	780	820.980
L1PA5	781	841.310
L1PA5	782	827.480
L1PA5	783	865.800
L1PA5	784	832.700
L1PA5	785	872.120
L1PA5	786	811.170
L1PA5	787	887.240
L1PA5	788	799.710
L1PA5	789	832.150
L1PA5	790	863.320
L1PA5	791	872.190
L1PA5	792	793.020
L1PA5	793	808.400
L1PA5	794	907.080
L1PA5	795	868.280
L1PA5	796	890.040
L1PA5	797	794.300
L1PA5	798	912.700
L1PA5	799	781.330
L1PA5	800	914.630
L1PA5	801	806.940
L1PA5	802	850.900
L1PA5	803	815.900
L1PA5	804	929.660
L1PA5	805	814.780
L1PA5	806	892.980
L1PA5	807	810.130
L1PA5	808	785.390
L1PA5	809	892.270
L1PA5	810	885.580
L1PA5	811	871.510
L1PA5	812	830.930
L1PA5	813	895.400
L1PA5	814	766.890
L1PA5	815	844.620
L1PA5	816	887.490
L1PA5	817	874.530
L1PA5	818	871.290
L1PA5	819	849.790
L1PA5	820	907.670
L1PA5	821	817.740
L1PA5	822	942.660
L1PA5	823	820.240
L1PA5	824	866.210
L1PA5	825	911.540
L1PA5	826	934.880
L1PA5	827	881.680
L1PA5	828	901.340
L1PA10	74	860.530
L1PA10	75	840.730
L1PA10	76	787.020
L1PA10	77	901.720
L1PA10	78	876.640
L1PA10	79	848.900
L1PA10	80	798.660
L1PA10	81	925.800
L1PA10	82	882.630
L1PA10	83	870.490
L1PA10	84	859.340
L1PA10	85	828.750
L1PA10	86	849.050
L1PA10	87	856.030
L1PA10	88	871.010
L1PA10	89	855.380
L1PA10	90	864.800
L1PA10	91	834.940
L1PA10	92	876.820
L1PA10	93	885.050
L1PA10	94	942.990
L1PA10	95	808.460
L1PA10	96	841.770
L1PA10	97	893.000
L1PA10	98	912.530
L1PA10	99	844.280
L1PA10	100	925.520
L1PA10	101	892.380
L1PA10	102	838.510
L1PA10	103	941.300
L1PA10	104	883.540
L1PA10	105	833.360
L1PA10	106	897.170
L1PA10	107	891.260
L1PA10	108	820.760
L1PA10	109	917.300
L1PA10	110	871.910
L1PA10	111	851.690
L1PA10	112	818.670
L1PA10	113	899.690
L1PA10	114	821.820
L1PA10	115	931.490
L1PA10	116	861.870
L1PA10	117	814.260
L1PA10	118	842.560
L1PA10	119	924.010
L1PA10	120	845.220
L1PA10	121	841.840
L1PA10	122	867.340
L1PA10	123	827.610
L1PA10	124	847.210
L1PA10	125	993.410
L1PA10	126	856.360
L1PA10	127	864.700
L1PA10	128	823.410
L1PA10	129	908.150
L1PA10	130	907.850
L1PA10	131	856.460
L1PA10	132	867.400
L1PA10	133	823.630
L1PA10	134	852.220
L1PA10	135	854.170
L1PA10	136	852.610
L1PA10	137	940.300
L1PA10	138	912.630
L1PA10	139	848.820
L1PA10	140	887.750
L1PA10	141	877.830
L1PA10	142	947.680
L1PA10	143	852.260
L1PA10	144	863.650
L1PA10	145	805.280
L1PA10	146	805.850
L1PA10	147	904.690
L1PA10	148	923.470
L1PA10	149	900.070
L1PA10	150	814.390
L1PA10	151	888.830
L1PA10	152	885.810
L1PA10	153	851.010
L1PA10	154	924.490
L1PA10	155	824.260
L1PA10	156	812.880
L1PA10	157	923.070
L1PA10	158	885.440
L1PA10	159	889.740
L1PA10	160	878.920
L1PA10	161	1008.990
L1PA10	162	871.050
L1PA10	163	822.150
L1PA10	164	930.850
L1PA10	165	804.580
L1PA10	166	854.710
L1PA10	167	856.520
L1PA10	168	822.900
L1PA10	169	911.840
L1PA10	170	956.210
L1PA10	171	902.760
L1PA10	172	802.550
L1PA10	173	923.630
L1PA10	174	851.170
L1PA10	175	861.220
L1PA10	176	927.880
L1PA10	177	838.060
L1PA10	178	860.820
L1PA10	179	826.980
L1PA10	180	894.690
L1PA10	181	908.560
L1PA10	182	914.220
L1PA10	183	854.610
L1PA10	184	893.170
L1PA10	185	833.310
L1PA10	186	992.140
L1PA10	187	799.990
L1PA10	188	922.340
L1PA10	189	902.550
L1PA10	190	864.770
L1PA10	191	851.910
L1PA10	192	903.910
L1PA10	193	931.310
L1PA10	194	888.470
L1PA10	195	876.320
L1PA10	196	917.890
L1PA10	197	778.730
L1PA10	198	920.010
L1PA10	199	845.760
L1PA10	200	832.690
L1PA10	201	854.670
L1PA10	202	896.060
L1PA10	203	854.520
L1PA10	204	817.540
L1PA10	205	905.130
L1PA10	206	860.020
L1PA10	207	842.930
L1PA10	208	998.450
L1PA10	209	819.770
L1PA10	210	817.130
L1PA10	211	911.290
L1PA10	212	881.830
L1PA10	213	910.940
L1PA10	214	921.710
L1PA10	215	894.190
L1PA10	216	832.900
L1PA10	217	897.520
L1PA10	218	937.500
L1PA10	219	803.200
L1PA10	220	963.560
L1PA10	221	802.120
L1PA10	222	863.820
L1PA10	223	851.580
L1PA10	224	909.910
L1PA10	225	931.820
L1PA10	226	855.910
L1PA10	227	839.480
L1PA10	228	850.920
L1PA10	229	850.390
L1PA10	230	901.720
L1PA10	231	815.870
L1PA10	232	927.230
L1PA10	233	772.910
L1PA10	234	872.010
L1PA10	235	921.010
L1PA10	236	914.520
L1PA10	237	925.750
L1PA10	238	811.470
L1PA10	239	851.270
L1PA10	240	858.510
L1PA10	241	862.930
L1PA10	242	922.630
L1PA10	243	787.740
L1PA10	244	843.550
L1PA10	245	820.410
L1PA10	246	868.720
L1PA10	247	966.850
L1PA10	248	805.060
L1PA10	249	909.080
L1PA10	250	842.720
L1PA10	251	794.420
L1PA10	252	904.250
L1PA10	253	909.790
L1PA10	254	856.920
L1PA10	255	789.760
L1PA10	256	887.170
L1PA10	257	836.060
L1PA10	258	851.040
L1PA10	259	889.750
L1PA10	260	798.800
L1PA10	261	841.100
L1PA10	262	856.730
L1PA10	263	883.180
L1PA10	264	813.220
L1PA10	265	949.000
L1PA10	266	842.220
L1PA10	267	782.170
L1PA10	268	996.140
L1PA10	269	921.310
L1PA10	270	808.100
L1PA10	271	861.700
L1PA10	272	826.160
L1PA10	273	843.670
L1PA10	274	821.200
L1PA10	275	941.760
L1PA10	276	810.650
L1PA10	277	934.060
L1PA10	278	891.340
L1PA10	279	883.670
L1PA10	280	836.120
L1PA10	281	813.500
L1PA10	282	815.680
L1PA10	283	860.800
L1PA10	284	853.960
L1PA10	285	909.720
L1PA10	286	874.260
L1PA10	287	932.410
L1PA10	288	844.200
L1PA10	289	896.150
L1PA10	290	856.210
L1PA10	291	898.270
L1PA10	292	824.990
L1PA10	293	861.470
L1PA10	294	835.690
L1PA10	295	799.750
L1PA10	296	769.290
L1PA10	297	948.100
L1PA10	298	871.020
L1PA10	299	898.650
L1PA10	300	867.260
L1PA10	301	957.790
L1PA10	302	808.530
L1PA10	303	855.470
L1PA10	304	842.990
L1PA10	305	792.920
L1PA10	306	848.970
L1PA10	307	863.990
L1PA10	308	877.160
L1PA10	309	893.630
L1PA10	310	910.800
L1PA10	311	845.360
L1PA10	312	833.550
L1PA10	313	894.950
L1PA10	314	788.080
L1PA10	315	855.680
L1PA10	316	873.260
L1PA10	317	867.120
L1PA10	318	833.440
L1PA10	319	938.790
L1PA10	320	832.020
L1PA10	321	891.270
L1PA10	322	853.390
L1PA10	323	846.210
L1PA10	324	847.270
L1PA10	325	885.530
L1PA10	326	833.590
L1PA10	327	822.110
L1PA10	328	897.180
L1PA10	329	940.090
L1PA10	330	913.650
L1PA10	331	803.620
L1PA10	332	866.670
L1PA10	333	798.890
L1PA10	334	942.950
L1PA10	335	845.700
L1PA10	336	855.130
L1PA10	337	835.150
L1PA10	338	824.320
L1PA10	339	862.560
L1PA10	340	862.700
L1PA10	341	906.110
L1PA10	342	924.540
L1PA10	343	810.720
L1PA10	344	869.500
L1PA10	345	796.580
L1PA10	346	852.890
L1PA10	347	813.340
L1PA10	348	968.830
L1PA10	349	860.810
L1PA10	350	887.950
L1PA10	351	821.640
L1PA10	352	897.210
L1PA10	353	856.710
L1PA10	354	911.480
L1PA10	355	770.380
L1PA10	356	887.590
L1PA10	357	897.230
L1PA10	358	978.280
L1PA10	359	791.010
L1PA10	360	1045.730
L1PA10	361	872.810
L1PA10	362	863.630
L1PA10	363	876.480
L1PA10	364	823.760
L1PA10	365	876.480
L1PA10	366	862.860
L1PA10	367	887.640
L1PA10	368	849.720
L1PA10	369	890.430
L1PA10	370	975.330
L1PA10	371	835.020
L1PA10	372	927.590
L1PA10	373	909.860
L1PA10	374	766.260
L1PA10	375	925.990
L1PA10	376	855.380
L1PA10	377	821.320
L1PA10	378	852.700
L1PA10	379	893.920
L1PA10	380	947.900
L1PA10	381	901.740
L1PA10	382	921.320
L1PA10	383	801.790
L1PA10	384	858.900
L1PA10	385	967.590
L1PA10	386	796.640
L1PA10	387	861.030
L1PA10	388	872.920
L1PA10	389	869.960
L1PA10	390	852.870
L1PA10	391	937.780
L1PA10	392	911.100
L1PA10	393	896.630
L1PA10	394	867.120
L1PA10	395	860.270
L1PA10	396	811.730
L1PA10	397	903.410
L1PA10	398	885.880
L1PA10	399	880.910
L1PA10	400	893.960
L1PA10	401	894.850
L1PA10	402	901.410
L1PA10	403	845.960
L1PA10	404	835.410
L1PA10	405	861.050
L1PA10	406	882.160
L1PA10	407	887.100
L1PA10	408	903.080
L1PA10	409	983.430
L1PA10	410	804.620
L1PA10	411	950.880
L1PA10	412	890.090
L1PA10	413	886.420
L1PA10	414	872.920
L1PA10	415	873.160
L1PA10	416	915.010
L1PA10	417	897.250
L1PA10	418	926.800
L1PA10	419	856.000
L1PA10	420	833.500
L1PA10	421	967.210
L1PA10	422	822.140
L1PA10	423	918.710
L1PA10	424	873.510
L1PA10	425	952.870
L1PA10	426	849.330
L1PA10	427	896.110
L1PA10	428	799.260
L1PA10	429	893.650
L1PA10	430	822.970
L1PA10	431	901.430
L1PA10	432	840.150
L1PA10	433	950.840
L1PA10	434	851.770
L1PA10	435	938.620
L1PA10	436	866.940
L1PA10	437	848.930
L1PA10	438	847.980
L1PA10	439	935.060
L1PA10	440	854.990
L1PA10	441	931.830
L1PA10	442	894.860
L1PA10	443	873.100
L1PA10	444	816.230
L1PA10	445	901.120
L1PA10	446	866.880
L1PA10	447	869.210
L1PA10	448	937.520
L1PA10	449	825.910
L1PA10	450	917.460
L1PA10	451	937.220
L1PA10	452	911.550
L1PA10	453	939.550
L1PA10	454	822.950
L1PA10	455	923.270
L1PA10	456	854.200
L1PA10	457	932.580
L1PA10	458	924.170
L1PA10	459	859.670
L1PA10	460	882.940
L1PA10	461	838.630
L1PA10	462	895.170
L1PA10	463	945.100
L1PA10	464	873.520
L1PA10	465	874.580
L1PA10	466	896.680
L1PA10	467	939.000
L1PA10	468	859.560
L1PA10	469	822.640
L1PA10	470	923.520
L1PA10	471	823.470
L1PA10	472	917.270
L1PA10	473	905.290
L1PA10	474	912.590
L1PA10	475	981.850
L1PA10	476	890.160
L1PA10	477	909.830
L1PA10	478	852.320
L1PA10	479	874.180
L1PA10	480	886.710
L1PA10	481	853.600
L1PA10	482	840.880
L1PA10	483	854.110
L1PA10	484	923.560
L1PA10	485	885.110
L1PA10	486	909.650
L1PA10	487	831.340
L1PA10	488	864.990
L1PA10	489	956.790
L1PA10	490	890.370
L1PA10	491	817.960
L1PA10	492	861.180
L1PA10	493	831.680
L1PA10	494	876.120
L1PA10	495	854.900
L1PA10	496	907.140
L1PA10	497	787.720
L1PA10	498	880.940
L1PA10	499	928.990
L1PA10	500	830.480
L1PA10	501	809.750
L1PA10	502	984.190
L1PA10	503	765.160
L1PA10	504	935.840
L1PA10	505	808.060
L1PA10	506	930.750
L1PA10	507	902.780
L1PA10	508	904.440
L1PA10	509	889.090
L1PA10	510	791.780
L1PA10	511	923.790
L1PA10	512	863.840
L1PA10	513	879.040
L1PA10	514	896.610
L1PA10	515	840.850
L1PA10	516	871.970
L1PA10	517	949.290
L1PA10	518	913.130
L1PA10	519	838.230
L1PA10	520	866.180
L1PA10	521	856.540
L1PA10	522	893.700
L1PA10	523	845.380
L1PA10	524	903.910
L1PA10	525	872.520
L1PA10	526	915.190
L1PA10	527	915.790
L1PA10	528	849.120
L1PA10	529	845.750
L1PA10	530	910.830
L1PA10	531	872.180
L1PA10	532	794.960
L1PA10	533	909.070
L1PA10	534	921.760
L1PA10	535	925.240
L1PA10	536	802.980
L1PA10	537	857.660
L1PA10	538	876.560
L1PA10	539	893.410
L1PA10	540	931.840
L1PA10	541	871.600
L1PA10	542	812.260
L1PA10	543	874.520
L1PA10	544	865.870
L1PA10	545	899.420
L1PA10	546	884.990
L1PA10	547	818.660
L1PA10	548	856.720
L1PA10	549	872.040
L1PA10	550	989.270
L1PA10	551	779.000
L1PA10	552	859.090
L1PA10	553	887.360
L1PA10	554	837.940
L1PA10	555	842.330
L1PA10	556	910.100
L1PA10	557	907.020
L1PA10	558	871.050
L1PA10	559	938.450
L1PA10	560	823.670
L1PA10	561	846.240
L1PA10	562	898.150
L1PA10	563	928.040
L1PA10	564	776.150
L1PA10	565	832.660
L1PA10	566	932.770
L1PA10	567	918.140
L1PA10	568	905.950
L1PA10	569	942.150
L1PA10	570	861.120
L1PA10	571	880.580
L1PA10	572	865.250
L1PA10	573	885.480
L1PA10	574	893.050
L1PA10	575	825.160
L1PA10	576	885.050
L1PA10	577	828.550
L1PA10	578	898.870
L1PA10	579	881.460
L1PA10	580	841.350
L1PA10	581	947.750
L1PA10	582	847.180
L1PA10	583	855.700
L1PA10	584	811.980
L1PA10	585	853.250
L1PA10	586	805.080
L1PA10	587	858.100
L1PA10	588	872.930
L1PA10	589	857.750
L1PA10	590	813.730
L1PA10	591	857.160
L1PA10	592	890.400
L1PA10	593	835.120
L1PA10	594	918.320
L1PA10	595	838.020
L1PA10	596	849.280
L1PA10	597	811.680
L1PA10	598	831.390
L1PA10	599	915.180
L1PA10	600	818.170
L1PA10	601	852.490
L1PA10	602	805.190
L1PA10	603	916.960
L1PA10	604	889.050
L1PA10	605	790.630
L1PA10	606	895.600
L1PA10	607	847.370
L1PA10	608	848.060
L1PA10	609	888.450
L1PA10	610	911.760
L1PA10	611	928.970
L1PA10	612	774.430
L1PA10	613	945.670
L1PA10	614	831.030
L1PA10	615	834.530
L1PA10	616	882.130
L1PA10	617	892.810
L1PA10	618	778.060
L1PA10	619	833.390
L1PA10	620	926.230
L1PA10	621	810.370
L1PA10	622	905.670
L1PA10	623	905.480
L1PA10	624	876.200
L1PA10	625	855.530
L1PA10	626	872.510
L1PA10	627	860.570
L1PA10	628	868.910
L1PA10	629	780.350
L1PA10	630	882.590
L1PA10	631	840.790
L1PA10	632	902.590
L1PA10	633	839.800
L1PA10	634	862.490
L1PA10	635	898.200
L1PA10	636	777.080
L1PA10	637	890.440
L1PA10	638	850.790
L1PA10	639	871.060
L1PA10	640	795.720
L1PA10	641	888.200
L1PA10	642	830.020
L1PA10	643	863.060
L1PA10	644	819.500
L1PA10	645	846.660
L1PA10	646	848.140
L1PA10	647	828.630
L1PA10	648	781.810
L1PA10	649	849.760
L1PA10	650	841.350
L1PA10	651	825.410
L1PA10	652	879.730
L1PA10	653	829.140
L1PA10	654	818.880
L1PA10	655	881.180
L1PA10	656	876.870
L1PA10	657	876.880
L1PA10	658	861.320
L1PA10	659	850.990
L1PA10	660	813.840
L1PA10	661	887.470
L1PA10	662	874.100
L1PA10	663	847.470
L1PA10	664	891.550
L1PA10	665	826.380
L1PA10	666	831.050
L1PA10	667	902.550
L1PA10	668	820.640
L1PA10	669	819.370
L1PA10	670	755.870
L1PA10	671	895.570
L1PA10	672	805.540
L1PA10	673	822.480
L1PA10	674	926.950
L1PA10	675	827.540
L1PA10	676	863.650
L1PA10	677	854.780
L1PA10	678	847.400
L1PA10	679	819.810
L1PA10	680	789.690
L1PA10	681	780.110
L1PA10	682	803.420
L1PA10	683	836.680
L1PA10	684	798.850
L1PA10	685	810.170
L1PA10	686	904.360
L1PA10	687	820.170
L1PA10	688	842.620
L1PA10	689	810.910
L1PA10	690	807.970
L1PA10	691	878.960
L1PA10	692	806.020
L1PA10	693	818.790
L1PA10	694	829.620
L1PA10	695	844.600
L1PA10	696	860.060
L1PA10	697	830.190
L1PA10	698	817.330
L1PA10	699	852.570
L1PA10	700	874.580
L1PA10	701	813.740
L1PA10	702	822.950
L1PA10	703	818.350
L1PA10	704	856.780
L1PA10	705	779.400
L1PA10	706	866.430
L1PA10	707	750.130
L1PA10	708	833.020
L1PA10	709	846.650
L1PA10	710	903.370
L1PA10	711	778.300
L1PA10	712	798.100
L1PA10	713	760.650
L1PA10	714	843.620
L1PA10	715	810.200
L1PA10	716	880.300
L1PA10	717	770.870
L1PA10	718	874.480
L1PA10	719	827.750
L1PA10	720	862.350
L1PA10	721	800.090
L1PA10	722	828.820
L1PA10	723	814.700
L1PA10	724	839.310
L1PA10	725	773.060
L1PA10	726	850.540
L1PA10	727	831.950
L1PA10	728	876.140
L1PA10	729	774.020
L1PA10	730	867.620
L1PA10	731	805.330
L1PA10	732	860.110
L1PA10	733	799.340
L1PA10	734	803.510
L1PA10	735	756.700
L1PA10	736	848.800
L1PA10	737	806.490
L1PA10	738	818.090
L1PA10	739	826.690
L1PA10	740	838.540
L1PA10	741	841.880
L1PA10	742	896.210
L1PA10	743	827.880
L1PA10	744	803.870
L1PA10	745	792.410
L1PA10	746	858.970
L1PA10	747	773.870
L1PA10	748	817.370
L1PA10	749	800.860
L1PA10	750	818.590
L1PA10	751	869.810
L1PA10	752	874.560
L1PA10	753	787.170
L1PA10	754	795.420
L1PA10	755	827.220
L1PA10	756	778.940
L1PA10	757	760.680
L1PA10	758	827.650
L1PA10	759	798.540
L1PA10	760	844.070
L1PA10	761	838.520
L1PA10	762	769.670
L1PA10	763	863.560
L1PA10	764	803.940
L1PA10	765	783.860
L1PA10	766	781.640
L1PA10	767	813.710
L1PA10	768	808.250
L1PA10	769	815.080
L1PA10	770	814.470
L1PA10	771	828.520
L1PA10	772	837.720
L1PA10	773	838.540
L1PA10	774	870.540
L1PA10	775	836.670
L1PA10	776	802.700
L1PA10	777	817.730
L1PA10	778	793.360
L1PA10	779	846.390
L1PA10	780	831.360
L1PA10	781	805.290
L1PA10	782	789.580
L1PA10	783	910.510
L1PA10	784	830.680
L1PA10	785	841.460
L1PA10	786	760.190
L1PA10	787	873.320
L1PA10	788	733.560
L1PA10	789	802.720
L1PA10	790	847.890
L1PA10	791	879.960
L1PA10	792	756.490
L1PA10	793	882.110
L1PA10	794	807.940
L1PA10	795	900.130
L1PA10	796	783.090
L1PA10	797	922.450
L1PA10	798	737.970
L1PA10	799	914.530
L1PA10	800	803.450
L1PA10	801	798.950
L1PA10	802	872.270
L1PA10	803	843.840
L1PA10	804	813.760
L1PA10	805	873.390
L1PA10	806	822.160
L1PA10	807	861.380
L1PA10	808	798.380
L1PA10	809	868.200
L1PA10	810	766.560
L1PA10	811	888.420
L1PA10	812	901.120
L1PA10	813	800.560
L1PA10	814	878.910
L1PA10	815	932.610
L1PA10	816	792.750
L1PA10	817	871.000
L1PA10	818	758.360
L1PA10	819	923.080
L1PA10	820	741.200
L1PA10	821	898.100
L1PA10	822	785.180
L1PA10	823	913.760
L1PA10	824	913.290
L1PA10	825	832.170
L1PA10	826	884.440
L1PA10	827	854.430
L1PA10	828	806.520
L1PA10	829	811.580
L1PA10	830	823.350
L1PA10	831	896.250
L1PA10	832	779.750
L1PA10	833	837.180
L1PA10	834	920.240
L1PA10	835	900.440
L1PA10	836	892.900
L1PA10	837	818.170
L1PA10	838	875.770
L1PA10	839	856.050
L1PA10	840	786.360
L1PA10	841	857.090
L1PA10	842	802.100
L1PA15	74	850.730
L1PA15	75	842.210
L1PA15	76	801.380
L1PA15	77	913.200
L1PA15	78	877.440
L1PA15	79	830.780
L1PA15	80	814.040
L1PA15	81	923.640
L1PA15	82	855.660
L1PA15	83	894.090
L1PA15	84	838.940
L1PA15	85	837.040
L1PA15	86	847.790
L1PA15	87	851.930
L1PA15	88	889.530
L1PA15	89	860.410
L1PA15	90	874.150
L1PA15	91	827.070
L1PA15	92	864.460
L1PA15	93	889.040
L1PA15	94	914.650
L1PA15	95	833.450
L1PA15	96	839.600
L1PA15	97	920.440
L1PA15	98	909.360
L1PA15	99	849.520
L1PA15	100	922.850
L1PA15	101	848.760
L1PA15	102	853.620
L1PA15	103	937.110
L1PA15	104	893.890
L1PA15	105	853.970
L1PA15	106	928.870
L1PA15	107	867.760
L1PA15	108	825.540
L1PA15	109	936.620
L1PA15	110	858.370
L1PA15	111	850.020
L1PA15	112	836.590
L1PA15	113	907.430
L1PA15	114	815.150
L1PA15	115	937.700
L1PA15	116	871.610
L1PA15	117	807.160
L1PA15	118	860.230
L1PA15	119	945.920
L1PA15	120	834.180
L1PA15	121	853.210
L1PA15	122	886.810
L1PA15	123	829.860
L1PA15	124	841.630
L1PA15	125	974.210
L1PA15	126	879.050
L1PA15	127	871.260
L1PA15	128	844.460
L1PA15	129	912.310
L1PA15	130	914.950
L1PA15	131	882.440
L1PA15	132	888.270
L1PA15	133	814.810
L1PA15	134	859.980
L1PA15	135	874.330
L1PA15	136	842.000
L1PA15	137	968.570
L1PA15	138	915.150
L1PA15	139	837.010
L1PA15	140	888.870
L1PA15	141	888.550
L1PA15	142	972.240
L1PA15	143	820.310
L1PA15	144	886.950
L1PA15	145	831.260
L1PA15	146	807.720
L1PA15	147	913.420
L1PA15	148	922.990
L1PA15	149	883.050
L1PA15	150	830.170
L1PA15	151	898.310
L1PA15	152	883.270
L1PA15	153	842.710
L1PA15	154	940.810
L1PA15	155	819.650
L1PA15	156	824.610
L1PA15	157	928.850
L1PA15	158	895.390
L1PA15	159	883.490
L1PA15	160	879.050
L1PA15	161	993.760
L1PA15	162	871.840
L1PA15	163	853.390
L1PA15	164	937.930
L1PA15	165	805.170
L1PA15	166	902.340
L1PA15	167	850.230
L1PA15	168	813.960
L1PA15	169	923.810
L1PA15	170	940.410
L1PA15	171	905.080
L1PA15	172	817.630
L1PA15	173	939.370
L1PA15	174	860.210
L1PA15	175	854.340
L1PA15	176	955.890
L1PA15	177	855.380
L1PA15	178	887.140
L1PA15	179	838.200
L1PA15	180	914.150
L1PA15	181	890.000
L1PA15	182	906.850
L1PA15	183	863.490
L1PA15	184	881.240
L1PA15	185	839.550
L1PA15	186	1031.120
L1PA15	187	781.070
L1PA15	188	929.020
L1PA15	189	929.790
L1PA15	190	875.650
L1PA15	191	841.680
L1PA15	192	902.910
L1PA15	193	932.880
L1PA15	194	899.340
L1PA15	195	886.410
L1PA15	196	970.800
L1PA15	197	733.650
L1PA15	198	944.470
L1PA15	199	840.990
L1PA15	200	809.090
L1PA15	201	884.950
L1PA15	202	892.250
L1PA15	203	865.420
L1PA15	204	819.170
L1PA15	205	894.870
L1PA15	206	850.330
L1PA15	207	849.820
L1PA15	208	982.030
L1PA15	209	858.770
L1PA15	210	785.600
L1PA15	211	932.400
L1PA15	212	894.020
L1PA15	213	896.920
L1PA15	214	925.790
L1PA15	215	892.810
L1PA15	216	829.680
L1PA15	217	887.400
L1PA15	218	930.010
L1PA15	219	812.890
L1PA15	220	989.130
L1PA15	221	797.330
L1PA15	222	848.490
L1PA15	223	846.920
L1PA15	224	894.640
L1PA15	225	927.320
L1PA15	226	860.190
L1PA15	227	823.150
L1PA15	228	864.450
L1PA15	229	832.670
L1PA15	230	940.130
L1PA15	231	875.350
L1PA15	232	889.620
L1PA15	233	779.360
L1PA15	234	864.090
L1PA15	235	942.880
L1PA15	236	887.370
L1PA15	237	931.180
L1PA15	238	816.360
L1PA15	239	828.780
L1PA15	240	860.790
L1PA15	241	832.880
L1PA15	242	929.290
L1PA15	243	815.290
L1PA15	244	849.020
L1PA15	245	816.030
L1PA15	246	871.940
L1PA15	247	967.800
L1PA15	248	791.470
L1PA15	249	913.640
L1PA15	250	847.570
L1PA15	251	820.030
L1PA15	252	835.460
L1PA15	253	916.640
L1PA15	254	846.780
L1PA15	255	793.180
L1PA15	256	875.340
L1PA15	257	835.570
L1PA15	258	845.540
L1PA15	259	892.650
L1PA15	260	790.860
L1PA15	261	828.530
L1PA15	262	855.780
L1PA15	263	881.580
L1PA15	264	806.020
L1PA15	265	935.930
L1PA15	266	844.490
L1PA15	267	787.440
L1PA15	268	968.340
L1PA15	269	942.700
L1PA15	270	834.280
L1PA15	271	856.000
L1PA15	272	830.610
L1PA15	273	828.130
L1PA15	274	813.460
L1PA15	275	926.410
L1PA15	276	813.810
L1PA15	277	925.570
L1PA15	278	911.800
L1PA15	279	889.420
L1PA15	280	820.490
L1PA15	281	821.310
L1PA15	282	812.110
L1PA15	283	851.040
L1PA15	284	859.510
L1PA15	285	879.590
L1PA15	286	916.940
L1PA15	287	882.480
L1PA15	288	862.250
L1PA15	289	912.280
L1PA15	290	862.740
L1PA15	291	880.420
L1PA15	292	821.220
L1PA15	293	826.840
L1PA15	294	844.220
L1PA15	295	810.000
L1PA15	296	792.350
L1PA15	297	926.970
L1PA15	298	876.140
L1PA15	299	882.540
L1PA15	300	895.050
L1PA15	301	884.060
L1PA15	302	878.720
L1PA15	303	825.320
L1PA15	304	835.440
L1PA15	305	829.050
L1PA15	306	862.430
L1PA15	307	859.740
L1PA15	308	836.000
L1PA15	309	888.820
L1PA15	310	910.010
L1PA15	311	858.120
L1PA15	312	844.030
L1PA15	313	847.510
L1PA15	314	801.170
L1PA15	315	804.660
L1PA15	316	853.980
L1PA15	317	864.240
L1PA15	318	849.900
L1PA15	319	930.300
L1PA15	320	817.170
L1PA15	321	885.190
L1PA15	322	874.980
L1PA15	323	825.660
L1PA15	324	863.700
L1PA15	325	885.890
L1PA15	326	821.740
L1PA15	327	845.310
L1PA15	328	902.790
L1PA15	329	946.390
L1PA15	330	904.080
L1PA15	331	802.690
L1PA15	332	854.630
L1PA15	333	791.000
L1PA15	334	922.360
L1PA15	335	842.810
L1PA15	336	864.350
L1PA15	337	864.100
L1PA15	338	820.950
L1PA15	339	868.600
L1PA15	340	840.600
L1PA15	341	912.190
L1PA15	342	902.340
L1PA15	343	818.620
L1PA15	344	892.420
L1PA15	345	764.540
L1PA15	346	872.290
L1PA15	347	799.230
L1PA15	348	926.900
L1PA15	349	908.300
L1PA15	350	871.800
L1PA15	351	828.000
L1PA15	352	869.220
L1PA15	353	851.920
L1PA15	354	918.820
L1PA15	355	750.610
L1PA15	356	866.000
L1PA15	357	919.370
L1PA15	358	939.810
L1PA15	359	797.270
L1PA15	360	1018.030
L1PA15	361	874.170
L1PA15	362	836.480
L1PA15	363	867.460
L1PA15	364	791.860
L1PA15	365	858.040
L1PA15	366	871.950
L1PA15	367	875.670
L1PA15	368	847.530
L1PA15	369	881.360
L1PA15	370	950.000
L1PA15	371	808.330
L1PA15	372	898.570
L1PA15	373	895.150
L1PA15	374	777.020
L1PA15	375	908.540
L1PA15	376	837.300
L1PA15	377	840.040
L1PA15	378	848.610
L1PA15	379	896.320
L1PA15	380	875.230
L1PA15	381	881.320
L1PA15	382	913.680
L1PA15	383	842.340
L1PA15	384	823.040
L1PA15	385	968.520
L1PA15	386	800.680
L1PA15	387	855.040
L1PA15	388	882.640
L1PA15	389	865.040
L1PA15	390	871.330
L1PA15	391	898.690
L1PA15	392	883.540
L1PA15	393	898.890
L1PA15	394	854.630
L1PA15	395	862.340
L1PA15	396	775.740
L1PA15	397	910.620
L1PA15	398	877.950
L1PA15	399	878.850
L1PA15	400	916.210
L1PA15	401	894.970
L1PA15	402	862.060
L1PA15	403	831.460
L1PA15	404	826.820
L1PA15	405	856.880
L1PA15	406	812.000
L1PA15	407	901.520
L1PA15	408	879.880
L1PA15	409	981.800
L1PA15	410	824.480
L1PA15	411	942.110
L1PA15	412	886.620
L1PA15	413	856.680
L1PA15	414	857.300
L1PA15	415	861.070
L1PA15	416	886.520
L1PA15	417	882.030
L1PA15	418	922.540
L1PA15	419	854.310
L1PA15	420	829.530
L1PA15	421	949.320
L1PA15	422	788.430
L1PA15	423	884.810
L1PA15	424	870.940
L1PA15	425	921.630
L1PA15	426	844.760
L1PA15	427	876.680
L1PA15	428	792.890
L1PA15	429	900.710
L1PA15	430	826.110
L1PA15	431	926.220
L1PA15	432	835.230
L1PA15	433	940.910
L1PA15	434	826.110
L1PA15	435	921.380
L1PA15	436	843.820
L1PA15	437	838.920
L1PA15	438	853.010
L1PA15	439	927.910
L1PA15	440	864.170
L1PA15	441	956.960
L1PA15	442	902.290
L1PA15	443	835.500
L1PA15	444	810.950
L1PA15	445	849.040
L1PA15	446	849.600
L1PA15	447	850.080
L1PA15	448	923.490
L1PA15	449	824.030
L1PA15	450	910.950
L1PA15	451	935.830
L1PA15	452	906.380
L1PA15	453	947.020
L1PA15	454	799.210
L1PA15	455	866.530
L1PA15	456	836.480
L1PA15	457	925.650
L1PA15	458	899.870
L1PA15	459	869.970
L1PA15	460	880.060
L1PA15	461	831.090
L1PA15	462	891.670
L1PA15	463	954.420
L1PA15	464	827.120
L1PA15	465	863.770
L1PA15	466	889.760
L1PA15	467	893.000
L1PA15	468	858.220
L1PA15	469	797.700
L1PA15	470	900.520
L1PA15	471	804.690
L1PA15	472	910.510
L1PA15	473	906.180
L1PA15	474	893.110
L1PA15	475	974.580
L1PA15	476	856.490
L1PA15	477	882.800
L1PA15	478	817.340
L1PA15	479	858.450
L1PA15	480	863.440
L1PA15	481	858.530
L1PA15	482	854.090
L1PA15	483	867.230
L1PA15	484	912.980
L1PA15	485	890.380
L1PA15	486	868.540
L1PA15	487	825.830
L1PA15	488	858.010
L1PA15	489	937.750
L1PA15	490	884.380
L1PA15	491	814.320
L1PA15	492	854.590
L1PA15	493	839.910
L1PA15	494	852.690
L1PA15	495	873.000
L1PA15	496	871.710
L1PA15	497	779.580
L1PA15	498	856.860
L1PA15	499	915.790
L1PA15	500	815.090
L1PA15	501	815.200
L1PA15	502	975.610
L1PA15	503	776.310
L1PA15	504	934.050
L1PA15	505	817.400
L1PA15	506	903.760
L1PA15	507	900.680
L1PA15	508	896.880
L1PA15	509	882.660
L1PA15	510	760.040
L1PA15	511	914.680
L1PA15	512	830.870
L1PA15	513	887.520
L1PA15	514	898.170
L1PA15	515	847.350
L1PA15	516	857.440
L1PA15	517	954.090
L1PA15	518	876.870
L1PA15	519	832.020
L1PA15	520	868.160
L1PA15	521	845.780
L1PA15	522	887.730
L1PA15	523	838.510
L1PA15	524	926.550
L1PA15	525	871.960
L1PA15	526	911.650
L1PA15	527	907.680
L1PA15	528	832.680
L1PA15	529	846.520
L1PA15	530	879.380
L1PA15	531	901.940
L1PA15	532	793.740
L1PA15	533	892.330
L1PA15	534	904.700
L1PA15	535	929.100
L1PA15	536	801.360
L1PA15	537	853.120
L1PA15	538	858.230
L1PA15	539	890.470
L1PA15	540	935.790
L1PA15	541	852.700
L1PA15	542	808.500
L1PA15	543	873.390
L1PA15	544	865.040
L1PA15	545	878.640
L1PA15	546	891.690
L1PA15	547	816.700
L1PA15	548	855.100
[truncated: 291 more rows]
