# Supplementary material for: Nucleosome positioning stability is a modulator of germline mutation rate variation across the human genome
Source: Nat Commun. 2020 Mar 13;11:1363. doi: 10.1038/s41467-020-15185-0 (PMC7070026; doi:10.1038/s41467-020-15185-0)
Supplement: Supplementary file 7 — Source Data [file 41467_2020_15185_MOESM7_ESM.zip › Supp_Fig.8d.txt]

#L1_subfamily	bin	strong_nucleosome_density	denovo_SNV_density
L1PA5	10	0.000141631	0.0026178
L1PA5	20	0.000139339	0.00136407
L1PA5	30	8.35196e-05	0.00086021
L1PA5	40	8.49221e-05	0.000448463
L1PA5	50	8.08159e-05	0.000650653
L1PA5	60	0.000200487	0.000598292
L1PA5	70	0.000135505	0.00126545
L1PA5	80	0.000267611	0.000803554
L1PA5	90	7.97308e-05	0.00161973
L1PA5	100	0.000210368	0.00278668
L1PA5	110	0.000104089	0.00414288
L1PA5	120	5.15139e-05	0.00443829
L1PA5	130	0.000230242	0.00534927
L1PA5	140	0	0.00262409
L1PA5	150	0.000175515	0.00327582
L1PA5	160	0.000221673	0.00199554
L1PA5	170	7.30165e-05	0.00168194
L1PA5	180	9.71944e-05	0.00210487
L1PA5	190	0.000193074	0.00453558
L1PA5	200	0.000263314	0.00232217
L1PA5	210	0.000142231	0.00118558
L1PA5	220	0.000211649	0.00205272
L1PA5	230	6.99627e-05	0.0021501
L1PA5	240	0.000138955	0.0010446
L1PA5	250	0.000138601	0.0010401
L1PA5	260	0.000137326	0.00128053
L1PA5	270	9.04478e-05	0.00258715
L1PA5	280	0.000270354	0.00198223
L1PA5	290	0.000201219	0.00194789
L1PA5	300	0.000178568	0.0014242
L1PA5	310	6.61911e-05	0.00468776
L1PA5	320	0.000153006	0.00436552
L1PA5	330	0.000217725	0.00178065
L1PA5	340	0.000280104	0.00260405
L1PA5	350	0.000106697	0.00416427
L1PA5	360	8.46699e-05	0.00255498
L1PA5	370	0.00014702	0.00296263
L1PA5	380	0.00014614	0.00237779
L1PA5	390	0.000123968	0.00304281
L1PA5	400	0.000123797	0.00203692
L1PA5	410	0.000102396	0.00149522
L1PA5	420	0.000162622	0.000792124
L1PA5	430	0.000181466	0.00127098
L1PA5	440	0.000258089	0.00229194
L1PA5	450	0.000157022	0.00106233
L1PA5	460	0.000271633	0.00137042
L1PA5	470	0.000191324	0.00172188
L1PA5	480	0.000113924	0.00157752
L1PA5	490	0.00011242	0.00146243
L1PA5	500	0.000148945	0.00173122
L1PA5	510	0.00016671	0.00612704
L1PA5	520	0.00010915	0.00260237
L1PA5	530	0.000142762	0.00207501
L1PA5	540	0.000158193	0.00244093
L1PA5	550	0.000192313	0.00188586
L1PA5	560	0.000120717	0.00205241
L1PA5	570	0.000137885	0.00236994
L1PA5	580	0.000219807	0.00434149
L1PA5	590	0.000251616	0.00351432
L1PA5	600	0.000149807	0.00126366
L1PA5	610	4.92063e-05	0.00130951
L1PA5	620	0.000128886	0.00128758
L1PA5	630	0.000111262	0.00155847
L1PA5	640	0.000267239	0.00135016
L1PA5	650	0.000154062	0.00182821
L1PA5	660	0.000335326	0.00105454
L1PA5	670	9.02555e-05	0.00110016
L1PA5	680	0.000104018	0.00423158
L1PA5	690	0.000264301	0.00831015
L1PA5	700	7.20517e-05	0.011316
L1PA5	710	0.000184552	0.00287925
L1PA5	720	5.62378e-05	0.000940885
L1PA5	730	0.000249742	0.00122515
L1PA5	740	0.00023326	0.00131779
L1PA5	750	0.000793275	0.00232136
L1PA5	760	0.000439223	0.00234821
L1PA5	770	0.00010456	0.00097887
L1PA5	780	0.000167214	0.00149677
L1PA5	790	0.000101943	0.00305607
L1PA5	800	0.000201574	0.00586693
L1PA5	810	0.000161235	0.00496311
L1PA5	820	0.000182511	0.00108566
L1PA5	830	0.000228991	0.000216785
L1PA5	840	0.000202934	0.000381081
L1PA5	850	5.96805e-05	0.000621603
L1PA5	860	0.000179946	0.00116504
L1PA5	870	9.61529e-05	0.00184983
L1PA5	880	0.000120529	0.00101158
L1PA5	890	0.000110564	0.00017109
L1PA5	900	0.00020619	8.70279e-05
L1PA5	901	0	0
L1PA10	10	0	0.0013153
L1PA10	20	9.1659e-05	0.000997324
L1PA10	30	0.000178813	0.00143356
L1PA10	40	8.81834e-05	0.000911131
L1PA10	50	8.58369e-05	0.000442475
L1PA10	60	0.000220523	0.000358466
L1PA10	70	8.03213e-05	0.00108254
L1PA10	80	0.000159873	0.000803892
L1PA10	90	0.000157729	0.00158414
L1PA10	100	0.000156007	0.0012537
L1PA10	110	0	0.00131854
L1PA10	120	7.49064e-05	0.00119836
L1PA10	130	0.000300582	0.00124514
L1PA10	140	7.25163e-05	0.00157814
L1PA10	150	7.21501e-05	0.00115871
L1PA10	160	7.18391e-05	0.00107978
L1PA10	170	0.0001404	0.000560138
L1PA10	180	0.000208251	0.00221579
L1PA10	190	0.000275827	0.00308049
L1PA10	200	6.77966e-05	0.00289626
L1PA10	210	0.000130635	0.00112632
L1PA10	220	0.000196086	0.000716032
L1PA10	230	0	0.000322997
L1PA10	240	0.000119832	0.000312924
L1PA10	250	0.000124657	0.00024963
L1PA10	260	0.000311917	0.000311028
L1PA10	270	0.000244601	0.00164174
L1PA10	280	5.9952e-05	0.00196659
L1PA10	290	0.000177936	0.00142459
L1PA10	300	5.81395e-05	0.00191423
L1PA10	310	0.000172879	0.00369747
L1PA10	320	0.000170875	0.00405051
L1PA10	330	0.000112712	0.001802
L1PA10	340	0	0.00111426
L1PA10	350	0	0.000825737
L1PA10	360	0.000107225	0.000694038
L1PA10	370	0.000105961	0.00058002
L1PA10	380	0.000156988	0.0013628
L1PA10	390	0.000102134	0.00173828
L1PA10	400	0.000100604	0.00132616
L1PA10	410	0.000248471	0.000646548
L1PA10	420	0.000146173	0.000978931
L1PA10	430	0	0.0012556
L1PA10	440	0.000427008	0.000902666
L1PA10	450	9.39631e-05	0.000611425
L1PA10	460	9.10747e-05	0.00073382
L1PA10	470	0.000175727	0.000621128
L1PA10	480	0.000130133	0.000261354
L1PA10	490	0.000127624	0.000722815
L1PA10	500	0.000126558	0.00142148
L1PA10	510	0.000208301	0.00340142
L1PA10	520	0.000122545	0.00279082
L1PA10	530	4.06009e-05	0.00163448
L1PA10	540	0.000349488	0.00232296
L1PA10	550	0.000191935	0.00287306
L1PA10	560	0.000113154	0.00264172
L1PA10	570	0.000148839	0.00115662
L1PA10	580	0.00018523	0.00174251
L1PA10	590	7.33409e-05	0.000220773
L1PA10	600	0.000109519	0.000145428
L1PA10	610	0.000217008	0.000287394
L1PA10	620	0.000104433	0.000453936
L1PA10	630	0.000102787	0.000620417
L1PA10	640	0.000238848	0.000679407
L1PA10	650	0	0.000703811
L1PA10	660	0.000164049	0.000597693
L1PA10	670	3.28299e-05	0.000781808
L1PA10	680	0.000128673	0.00114978
L1PA10	690	9.34925e-05	0.00322221
L1PA10	700	0.000182977	0.00116485
L1PA10	710	0.000181096	0.000239846
L1PA10	720	0.000119555	3.03122e-05
L1PA10	730	0.000119114	0.000177241
L1PA10	740	0.000298761	0
L1PA10	750	0.000385782	7.32521e-05
L1PA10	760	0.000269782	0.000392369
L1PA10	770	0.000162904	0.000711034
L1PA10	780	0.000133077	0.000212789
L1PA10	790	0.000157444	0.000866514
L1PA10	800	0.000207001	0.00173248
L1PA10	810	0.000204338	0.0065778
L1PA10	820	0.000203028	0.00236066
L1PA10	830	0.000125985	0.000427513
L1PA10	840	9.95414e-05	9.95965e-05
L1PA10	850	0.000172135	9.82641e-05
L1PA10	860	0.000195955	7.37046e-05
L1PA10	870	0.000147925	4.92795e-05
L1PA10	880	0.000126338	0.000100099
L1PA10	890	0.000198201	9.91109e-05
L1PA10	900	0.000124453	0
L1PA10	910	6.74775e-05	3.38753e-05
L1PA10	915	0	0.000110865
L1PA15	10	6.12745e-05	0.000193201
L1PA15	20	0.000179825	6.03136e-05
L1PA15	30	0.000237955	0.000238703
L1PA15	40	0	0.000362667
L1PA15	50	5.71755e-05	0.000408864
L1PA15	60	6.97837e-05	0.000175042
L1PA15	70	5.50661e-05	5.50964e-05
L1PA15	80	0.000107986	0.000105005
L1PA15	90	0	0.000366167
L1PA15	100	0.000150935	0.000968372
L1PA15	110	0.000103205	0.00229296
L1PA15	120	0.000149456	0.00189809
L1PA15	130	9.92182e-05	0.000742546
L1PA15	140	0.000143895	0.00028514
L1PA15	150	0.000286825	0.000190439
L1PA15	160	0.000236545	0.000142342
L1PA15	170	9.3115e-05	0.000233395
L1PA15	180	9.22117e-05	0.000324474
L1PA15	190	0.000230307	0.000559876
L1PA15	200	4.54959e-05	0.000726927
L1PA15	210	4.51671e-05	0.000403731
L1PA15	220	0.000176242	0.000175654
L1PA15	230	8.32496e-05	0.000340752
L1PA15	240	8.10057e-05	0.00016566
L1PA15	250	0.000255542	0.000212323
L1PA15	260	4.21763e-05	0.000339168
L1PA15	270	4.20345e-05	0.000294743
L1PA15	280	0.000166039	0.000455564
L1PA15	290	0.000204215	0.000285525
L1PA15	300	0.000161193	0.000648295
L1PA15	310	4.00962e-05	0.00100532
L1PA15	320	0.000118173	0.00127546
L1PA15	330	7.94281e-05	0.000628954
L1PA15	340	0.000117235	0.000156678
L1PA15	350	7.82248e-05	0.000274223
L1PA15	360	0	0.000478312
L1PA15	370	0.000230096	0.000496698
L1PA15	380	7.62937e-05	0.000342263
L1PA15	390	0.000112364	0.000188798
L1PA15	400	0.000111417	0.000297049
L1PA15	410	0.000109979	0.000256367
L1PA15	420	0.000180836	7.33037e-05
L1PA15	430	0.000107772	0.000322957
L1PA15	440	0.000320169	0.00046357
L1PA15	450	0.000212387	0.000247674
L1PA15	460	0.000210536	0.000207705
L1PA15	470	0.000100736	0.000338173
L1PA15	480	3.32889e-05	0.000334721
L1PA15	490	6.65115e-05	0.000166008
L1PA15	500	0.000196362	0.000325292
L1PA15	510	0.000129733	0.000751164
L1PA15	520	3.13087e-05	0.00054352
L1PA15	530	6.17952e-05	0.000184128
L1PA15	540	0.000212185	0.000545628
L1PA15	550	0.000121008	0.000516195
L1PA15	560	0.000240214	0.00132794
L1PA15	570	9.2429e-05	0.000364366
L1PA15	580	8.64426e-05	0.000293032
L1PA15	590	8.72877e-05	8.77033e-05
L1PA15	600	0.000175166	0.000116458
L1PA15	610	0.000115677	0.000260421
L1PA15	620	2.76549e-05	0.000225803
L1PA15	630	5.67136e-05	0.000311699
L1PA15	640	8.4804e-05	0.000111686
L1PA15	650	0.000110012	0.000248498
L1PA15	660	0.000193012	0.0001379
L1PA15	670	8.35203e-05	0.000165724
L1PA15	680	0	0.000163598
L1PA15	690	0.000161529	0.000270339
L1PA15	700	0.000237994	0.000292706
L1PA15	710	5.26181e-05	0.000368732
L1PA15	720	0.00013274	0.000236451
L1PA15	730	7.8128e-05	0.000103813
L1PA15	740	7.73822e-05	2.56739e-05
L1PA15	750	5.10465e-05	0.000153468
L1PA15	760	0.000128636	0.000359295
L1PA15	770	0.000176921	0.000797668
L1PA15	780	9.69735e-05	0.000409099
L1PA15	790	7.26087e-05	0.000902353
L1PA15	800	0.000118948	0.000406451
L1PA15	810	0.000188339	0.000308005
L1PA15	820	7.08383e-05	0.000142443
L1PA15	830	6.9397e-05	4.68607e-05
L1PA15	840	0.000163726	9.38087e-05
L1PA15	850	0.000211342	4.7358e-05
L1PA15	860	4.64307e-05	0.000115511
L1PA15	870	0.000162458	0.000116169
L1PA15	880	0.00022761	0.000207265
L1PA15	890	2.34082e-05	0.000163755
L1PA15	900	7.94896e-05	0.000124294
L1PA15	910	0.00011712	2.65182e-05
L1PA15	912	0.000289855	0
